# Supplementary material for: Comparative metabolomics reveals the metabolic variations between two endangered Taxus species (T. fuana and T. yunnanensis) in the Himalayas
Source: BMC Plant Biol. 2018 Sep 17;18:197. doi: 10.1186/s12870-018-1412-4 (PMC6142684; doi:10.1186/s12870-018-1412-4)
Supplement: Supplementary file 1 — Table S1. Detail information of all identified metabolites. (XLSX 2024 kb) [file 12870_2018_1412_MOESM1_ESM.xlsx]

## Sheet: Sheet1
Table S1 Detail information of all identified metabolites.
X	name	mzmed	mzmin	mzmax	rtmed	rtmin	rtmax	npeaks	data	maxint	isotopes	adduct	pcgroup	num.ms1.spec	num.spec	isolation.warning	rt.extended	nhits.reverse	hits.reverse	nhits.forward	hits.forward	IsAnnotated	NumberMS2ident	RankMS2ident	RankMS2hmdb	RankMS2hmdbSuperClass	RankMS2kegg	RankMS2biocyc	RankMS2pubchem	NumberMS1plantcyc	MS1plantcycName	MS1plantcycID	NumberMS1kegg	MS1keggName	MS1keggID
1	M74T21	74.0595	74.0591	74.0599	21.239	18.588	35.802	40	40	4006			66	0	0	FALSE	FALSE	0		0		1	0	-	-	-	-	-	-	1	acrolein	ACROLEIN	6	Aminoacetone;Acetone;N,N-Dimethylformamide;3-Aminopropanal;Acrolein;2-Propyn-1-ol	C01888;C01995;C03134;C05665;C01471;C05986
2	M77T114	77.0379	77.0362	77.0399	114.249	71.382	124.627	38	29	2734		[M+H-2H2O]+ 112.051	5	0	0	FALSE	FALSE	0		0		0	0	-	-	-	-	-	-	0	-	-	0	-	-
3	M81T240	81.033	81.0325	81.0334	239.724	234.16	243.463	56	56	5773		[M+H]+ 80.0252	48	0	0	FALSE	FALSE	0		0		0	0	-	-	-	-	-	-	0	-	-	0	-	-
4	M81T373	81.0326	81.031	81.0337	373.284	360.837	391.379	40	30	1709			16	0	0	FALSE	FALSE	0		0		0	0	-	-	-	-	-	-	0	-	-	0	-	-
5	M84T406	84.0439	84.0429	84.045	406.309	401.418	418.277	37	35	822			36	0	0	FALSE	FALSE	0		0		0	0	-	-	-	-	-	-	0	-	-	0	-	-
6	M85T362	85.0279	85.0263	85.0288	361.864	354.078	363.694	43	41	7860			4	0	0	FALSE	FALSE	0		0		1	0	-	-	-	-	-	-	0	-	-	4	4-Hydroxy-2-butynal;3-Butynoate;2(5H)-Furanone;2(3H)-Furanone	C02648;C06144;C17601;C17602
7	M85T221	85.0277	85.0269	85.0291	220.974	218.45	226.174	31	31	2734			10	0	0	FALSE	FALSE	0		0		1	0	-	-	-	-	-	-	0	-	-	4	4-Hydroxy-2-butynal;3-Butynoate;2(5H)-Furanone;2(3H)-Furanone	C02648;C06144;C17601;C17602
8	M85T249	85.0279	85.0272	85.029	248.966	239.802	252.792	33	33	2604			160	0	0	FALSE	FALSE	0		0		1	0	-	-	-	-	-	-	0	-	-	4	4-Hydroxy-2-butynal;3-Butynoate;2(5H)-Furanone;2(3H)-Furanone	C02648;C06144;C17601;C17602
9	M85T122	85.0641	85.0622	85.0653	122.136	101.035	130.208	37	32	2734		[M+H]+ 84.058	5	0	0	FALSE	FALSE	0		0		1	0	-	-	-	-	-	-	3	pent-1-en-3-one;(<i>E</i>)-2-pentenal;3-methyl-2-butenal	CPD-13218;CPD-13228;PRENAL	3	Cyclopentanone;3-Methyl-2-butenal;(3R)-3,4-Epoxy-3-methylbut-1-ene	C00557;C07330;C21373
10	M86T371	86.0595	86.058	86.0606	371.208	368.221	377.169	50	49	2050			94	0	0	FALSE	FALSE	0		0		1	0	-	-	-	-	-	-	2	2-pyrrolidone;2-hydroxy-2-methylpropanenitrile	CPD-19607;2-HYDROXY-2-METHYLPROPANENITRILE	3	Acetone;3-Butyn-1-al;Furan	C02659;C06145;C14275
11	M87T371	87.0436	87.0426	87.0446	371.479	368.038	375.296	54	54	2734		[M+H]+ 86.0365	16	0	0	FALSE	FALSE	0		0		1	0	-	-	-	-	-	-	4	methacrylate;vinyl acetate;diacetyl;crotonate	CPD-13859;VINYL-ACETATE;DIACETYL;CROTONATE	9	Diacetyl;gamma-Butyrolactone;2-Butenoate;2-Butyne-1,4-diol;Cyclopropanecarboxylate;Succinic;beta-Butyrolactone;Vinyl;Methyl	C00741;C01770;C01771;C02497;C16267;C16835;C19201;C19309;C19443
12	M90T29	90.0544	90.0535	90.0554	28.793	27.447	30.433	43	43	5126			2	0	0	FALSE	FALSE	0		0		1	0	-	-	-	-	-	-	2	acrylate;methylglyoxal	ACRYLATE;METHYL-GLYOXAL	13	L-Alanine;beta-Alanine;D-Alanine;Sarcosine;Alanine;Urethane;2-Nitropropane;HMMF;Acrylic;Methylglyoxal;Glycidaldehyde;Propiolactone;Malonaldehyde	C00041;C00099;C00133;C00213;C01401;C01537;C02116;C11488;C00511;C00546;C19246;C19297;C19440
13	M94T643	94.0644	94.0637	94.0653	642.826	633.93	651.2	41	35	640			201	0	0	FALSE	FALSE	0		0		1	0	-	-	-	-	-	-	1	aniline	ANILINE	2	Aniline;2-Methylpyridine	C00292;C14447
14	M95T318	94.9289	94.9284	94.9294	317.714	310.765	329.191	65	56	1069			126	0	0	FALSE	FALSE	0		0		0	0	-	-	-	-	-	-	0	-	-	0	-	-
15	M95T122	95.0848	95.0843	95.0852	122.374	113.18	130.021	43	39	8355			5	0	0	FALSE	FALSE	0		0		0	0	-	-	-	-	-	-	0	-	-	0	-	-
16	M97T318	96.9268	96.9247	96.9277	318.303	311.41	325.336	28	28	386			74	0	0	FALSE	FALSE	0		0		0	0	-	-	-	-	-	-	0	-	-	0	-	-
17	M97T362	97.0277	97.0263	97.0286	361.625	349.41	372.146	44	41	6151			4	0	0	FALSE	FALSE	0		0		1	0	-	-	-	-	-	-	0	-	-	2	Protoanemonin;Furfural	C07090;C14279
18	M99T45	98.9747	98.9738	98.9758	44.609	40.74	48.97	45	45	19164			18	2	13	FALSE	FALSE	0		0		1	0	-	-	-	-	-	-	1	sulfate	SULFATE	1	Sulfate	C00059
19	M99T172	98.9747	98.9732	98.9752	171.53	165.884	188.795	62	45	19279			31	18	23	TRUE	TRUE	0		0		1	0	-	-	-	-	-	-	1	sulfate	SULFATE	1	Sulfate	C00059
20	M99T303	98.9746	98.9743	98.9751	302.748	292.526	306.301	42	42	14349			110	21	14	FALSE	TRUE	0		0		1	0	-	-	-	-	-	-	1	sulfate	SULFATE	1	Sulfate	C00059
21	M99T276	98.9747	98.9743	98.9749	276.221	255.617	288.289	48	41	14499		[M+Na]+ 75.9852 [M+H]+ 97.9672	100	23	22	FALSE	TRUE	0		0		1	0	-	-	-	-	-	-	1	sulfate	SULFATE	1	Sulfate	C00059
22	M99T241	99.0435	99.0422	99.0451	241.325	234.16	257.078	58	54	2860			48	0	0	FALSE	FALSE	0		0		1	0	-	-	-	-	-	-	1	tulipalin A	CPD-15228	2	Furfuryl;Tulipalin	C20441;C20578
23	M99T362	99.0431	99.0416	99.0451	361.81	357.106	375.21	42	38	3652			4	0	0	FALSE	FALSE	0		0		0	0	-	-	-	-	-	-	0	-	-	0	-	-
24	M100T20	100.075	100.075	100.075	20.3995	11.691	23.4	40	39	84839			66	30	229	TRUE	TRUE	0		0		1	0	-	-	-	-	-	-	2	(2R)-2-hydroxy-2-methylbutanenitrile;2-hydroxy-2-methylbutyronitrile	CPD-12699;CPD-10276	2	N-Methyl-2-pyrrolidinone;(2R)-2-Hydroxy-2-methylbutanenitrile	C11118;C18796
25	M100T3	100.075	100.075	100.076	3.322	2.143	11.172	36	34	82234			69	17	191	TRUE	TRUE	0		0		1	0	-	-	-	-	-	-	2	(2R)-2-hydroxy-2-methylbutanenitrile;2-hydroxy-2-methylbutyronitrile	CPD-12699;CPD-10276	2	N-Methyl-2-pyrrolidinone;(2R)-2-Hydroxy-2-methylbutanenitrile	C11118;C18796
26	M101T351	101.059	101.058	101.071	350.587	348.924	367.132	35	35	758		[M+K]+ 62.0979 [M+H-H20]+ 118.065	83	0	0	FALSE	FALSE	0		0		0	0	-	-	-	-	-	-	0	-	-	0	-	-
27	M102T213	102.127	102.127	102.128	213.134	208.969	219.9	57	56	3428		[M+H-2H2O]+ 137.142	47	0	0	FALSE	FALSE	0		0		0	0	-	-	-	-	-	-	0	-	-	0	-	-
28	M103T192	103.053	103.052	103.054	191.801	187.347	197.559	31	30	1965		[M+K]+ 64.0923 [M+H]+ 102.046	25	0	0	FALSE	FALSE	0		0		0	0	-	-	-	-	-	-	0	-	-	0	-	-
29	M104T272	103.784	103.781	103.79	271.666	267.664	292.177	53	43	1709			44	0	0	FALSE	FALSE	0		0		0	0	-	-	-	-	-	-	0	-	-	0	-	-
30	M104T371	104.07	104.069	104.071	371.469	368.221	380.263	58	56	3417		[M+NH4]+ 86.0365	16	0	0	FALSE	FALSE	0		0		1	0	-	-	-	-	-	-	4	methacrylate;vinyl acetate;diacetyl;crotonate	CPD-13859;VINYL-ACETATE;DIACETYL;CROTONATE	9	Diacetyl;gamma-Butyrolactone;2-Butenoate;2-Butyne-1,4-diol;Cyclopropanecarboxylate;Succinic;beta-Butyrolactone;Vinyl;Methyl	C00741;C01770;C01771;C02497;C16267;C16835;C19201;C19309;C19443
31	M104T271	104.107	104.106	104.107	270.917	268.648	293.98	65	56	161430	[1][M]+		44	48	1302	TRUE	FALSE	0		0		1	0	-	-	-	-	-	-	5	1-pentan-3-one;3-methylbutanal;(<i>E</i>)-2-pentenol;3-methyl-2-butanone;isoprenyl alcohol	CPD-13220;CPD-7031;CPD-13229;CPD0-1307;CPD-13614	6	Prenol;Pentan-2-one;Cyclopentanol;2-Methylbutanal;3-Methylbutanal;Isoprenyl	C01390;C01949;C02020;C02223;C07329;C21402
32	M104T387	104.106	104.106	104.107	387.295	369.859	390.792	41	40	7676			17	16	56	TRUE	TRUE	0		0		1	0	-	-	-	-	-	-	5	1-pentan-3-one;3-methylbutanal;(<i>E</i>)-2-pentenol;3-methyl-2-butanone;isoprenyl alcohol	CPD-13220;CPD-7031;CPD-13229;CPD0-1307;CPD-13614	6	Prenol;Pentan-2-one;Cyclopentanol;2-Methylbutanal;3-Methylbutanal;Isoprenyl	C01390;C01949;C02020;C02223;C07329;C21402
33	M105T36	105.069	105.068	105.071	36.331	27.702	39.223	35	35	2734		[M+K]+ 66.1079 [M+H-H20]+ 122.076	11	0	0	FALSE	FALSE	0		0		0	0	-	-	-	-	-	-	0	-	-	0	-	-
34	M105T271	105.11	105.109	105.11	271.079	268.164	300.323	71	56	9155	[1][M+1]+		44	0	0	FALSE	FALSE	0		0		0	0	-	-	-	-	-	-	0	-	-	0	-	-
35	M106T271	106.111	106.109	106.114	271.125	266.376	289.053	56	51	1014	[1][M+2]+		44	0	0	FALSE	FALSE	0		0		0	0	-	-	-	-	-	-	0	-	-	0	-	-
36	M107T117	107.048	107.048	107.049	116.824	109.499	127.556	55	42	111100	[2][M]+	[M+Na]+ 84.058	5	35	297	TRUE	FALSE	0		0		1	0	-	-	-	-	-	-	1	benzaldehyde	BENZALDEHYDE	2	Aromatic;Benzaldehyde	C00193;C00261
37	M107T231	107.048	107.048	107.049	231.059	227.347	233.776	38	38	4807			124	1	22	TRUE	TRUE	0		0		1	0	-	-	-	-	-	-	1	benzaldehyde	BENZALDEHYDE	2	Aromatic;Benzaldehyde	C00193;C00261
38	M107T94	107.048	107.048	107.05	94.026	78.665	104.206	39	37	80165			73	25	566	TRUE	FALSE	0		0		1	0	-	-	-	-	-	-	1	benzaldehyde	BENZALDEHYDE	2	Aromatic;Benzaldehyde	C00193;C00261
39	M107T280	107.048	107.048	107.049	279.721	275.711	281.511	31	31	6439			64	1	30	TRUE	FALSE	0		0		1	0	-	-	-	-	-	-	1	benzaldehyde	BENZALDEHYDE	2	Aromatic;Benzaldehyde	C00193;C00261
40	M108T116	108.052	108.051	108.053	115.782	106.666	127.965	48	39	10936	[2][M+1]+		5	0	0	FALSE	FALSE	0		0		0	0	-	-	-	-	-	-	0	-	-	0	-	-
41	M109T240	109.028	109.027	109.028	239.896	234.66	254.061	57	56	4622		[M+Na]+ 86.0382 [M+H]+ 108.02 [M+H-H20]+ 126.033	48	0	0	FALSE	FALSE	0		0		1	0	-	-	-	-	-	-	1	(2-aminoethyl)phosphonate	CPD-1106	0	-	-
42	M109T362	109.027	109.026	109.03	362.096	360.134	374.164	33	32	2392		[M+H-2H2O]+ 144.042	4	0	0	FALSE	FALSE	0		0		1	0	-	-	-	-	-	-	0	-	-	7	2,3-Dimethylmaleate;Triacetate;Methylitaconate;2-Methyleneglutarate;2-Hydroxy-2-(hydroxymethyl)-2H-pyran-3(6H)-one;1,5-Anhydro-4-deoxy-D-glycero-hex-3-en-2-ulose;1,5-Anhydro-4-deoxy-D-glycero-hex-1-en-3-ulose	C00922;C01757;C02295;C02930;C19821;C19822;C19826
43	M110T240	110.031	110.029	110.032	239.678	234.788	242.51	30	29	1132			48	0	0	FALSE	FALSE	0		0		0	0	-	-	-	-	-	-	0	-	-	0	-	-
44	M111T347	111.043	111.042	111.044	346.574	340.515	353.536	35	33	1019		[M+H-2H2O]+ 146.057	85	0	0	FALSE	FALSE	0		0		1	0	-	-	-	-	-	-	3	2-dehydropantoate;(<i>S</i>)-2-aceto-2-hydroxybutanoate;adipate	2-DEHYDROPANTOATE;2-ACETO-2-HYDROXY-BUTYRATE;ADIPATE	10	2-Aceto-2-hydroxybutanoate;Mevaldate;2-Dehydropantoate;(R)-4-Dehydropantoate;3-Hydroxy-3-methyl-2-oxopentanoic;(S)-2-Aceto-2-hydroxybutanoate;Adipate;4-Hydroxy-2-oxohexanoic;(R)-3-Hydroxy-3-methyl-2-oxopentanoate;3-Hydroxy-5-oxohexanoate	C00659;C00772;C00966;C01053;C04237;C06006;C06104;C06762;C14463;C16272
45	M112T172	112.075	112.074	112.076	171.705	165.614	174.953	35	34	3417			31	0	0	FALSE	FALSE	0		0		1	0	-	-	-	-	-	-	1	phenol	PHENOL	4	N-Vinyl-2-pyrrolidone;Phenol;Arene;Phenol	C19548;C00146;C01782;C15584
46	M113T293	112.999	112.998	113	293.183	289.497	297.601	38	38	1595			38	0	0	FALSE	FALSE	0		0		1	0	-	-	-	-	-	-	0	-	-	1	Hydroxymethylphosphonate	C06455
47	M113T154	113.034	113.032	113.035	153.524	147.271	160.884	45	43	1417			40	0	0	FALSE	FALSE	0		0		1	0	-	-	-	-	-	-	1	uracil	URACIL	2	Uracil;Maleic	C00106;C18474
48	M113T240	113.059	113.058	113.06	239.916	234.517	244.563	56	55	1113			48	0	0	FALSE	FALSE	0		0		1	0	-	-	-	-	-	-	2	(1R,2S)-cyclohexa-3,5-diene-1,2-diol;(1R,2R)-cyclohexa-3,5-diene-1,2-diol	CPD-288;CPD-289	6	Cyclohexane-1,3-dione;cis-1,2-Dihydrobenzene-1,2-diol;trans-1,2-Dihydrobenzene-1,2-diol;Cyclohexane-1,2-dione;1,4-Cyclohexanedione;Parasorbic	C01066;C04091;C04221;C06105;C08063;C08502
49	M113T122	113.059	113.058	113.071	121.935	114.452	128.847	51	46	10252		[M+H]+ 112.051	5	0	0	FALSE	FALSE	0		0		0	0	-	-	-	-	-	-	0	-	-	0	-	-
50	M115T141	115.038	115.037	115.039	140.588	133.109	145.895	30	30	2148			49	0	0	FALSE	FALSE	0		0		1	0	-	-	-	-	-	-	5	(2Z)-2-hydroxypenta-2,4-dienoate;2-oxopent-4-enoate;norfuraneol;(3Z)-2-oxopent-3-enoate;(2E)-2-hydroxypenta-2,4-dienoate	CPD-14447;OXOPENTENOATE;CPD-10204;CPD-14441;CPD-6761	3	2-Hydroxy-2,4-pentadienoate;cis-Acetylacrylate;Tulipalin	C00596;C07091;C21187
51	M116T340	116.07	116.069	116.07	339.558	330.823	356.2	36	34	1454			92	0	0	FALSE	FALSE	0		0		1	0	-	-	-	-	-	-	2	3-acetamidopropanal;tulipalin A	CPD-10687;CPD-15228	6	L-Proline;D-Proline;Proline;3-Acetamidopropanal;Furfuryl;Tulipalin	C00148;C00763;C16435;C18170;C20441;C20578
52	M118T595	118.086	118.085	118.086	595.14	583.044	600.897	43	34	4047			141	21	26	FALSE	TRUE	2	score{0.9993}adduct{(M+H)+}name{Betaine}labid{L0010};score{0.9591}adduct{(M+NH4)+}name{Glutaraldehyde}labid{n00064}	1	score{0.9722}adduct{(M+H)+}name{Betaine}labid{L0010}	1	2	Betaine;Glutaraldehyde	HMDB00043;HMDB29599	Organic acids and derivatives;Organooxygen compounds	C00719;C12518	107-43-7;111-30-8	247;3485	2	3-methyl-4-<i>cis</i>-hydroxy-2-butenal;3-methyl-4-<i>trans</i>-hydroxy-2-butenal	CPD-4482;CPD-4483	16	L-Valine;5-Aminopentanoate;Betaine;D-Norvaline;L-Norvaline;2-Amino-2-methylbutanoate;D-Valine;Amyl;4-Methylaminobutyrate;Valine;5-Valerolactone;Tiglic;Glutaral;Methyl;Pentane-2,4-dione;Ethyl	C00183;C00431;C00719;C01799;C01826;C03571;C06417;C07457;C15987;C16436;C02240;C08279;C12518;C14527;C15499;C19238
53	M118T273	118.086	118.085	118.087	272.559	260.117	287.667	35	29	2942			44	8	9	FALSE	TRUE	4	score{0.9783}adduct{(M+H)+}name{Betaine}labid{L0010};score{0.9643}adduct{(M+NH4)+}name{Glutaraldehyde}labid{n00064};score{0.9223}adduct{(M+H)+}name{DL-Norvaline}labid{n00156};score{0.8682}adduct{(M+NH4)+}name{2-Butenoic acid, 3-methyl-}labid{n00062}	1	score{0.9473}adduct{(M+H)+}name{Betaine}labid{L0010}	1	4	Betaine;Glutaraldehyde;DL-Norvaline;2-Butenoic acid, 3-methyl-	HMDB00043;HMDB29599;HMDB13716;-	Organic acids and derivatives;Organooxygen compounds;Organic acids and derivatives;-	C00719;C12518;C01799;-	107-43-7;111-30-8;760-78-1;-	247;3485;439575;-	2	3-methyl-4-<i>cis</i>-hydroxy-2-butenal;3-methyl-4-<i>trans</i>-hydroxy-2-butenal	CPD-4482;CPD-4483	16	L-Valine;5-Aminopentanoate;Betaine;D-Norvaline;L-Norvaline;2-Amino-2-methylbutanoate;D-Valine;Amyl;4-Methylaminobutyrate;Valine;5-Valerolactone;Tiglic;Glutaral;Methyl;Pentane-2,4-dione;Ethyl	C00183;C00431;C00719;C01799;C01826;C03571;C06417;C07457;C15987;C16436;C02240;C08279;C12518;C14527;C15499;C19238
54	M119T220	119.048	119.047	119.05	220.394	217.326	226.508	55	55	2392		[M+K]+ 80.0874	10	0	0	FALSE	FALSE	0		0		0	0	-	-	-	-	-	-	0	-	-	0	-	-
55	M119T114	119.048	119.048	119.049	114.237	103.821	126.641	55	39	26936		[M+K]+ 80.0874	5	4	70	TRUE	FALSE	0		0		0	0	-	-	-	-	-	-	0	-	-	0	-	-
56	M119T351	119.069	119.069	119.07	351.16	347.56	353.807	39	39	1088		[M+H]+ 118.065	83	0	0	FALSE	FALSE	0		0		0	0	-	-	-	-	-	-	0	-	-	0	-	-
57	M119T37	119.084	119.083	119.085	36.681	32.674	46.213	39	38	4101		[M+NH4]+ 101.05	11	0	0	FALSE	FALSE	0		0		0	0	-	-	-	-	-	-	0	-	-	0	-	-
58	M119T120	119.085	119.084	119.086	120.438	101.249	132.052	61	40	8447			5	0	0	FALSE	FALSE	0		0		1	0	-	-	-	-	-	-	0	-	-	2	alpha-Methylstyrene;Vinyl	C14395;C19549
59	M119T149	119.085	119.084	119.085	149.024	142.568	167.927	35	32	7366		[M+Na]+ 96.0878	24	0	0	FALSE	FALSE	0		0		0	0	-	-	-	-	-	-	0	-	-	0	-	-
60	M120T34	120.08	120.079	120.081	33.554	31.842	34.891	43	43	7467		[M+H]+ 119.072 [M+H-2H2O]+ 155.09	3	0	0	FALSE	FALSE	0		0		0	0	-	-	-	-	-	-	0	-	-	0	-	-
61	M120T284	120.08	120.079	120.081	284.058	276.266	303.009	36	30	1938			86	0	0	FALSE	FALSE	0		0		0	0	-	-	-	-	-	-	0	-	-	0	-	-
62	M121T35	121.064	121.063	121.066	34.759	31.462	53.571	55	54	5436			3	0	0	FALSE	FALSE	0		0		1	0	-	-	-	-	-	-	1	phenylacetaldehyde	PHENYLACETALDEHYDE	8	Phenylacetaldehyde;Styrene;4-Hydroxystyrene;p-Tolualdehyde;Acetophenone;3-Methylbenzaldehyde;2-Methylbenzaldehyde;(S)-2-Phenyloxirane	C00601;C02083;C05627;C06758;C07113;C07209;C07214;C20782
63	M121T282	121.064	121.063	121.066	282.149	277.741	284.338	32	32	1413			64	0	0	FALSE	FALSE	0		0		1	0	-	-	-	-	-	-	1	phenylacetaldehyde	PHENYLACETALDEHYDE	8	Phenylacetaldehyde;Styrene;4-Hydroxystyrene;p-Tolualdehyde;Acetophenone;3-Methylbenzaldehyde;2-Methylbenzaldehyde;(S)-2-Phenyloxirane	C00601;C02083;C05627;C06758;C07113;C07209;C07214;C20782
64	M121T88	121.1	121.1	121.101	87.8335	84.316	97.74	34	33	6261			27	0	0	FALSE	FALSE	0		0		1	0	-	-	-	-	-	-	0	-	-	6	Cumene;Mesitylene;1,2,3-Trimethylbenzene;3-Ethyltoluene;1,2,4-Trimethylbenzene;2-Ethyltoluene	C14396;C14508;C14518;C14522;C14533;C14572
65	M121T121	121.1	121.099	121.102	120.785	107.553	135.926	43	31	5043		[M+Na]+ 98.1034	5	0	0	FALSE	FALSE	0		0		0	0	-	-	-	-	-	-	0	-	-	0	-	-
66	M122T54	122.059	122.059	122.06	54.5	36.84	58.631	85	56	59326	[3][M]+	[M+K]+ 83.0982	90	25	38	TRUE	FALSE	0		0		1	0	-	-	-	-	-	-	1	O-aminobenzaldehyde	CPD-16172	1	Benzamide	C09815
67	M122T241	122.059	122.059	122.06	240.536	235.714	244.039	56	56	5111		[M+CH3CN+H]+ 80.0252	48	0	0	FALSE	FALSE	0		0		0	0	-	-	-	-	-	-	0	-	-	0	-	-
68	M122T375	122.059	122.057	122.061	375.124	368.526	390.856	37	30	1334			136	0	0	FALSE	FALSE	0		0		1	0	-	-	-	-	-	-	1	O-aminobenzaldehyde	CPD-16172	1	Benzamide	C09815
69	M123T169	123.043	123.043	123.044	168.69	146.726	184.036	67	56	20846			77	26	36	TRUE	FALSE	1	score{0.9572}adduct{(M+Na)+}name{Glutaraldehyde}labid{n00064}	0		1	1	Glutaraldehyde	HMDB29599	Organooxygen compounds	C12518	111-30-8	3485	6	tropolone;salicylaldehyde;benzoate;2-methyl-1,4-benzoquinone;3-hydroxybenzaldehyde;4-hydroxybenzaldehyde	CPD-7024;SALICYLALDEHYDE;BENZOATE;CPD0-1156;3-OH-BENZALDEHYDE;4-HYDROXYBENZALDEHYDE	6	Benzoate;Aromatic;4-Hydroxybenzaldehyde;3-Hydroxybenzaldehyde;Salicylaldehyde;Tropolone	C00180;C00539;C00633;C03067;C06202;C15474
70	M123T36	123.043	123.042	123.044	35.9205	33.195	38.777	46	46	16592			29	0	0	FALSE	FALSE	0		0		1	0	-	-	-	-	-	-	6	tropolone;salicylaldehyde;benzoate;2-methyl-1,4-benzoquinone;3-hydroxybenzaldehyde;4-hydroxybenzaldehyde	CPD-7024;SALICYLALDEHYDE;BENZOATE;CPD0-1156;3-OH-BENZALDEHYDE;4-HYDROXYBENZALDEHYDE	6	Benzoate;Aromatic;4-Hydroxybenzaldehyde;3-Hydroxybenzaldehyde;Salicylaldehyde;Tropolone	C00180;C00539;C00633;C03067;C06202;C15474
71	M123T54	123.062	123.053	123.065	53.547	41.53	69.61	65	50	4952	[3][M+1]+		90	0	0	FALSE	FALSE	0		0		0	0	-	-	-	-	-	-	0	-	-	0	-	-
72	M123T347	123.064	123.063	123.066	346.767	344.15	350.539	30	30	1309			85	0	0	FALSE	FALSE	0		0		1	0	-	-	-	-	-	-	1	L-threitol	CPD-6995	2	Erythritol;D-Threitol	C00503;C16884
73	M123T121	123.08	123.079	123.08	120.96	94.968	128.931	61	40	10229		[M+H]+ 122.068	5	0	0	FALSE	FALSE	0		0		0	0	-	-	-	-	-	-	0	-	-	0	-	-
74	M124T171	124.024	124.023	124.024	171.364	165.974	189.192	58	48	11897		[M+Na]+ 101.036	31	46	17	TRUE	TRUE	0		0		0	0	-	-	-	-	-	-	0	-	-	0	-	-
75	M124T45	124.024	124.023	124.024	44.5555	35.117	47.55	42	41	8657		[M+Na]+ 101.036	18	15	29	TRUE	FALSE	0		0		0	0	-	-	-	-	-	-	0	-	-	0	-	-
76	M124T278	124.024	124.023	124.024	278.379	263.1	283.758	43	41	10717			147	37	14	TRUE	TRUE	0		0		0	0	-	-	-	-	-	-	0	-	-	0	-	-
77	M124T303	124.024	124.023	124.024	303.159	296.175	305.653	31	31	7289		[M+Na]+ 101.036	110	24	11	FALSE	FALSE	0		0		0	0	-	-	-	-	-	-	0	-	-	0	-	-
78	M124T391	124.039	124.038	124.04	391.133	385.667	409.998	57	55	2734			149	0	0	FALSE	FALSE	0		0		1	0	-	-	-	-	-	-	2	nicotinate;picolinate	NIACINE;PICOLINATE	4	Nicotinate;Nitrobenzene;Isonicotinic;Picolinic	C00253;C06813;C07446;C10164
79	M124T165	124.046	124.037	124.049	165.376	150.161	194.681	75	53	10235			22	2	25	TRUE	TRUE	0		0		0	0	-	-	-	-	-	-	0	-	-	0	-	-
80	M124T221	124.039	124.038	124.051	221.087	214.069	234.796	50	46	7022			10	3	50	TRUE	FALSE	2	score{0.9972}adduct{(M+H)+}name{Picolinic acid}labid{n00193};score{0.9395}adduct{(M+H)+}name{4-Pyridinecarboxylic acid}labid{n00194}	0		1	2	Picolinic acid;4-Pyridinecarboxylic acid	HMDB02243;-	Organoheterocyclic compounds;-	C10164;-	98-98-6;-	1018;-	2	nicotinate;picolinate	NIACINE;PICOLINATE	4	Nicotinate;Nitrobenzene;Isonicotinic;Picolinic	C00253;C06813;C07446;C10164
81	M124T38	124.038	124.037	124.047	37.5315	25.557	47.337	38	37	8202		[M+Na]+ 101.05	11	0	0	FALSE	FALSE	0		0		0	0	-	-	-	-	-	-	0	-	-	0	-	-
82	M124T654	124.086	124.086	124.087	654.209	637.939	674.386	72	37	3150			181	24	25	FALSE	FALSE	0		0		0	0	-	-	-	-	-	-	0	-	-	0	-	-
83	M124T714	124.086	124.074	124.087	713.509	696.555	719.343	56	28	2690			180	18	112	TRUE	TRUE	0		0		0	0	-	-	-	-	-	-	0	-	-	0	-	-
84	M124T321	124.086	124.085	124.087	321.165	309.806	342.64	34	30	8698			91	13	10	TRUE	TRUE	0		0		0	0	-	-	-	-	-	-	0	-	-	0	-	-
85	M124T46	124.086	124.073	124.087	45.89	35.417	69.072	33	31	4189			18	0	0	FALSE	FALSE	0		0		0	0	-	-	-	-	-	-	0	-	-	0	-	-
86	M127T240	127.038	127.038	127.039	239.808	226.479	253.868	58	56	6539		[M+H]+ 126.033	48	2	76	FALSE	TRUE	2	score{0.9591}adduct{(M+H)+}name{1,2,3-Benzenetriol}labid{n00212};score{0.9454}adduct{(M+H)+}name{1,3,5-Benzenetriol}labid{n00210}	2	score{0.945}adduct{(M+H)+}name{1,3,5-Benzenetriol}labid{n00210};score{0.9327}adduct{(M+H)+}name{1,2,3-Benzenetriol}labid{n00212}	1	2	1,2,3-Benzenetriol;1,3,5-Benzenetriol	HMDB13674;HMDB13675	Benzenoids;Benzenoids	C01108;C02183	87-66-1;108-73-6	1057;359	1	(2-aminoethyl)phosphonate	CPD-1106	0	-	-
87	M127T362	127.038	127.038	127.039	361.706	359.844	376.714	44	44	10936		[M+H-H20]+ 144.042 [M+H-2H2O]+ 162.053	4	4	102	FALSE	FALSE	1	score{0.8927}adduct{(M+H)+}name{1,2,3-Benzenetriol}labid{n00212}	0		1	1	1,2,3-Benzenetriol	HMDB13674	Benzenoids	C01108	87-66-1	1057	6	(<i>S</i>)-2-hydroxymethylglutarate;L-rhamnono-1,4-lactone;(2R,3S)-2,3-dimethylmalate;diethylpyrocarbonate;2-dehydro-3-deoxy-L-rhamnonate;3,6-anhydro-&alpha;-L-galactopyranose	CPD-9438;L-RHAMNONO-14-LACTONE;CPD-61;DIETHYLPYROCARBONATE;DEHYDRO-3-DEOXY-L-RHAMNONATE;CPD-13430	27	2,3-Dimethylmaleate;Triacetate;Methylitaconate;2-Methyleneglutarate;2-Hydroxy-2-(hydroxymethyl)-2H-pyran-3(6H)-one;1,5-Anhydro-4-deoxy-D-glycero-hex-3-en-2-ulose;1,5-Anhydro-4-deoxy-D-glycero-hex-1-en-3-ulose;Lichenin;(R)-3,3-Dimethylmalate;3-Ethylmalate;2-Hydroxyadipate;(R)-2-Ethylmalate;L-Rhamnono-1,4-lactone;(2R,3S)-2,3-Dimethylmalate;3-Hydroxy-3-methylglutarate;2-Dehydro-3-deoxy-L-fuconate;2-…	C00922;C01757;C02295;C02930;C19821;C19822;C19826;C00478;C01088;C01989;C02360;C02488;C02991;C03652;C03761;C03827;C03979;C06158;C06159;C06474;C06478;C06485;C11592;C16390;C17209;C18028;C20902
88	M127T201	127.038	127.038	127.039	201.355	199.672	203.099	38	38	15808		[M+K]+ 88.0765	103	1	76	FALSE	FALSE	2	score{0.9591}adduct{(M+H)+}name{1,2,3-Benzenetriol}labid{n00212};score{0.9454}adduct{(M+H)+}name{1,3,5-Benzenetriol}labid{n00210}	2	score{0.945}adduct{(M+H)+}name{1,3,5-Benzenetriol}labid{n00210};score{0.9327}adduct{(M+H)+}name{1,2,3-Benzenetriol}labid{n00212}	1	2	1,2,3-Benzenetriol;1,3,5-Benzenetriol	HMDB13674;HMDB13675	Benzenoids;Benzenoids	C01108;C02183	87-66-1;108-73-6	1057;359	1	4-aminobutanal	4-AMINO-BUTYRALDEHYDE	0	-	-
89	M127T118	127.038	127.037	127.05	117.504	108.675	149.069	57	43	7177		[M+Na]+ 104.055	5	1	47	FALSE	TRUE	2	score{0.9595}adduct{(M+H)+}name{1,2,3-Benzenetriol}labid{n00212};score{0.949}adduct{(M+H)+}name{1,3,5-Benzenetriol}labid{n00210}	2	score{0.9482}adduct{(M+H)+}name{1,3,5-Benzenetriol}labid{n00210};score{0.9341}adduct{(M+H)+}name{1,2,3-Benzenetriol}labid{n00212}	1	2	1,2,3-Benzenetriol;1,3,5-Benzenetriol	HMDB13674;HMDB13675	Benzenoids;Benzenoids	C01108;C02183	87-66-1;108-73-6	1057;359	0	-	-	0	-	-
90	M127T94	127.038	127.038	127.05	93.829	63.372	100.564	30	29	5779			73	0	0	FALSE	FALSE	0		0		1	0	-	-	-	-	-	-	5	phloroglucinol;triacetate lactone;2-oxohexa-4,5-cyclopropyl-5-enoate;4-hydroxy-5-methyl-2-methylene-3(2H)-furanone;(2-aminoethyl)phosphonate	CPD-16;CPD-6862;CPD-9735;CPD-10205;CPD-1106	7	1,2,3-Trihydroxybenzene;Phloroglucinol;Triacetate;Benzene-1,2,4-triol;5-Hydroxymethyl-2-furaldehyde;Maltol;4-Hydroxy-5-methyl-2-methylenefuran-3(2H)-one	C01108;C02183;C02752;C02814;C11101;C11918;C20718
91	M127T43	127.074	127.073	127.076	42.574	41.274	57.096	28	28	3225			6	0	0	FALSE	FALSE	0		0		1	0	-	-	-	-	-	-	2	<i>N</i><sup>3</sup>-methylcytosine;methyl-1,4-benzoquinol	N3-METHYLCYTOSINE;CPD0-1157	2	Toluene-cis-dihydrodiol;1-Cyclohexenecarboxylic	C04592;C12101
92	M128T37	128.061	128.06	128.063	36.7965	29.915	43.687	48	47	2569			11	0	0	FALSE	FALSE	0		0		1	0	-	-	-	-	-	-	1	hypotaurine	HYPOTAURINE	0	-	-
93	M129T350	129.054	129.053	129.054	350.208	343.515	369.847	47	38	1773		[M+3Na-2H]+ 62.0979 [M+Na]+ 106.063	83	0	0	FALSE	FALSE	0		0		1	0	-	-	-	-	-	-	0	-	-	1	Diethylene	C14689
94	M129T73	129.09	129.09	129.091	72.629	66.556	77.957	41	41	6099			23	0	0	FALSE	FALSE	0		0		1	0	-	-	-	-	-	-	0	-	-	7	Ethyl;Cyclohexane-1-carboxylate;Butyl;1-Oxa-2-oxo-3-methylcycloheptane;3-Isopropyl-3-butenoic;alpha-EMGBL;beta-EMGBL	C08487;C09822;C10921;C10976;C11950;C13714;C13717
95	M129T43	129.09	129.089	129.091	42.872	41.648	44.04	38	38	11357			6	0	0	FALSE	FALSE	0		0		1	0	-	-	-	-	-	-	0	-	-	7	Ethyl;Cyclohexane-1-carboxylate;Butyl;1-Oxa-2-oxo-3-methylcycloheptane;3-Isopropyl-3-butenoic;alpha-EMGBL;beta-EMGBL	C08487;C09822;C10921;C10976;C11950;C13714;C13717
96	M130T406	130.049	130.048	130.05	406.084	387.385	435.671	50	39	2636		[M+H-H20]+ 147.055	36	7	12	FALSE	FALSE	2	score{0.9384}adduct{(M+H)+}name{L-Pyroglutamic acid}labid{S0010};score{0.9216}adduct{(M+H-H2O)+}name{L-Glutamate}labid{S0056}	0		1	2	L-Pyroglutamic acid;L-Glutamate	HMDB00267;HMDB00148	Organic acids and derivatives;Organic acids and derivatives	C01879;C00025	98-79-3;56-86-0	7405;33032	0	-	-	0	-	-
97	M130T642	130.064	130.064	130.066	641.697	631.832	652.495	33	31	901			171	0	0	FALSE	FALSE	0		0		1	0	-	-	-	-	-	-	0	-	-	2	Isoquinoline;Quinoline	C06323;C06413
98	M130T308	130.085	130.085	130.087	308.404	302.011	312.421	42	42	650			172	1	75	FALSE	TRUE	1	score{0.9999}adduct{(M+H)+}name{.beta.-Homoproline}labid{n00229}	1	score{0.9944}adduct{(M+H)+}name{.beta.-Homoproline}labid{n00229}	1	1	.beta.-Homoproline	HMDB29444	Organoheterocyclic compounds	-	-	123784	3	4-acetamidobutanal;(1R,2S)-cyclohexa-3,5-diene-1,2-diol;(1R,2R)-cyclohexa-3,5-diene-1,2-diol	CPD-30;CPD-288;CPD-289	11	L-Pipecolate;1-Aminocyclopentanecarboxylate;N4-Acetylaminobutanal;Vigabatrin;trans-3-Aminocyclopentane-1-carboxylic;Cyclohexane-1,3-dione;cis-1,2-Dihydrobenzene-1,2-diol;trans-1,2-Dihydrobenzene-1,2-diol;Cyclohexane-1,2-dione;1,4-Cyclohexanedione;Parasorbic	C00408;C03969;C05936;C07500;C13696;C01066;C04091;C04221;C06105;C08063;C08502
99	M130T263	130.097	130.095	130.097	263.419	257.025	264.938	31	31	2152		[M+K]+ 91.13	32	10	187	FALSE	FALSE	0		0		0	0	-	-	-	-	-	-	0	-	-	0	-	-
100	M130T168	130.158	130.156	130.159	168.117	163.913	188.351	61	56	7183			77	1	75	TRUE	FALSE	0		0		1	0	-	-	-	-	-	-	0	-	-	1	Octylamine	C01740
101	M131T296	130.525	130.523	130.526	295.618	292.097	296.886	28	28	1921			58	0	0	FALSE	FALSE	0		0		0	0	-	-	-	-	-	-	0	-	-	0	-	-
102	M131T192	131.048	131.048	131.049	191.911	189.253	194.053	49	49	12986		[M+3Na-2H]+ 64.0923 [M+K]+ 92.0865 [M+Na]+ 108.059 [M+H]+ 130.041	25	4	17	FALSE	FALSE	0		0		0	0	-	-	-	-	-	-	0	-	-	0	-	-
103	M131T38	131.048	131.047	131.049	37.978	31.454	41.14	47	47	5468			11	0	0	FALSE	FALSE	0		0		0	0	-	-	-	-	-	-	0	-	-	0	-	-
104	M131T34	131.085	131.083	131.086	34.37	28.267	51.311	41	40	2500			3	0	0	FALSE	FALSE	0		0		0	0	-	-	-	-	-	-	0	-	-	0	-	-
105	M132T112	132.043	132.042	132.045	112.042	93.545	122.505	38	30	3759			5	0	0	FALSE	FALSE	0		0		1	0	-	-	-	-	-	-	0	-	-	2	Benzoyl;Ammonium	C21329;C18773
106	M132T192	132.051	132.049	132.053	192.066	189.263	195.042	33	33	2339			25	0	0	FALSE	FALSE	0		0		0	0	-	-	-	-	-	-	0	-	-	0	-	-
107	M132T356	132.076	132.074	132.077	356.025	337.449	358.65	35	33	938			135	1	14	FALSE	TRUE	1	score{0.9818}adduct{(M+H)+}name{Creatine}labid{S0047}	1	score{0.9792}adduct{(M+H)+}name{Creatine}labid{S0047}	1	1	Creatine	HMDB00064	Organic acids and derivatives	C00300	57-00-1	586	2	3-cyano-L-alanine;5,6-dihydrouracil	CPD-603;DI-H-URACIL	7	Creatine;3-Guanidinopropanoate;5,6-Dihydrouracil;3-Cyano-L-alanine;N-Methylhydantoin;2,5-Dioxopiperazine;Muscimol	C00300;C03065;C00429;C02512;C02565;C02777;C08311
108	M133T201	133.049	133.047	133.05	201.459	182.171	203.621	39	38	2247		[M+2Na-H]+ 88.0765	103	0	0	FALSE	FALSE	0		0		1	0	-	-	-	-	-	-	1	4-aminobutanal	4-AMINO-BUTYRALDEHYDE	0	-	-
109	M133T37	133.064	133.063	133.065	37.1675	31.132	46.147	42	41	5217		[M+3Na-2H]+ 66.1079	11	15	1090	TRUE	TRUE	1	score{0.9237}adduct{(M+H-H2O)+}name{3-Phenylpropanoic acid}labid{S0197}	1	score{0.8156}adduct{(M+H-H2O)+}name{3-Phenylpropanoic acid}labid{S0197}	1	1	3-Phenylpropanoic acid	HMDB00764	Phenylpropanoids and polyketides	C05629	501-52-0	107	0	-	-	0	-	-
110	M133T148	133.1	133.1	133.101	147.832	129.915	155.02	57	45	15379		[M+H-H20]+ 150.109	24	28	193	TRUE	TRUE	0		0		0	0	-	-	-	-	-	-	0	-	-	0	-	-
111	M133T88	133.1	133.1	133.101	87.797	80.427	90.676	43	43	99156			27	38	315	TRUE	FALSE	0		0		1	0	-	-	-	-	-	-	0	-	-	2	Tetralin;Dicyclopentadiene	C14114;C14411
112	M133T36	133.1	133.099	133.103	35.781	29.845	39.312	30	30	5810			29	38	1090	TRUE	TRUE	0		0		1	0	-	-	-	-	-	-	0	-	-	2	Tetralin;Dicyclopentadiene	C14114;C14411
113	M134T404	134.08	134.079	134.082	403.598	401.2	418.53	40	40	802			36	0	0	FALSE	FALSE	0		0		1	0	-	-	-	-	-	-	4	<i>N</i>-hydroxy-L-valine;3-methyl-2-oxobutanoate;glutarate semialdehyde;2-oxovalerate	CPD-4862;2-KETO-ISOVALERATE;CPD-280;CPD-3618	5	N-Hydroxy-L-valine;3-Methyl-2-oxobutanoic;3-Oxopentanoic;5-Oxopentanoate;2-Oxopentanoic	C20313;C00141;C02233;C03273;C06255
114	M134T29	134.096	134.095	134.096	29.3235	27.882	30.953	56	56	101422	[4][M]+	[M+H-2H2O]+ 169.11	2	0	0	FALSE	FALSE	0		0		1	0	-	-	-	-	-	-	0	-	-	1	Tranylcypromine	C07155
115	M134T88	134.104	134.103	134.104	88.179	82.995	90.844	43	41	10936			26	0	0	FALSE	FALSE	0		0		0	0	-	-	-	-	-	-	0	-	-	0	-	-
116	M135T147	135.043	135.041	135.044	146.768	112.41	149.764	49	39	7536		[M+K]+ 96.0878	24	0	0	FALSE	FALSE	0		0		0	0	-	-	-	-	-	-	0	-	-	0	-	-
117	M135T88_1	135.08	135.079	135.08	88.381	80.414	101.584	45	42	18644		[M+Na]+ 112.097	26	20	101	TRUE	FALSE	0		0		0	0	-	-	-	-	-	-	0	-	-	0	-	-
118	M135T130	135.08	135.079	135.08	130.3	127.109	141.4	42	42	12932			21	9	139	TRUE	FALSE	0		0		1	0	-	-	-	-	-	-	4	chavicol;cinnamyl alcohol;phenylacetone;<i>trans</i>-anol	CPD-6483;CINNAMYL-ALC;CPD-7233;CPD-9933	5	Indan-1-ol;Cinnamyl;Phenylacetone;Chavicol;Isochavicol	C01710;C02394;C15512;C16930;C20464
119	M135T36	135.08	135.079	135.081	36.381	30.167	39.312	41	41	10594			11	16	111	TRUE	TRUE	0		0		1	0	-	-	-	-	-	-	4	chavicol;cinnamyl alcohol;phenylacetone;<i>trans</i>-anol	CPD-6483;CINNAMYL-ALC;CPD-7233;CPD-9933	5	Indan-1-ol;Cinnamyl;Phenylacetone;Chavicol;Isochavicol	C01710;C02394;C15512;C16930;C20464
120	M135T29	135.099	135.098	135.1	29.358	28.372	30.767	55	55	12645	[4][M+1]+		2	0	0	FALSE	FALSE	0		0		0	0	-	-	-	-	-	-	0	-	-	0	-	-
121	M135T121	135.116	135.115	135.117	121.126	102.58	131.904	64	45	22555		[M+Na]+ 112.118 [M+H]+ 134.101	5	10	366	TRUE	TRUE	0		0		0	0	-	-	-	-	-	-	0	-	-	0	-	-
122	M135T88_2	135.116	135.115	135.117	88.157	82.16	91.777	42	41	21882			26	12	124	TRUE	FALSE	0		0		1	0	-	-	-	-	-	-	1	<I>p</I>-cymene	CPD-1001	5	p-Cymene;sec-Butylbenzene;1,2,4,5-Tetramethylbenzene;1,4-Diethylbenzene;n-Butylbenzene	C06575;C14142;C14534;C14583;C18150
123	M135T66	135.116	135.115	135.117	65.689	61.835	72.492	35	35	14931			43	9	112	TRUE	FALSE	0		0		1	0	-	-	-	-	-	-	1	<I>p</I>-cymene	CPD-1001	5	p-Cymene;sec-Butylbenzene;1,2,4,5-Tetramethylbenzene;1,4-Diethylbenzene;n-Butylbenzene	C06575;C14142;C14534;C14583;C18150
124	M136T163	136.061	136.059	136.062	163.204	150.742	180.654	61	56	30902			22	10	50	TRUE	FALSE	2	score{0.9864}adduct{(M+H)+}name{Adenine}labid{S0054};score{0.8994}adduct{(M+NH4)+}name{Succinate}labid{S0006}	1	score{0.8405}adduct{(M+H)+}name{Adenine}labid{S0054}	1	2	Adenine;Succinate	HMDB00034;HMDB00254	Organoheterocyclic compounds;Organic acids and derivatives	C00147;C00042	73-24-5;110-15-6	190;1110	2	adenine;succinate	ADENINE;SUC	6	2-Hydroxymethylserine;4-Hydroxy-L-threonine;Adenine;Succinate;Methylmalonate;Methyl	C03059;C06056;C00147;C00042;C02170;C10900
125	M136T55	136.111	136.111	136.113	54.6375	50.687	57.103	44	44	1593			90	0	0	FALSE	FALSE	0		0		1	0	-	-	-	-	-	-	0	-	-	6	Amphetamine;Dextroamphetamine;2,4,5-Trimethylaniline;2,4,6-Trimethylaniline;alpha-Methylstyrene;Vinyl	C07514;C07884;C19539;C19540;C14395;C19549
126	M136T119	136.119	136.116	136.121	118.597	100.688	127.046	40	33	6493			5	0	0	FALSE	FALSE	0		0		0	0	-	-	-	-	-	-	0	-	-	0	-	-
127	M137T315	136.939	136.939	136.94	314.825	310.672	322.568	57	56	37803	[5][M]+	[M+H-H20]+ 153.945	59	0	0	FALSE	FALSE	0		0		1	0	-	-	-	-	-	-	1	phosphate	Pi	2	Orthophosphate;Potassium	C00009;C12554
128	M137T100	137.059	137.058	137.059	100.453	88.783	112.596	59	51	43033			82	40	488	TRUE	FALSE	0		0		1	0	-	-	-	-	-	-	5	phenylacetate;(4-hydroxyphenyl)acetaldehyde;4-hydroxyacetophenone;3-methoxybenzaldehyde;methyl benzoate	PHENYLACETATE;HYDRPHENYLAC-CPD;CPD-10598;CPD-8779;CPD-6441	16	Phenyl;Toluate;4-Hydroxyphenylacetaldehyde;Benzylformate;3,4-Dihydroxystyrene;3-Vinylcatechol;Phenylacetic;2-Hydroxyacetophenone;m-Methylbenzoate;o-Toluate;4'-Hydroxyacetophenone;p-Anisaldehyde;3-Methylsalicylaldehyde;Phenyl;Methyl;4-Hydroxy-3-methylbenzaldehyde	C00548;C01454;C03765;C05613;C06224;C07085;C07086;C07189;C07211;C07215;C10700;C10761;C14087;C15583;C20645;C21166
129	M137T190	137.059	137.058	137.059	190.192	176.236	196.802	58	50	16619		[M+2Na-H]+ 92.0865	25	10	56	TRUE	FALSE	0		0		0	0	-	-	-	-	-	-	0	-	-	0	-	-
130	M137T41	137.059	137.058	137.059	41.162	38.934	64.558	76	56	36093			20	24	129	TRUE	TRUE	0		0		1	0	-	-	-	-	-	-	5	phenylacetate;(4-hydroxyphenyl)acetaldehyde;4-hydroxyacetophenone;3-methoxybenzaldehyde;methyl benzoate	PHENYLACETATE;HYDRPHENYLAC-CPD;CPD-10598;CPD-8779;CPD-6441	16	Phenyl;Toluate;4-Hydroxyphenylacetaldehyde;Benzylformate;3,4-Dihydroxystyrene;3-Vinylcatechol;Phenylacetic;2-Hydroxyacetophenone;m-Methylbenzoate;o-Toluate;4'-Hydroxyacetophenone;p-Anisaldehyde;3-Methylsalicylaldehyde;Phenyl;Methyl;4-Hydroxy-3-methylbenzaldehyde	C00548;C01454;C03765;C05613;C06224;C07085;C07086;C07189;C07211;C07215;C10700;C10761;C14087;C15583;C20645;C21166
131	M137T159	137.059	137.059	137.059	158.713	139.534	173.628	68	53	31628			34	26	496	TRUE	TRUE	0		0		1	0	-	-	-	-	-	-	5	phenylacetate;(4-hydroxyphenyl)acetaldehyde;4-hydroxyacetophenone;3-methoxybenzaldehyde;methyl benzoate	PHENYLACETATE;HYDRPHENYLAC-CPD;CPD-10598;CPD-8779;CPD-6441	16	Phenyl;Toluate;4-Hydroxyphenylacetaldehyde;Benzylformate;3,4-Dihydroxystyrene;3-Vinylcatechol;Phenylacetic;2-Hydroxyacetophenone;m-Methylbenzoate;o-Toluate;4'-Hydroxyacetophenone;p-Anisaldehyde;3-Methylsalicylaldehyde;Phenyl;Methyl;4-Hydroxy-3-methylbenzaldehyde	C00548;C01454;C03765;C05613;C06224;C07085;C07086;C07189;C07211;C07215;C10700;C10761;C14087;C15583;C20645;C21166
132	M137T276	137.059	137.058	137.06	275.76	272.811	278.157	32	32	2808		[M+H]+ 136.053	100	6	79	TRUE	TRUE	0		0		1	0	-	-	-	-	-	-	5	phenylacetate;(4-hydroxyphenyl)acetaldehyde;4-hydroxyacetophenone;3-methoxybenzaldehyde;methyl benzoate	PHENYLACETATE;HYDRPHENYLAC-CPD;CPD-10598;CPD-8779;CPD-6441	16	Phenyl;Toluate;4-Hydroxyphenylacetaldehyde;Benzylformate;3,4-Dihydroxystyrene;3-Vinylcatechol;Phenylacetic;2-Hydroxyacetophenone;m-Methylbenzoate;o-Toluate;4'-Hydroxyacetophenone;p-Anisaldehyde;3-Methylsalicylaldehyde;Phenyl;Methyl;4-Hydroxy-3-methylbenzaldehyde	C00548;C01454;C03765;C05613;C06224;C07085;C07086;C07189;C07211;C07215;C10700;C10761;C14087;C15583;C20645;C21166
133	M137T120	137.059	137.059	137.059	120.122	113.02	134.751	36	30	28572		[M+K]+ 98.1034	5	41	232	TRUE	TRUE	0		0		0	0	-	-	-	-	-	-	0	-	-	0	-	-
134	M137T333	137.08	137.079	137.082	333.259	312.869	338.586	45	39	942			56	0	0	FALSE	FALSE	0		0		0	0	-	-	-	-	-	-	0	-	-	0	-	-
135	M137T88	137.095	137.095	137.096	87.851	77.487	103.882	51	47	70154		[M+Na]+ 114.112	27	36	346	TRUE	FALSE	0		0		0	0	-	-	-	-	-	-	0	-	-	0	-	-
136	M137T193	137.132	137.131	137.132	192.889	178.287	195.035	39	39	9032		[M+H]+ 136.118	25	0	0	FALSE	FALSE	0		0		0	0	-	-	-	-	-	-	0	-	-	0	-	-
137	M138T315	137.943	137.942	137.944	315.309	311.682	329.014	43	40	1231	[5][M+1]+		59	0	0	FALSE	FALSE	0		0		0	0	-	-	-	-	-	-	0	-	-	0	-	-
138	M138T40	138.062	138.054	138.066	40.021	35.637	54.916	47	44	4353			9	0	0	FALSE	FALSE	0		0		0	0	-	-	-	-	-	-	0	-	-	0	-	-
139	M138T259	138.065	138.063	138.066	258.797	254.543	261.095	37	37	1112			32	4	38	FALSE	FALSE	0		0		1	0	-	-	-	-	-	-	0	-	-	1	Isoniazid	C07054
140	M138T88	138.099	138.098	138.1	88.042	80.726	93.679	42	40	7607			26	0	0	FALSE	FALSE	0		0		0	0	-	-	-	-	-	-	0	-	-	0	-	-
141	M139T315	138.938	138.937	138.938	315.425	311.172	322.061	57	56	5806	[5][M+2]+		59	24	7	TRUE	FALSE	0		0		1	0	-	-	-	-	-	-	1	bromoacetate	BROMOACETATE	0	-	-
142	M139T343	139.038	139.038	139.04	342.836	336.43	369.297	44	38	1858			84	0	0	FALSE	FALSE	0		0		1	0	-	-	-	-	-	-	5	3,4-dihydroxybenzaldehyde;4-hydroxybenzoate;3-hydroxybenzoate;2-hydroxy-5-methylquinone;salicylate	CPD-7616;4-hydroxybenzoate;3-HYDROXYBENZOATE;CPD-9135;CPD-110	7	4-Hydroxybenzoate;3-Hydroxybenzoate;Salicylate;Gentisate;Sesamol;3,4-Dihydroxybenzaldehyde;2-Hydroxy-5-methylquinone	C00156;C00587;C00805;C05585;C10832;C16700;C18316
143	M139T46	139.038	139.037	139.04	46.241	43.51	60.838	29	28	3184			50	0	0	FALSE	FALSE	0		0		1	0	-	-	-	-	-	-	5	3,4-dihydroxybenzaldehyde;4-hydroxybenzoate;3-hydroxybenzoate;2-hydroxy-5-methylquinone;salicylate	CPD-7616;4-hydroxybenzoate;3-HYDROXYBENZOATE;CPD-9135;CPD-110	7	4-Hydroxybenzoate;3-Hydroxybenzoate;Salicylate;Gentisate;Sesamol;3,4-Dihydroxybenzaldehyde;2-Hydroxy-5-methylquinone	C00156;C00587;C00805;C05585;C10832;C16700;C18316
144	M139T77	139.038	139.038	139.05	77.4115	72.609	90.706	32	29	5339			23	0	0	FALSE	FALSE	0		0		1	0	-	-	-	-	-	-	5	3,4-dihydroxybenzaldehyde;4-hydroxybenzoate;3-hydroxybenzoate;2-hydroxy-5-methylquinone;salicylate	CPD-7616;4-hydroxybenzoate;3-HYDROXYBENZOATE;CPD-9135;CPD-110	7	4-Hydroxybenzoate;3-Hydroxybenzoate;Salicylate;Gentisate;Sesamol;3,4-Dihydroxybenzaldehyde;2-Hydroxy-5-methylquinone	C00156;C00587;C00805;C05585;C10832;C16700;C18316
145	M139T599	139.122	139.121	139.123	599.001	593.754	611.49	37	36	849			141	0	0	FALSE	FALSE	0		0		1	0	-	-	-	-	-	-	1	N,N-dimethylaniline	NN-DIMETHYLANILINE	7	1-Phenylethylamine;N,N-Dimethylaniline;Phenethylamine;2,4-Xylidine;2,6-Dimethylaniline;N-Ethylaniline;2,5-Xylidine	C02455;C02846;C05332;C11003;C11004;C14455;C18993
146	M140T171	140.001	140.001	140.002	170.767	163.97	188.228	59	45	27387	[6][M]+	[M+K]+ 101.036	31	51	47	FALSE	TRUE	0		0		0	0	-	-	-	-	-	-	0	-	-	0	-	-
147	M140T44	140.001	140	140.002	44.231	39.84	48.349	45	45	26696		[M+K]+ 101.036	18	10	43	TRUE	FALSE	0		0		0	0	-	-	-	-	-	-	0	-	-	0	-	-
148	M140T277	140.001	140.001	140.002	277.15	263.682	289.897	51	44	25774		[M+CH3CN+Na]+ 75.9852 [M+CH3CN+H]+ 97.9672	100	44	44	TRUE	TRUE	0		0		1	0	-	-	-	-	-	-	1	sulfate	SULFATE	1	Sulfate	C00059
149	M140T303	140.001	140.001	140.002	303.432	298.75	307.541	30	30	22615		[M+K]+ 101.036	110	45	20	TRUE	FALSE	0		0		0	0	-	-	-	-	-	-	0	-	-	0	-	-
150	M140T294	140.068	140.067	140.069	294.391	284.597	299.964	49	48	2903			38	10	14	TRUE	TRUE	0		0		1	0	-	-	-	-	-	-	0	-	-	10	L-Valine;5-Aminopentanoate;Betaine;D-Norvaline;L-Norvaline;2-Amino-2-methylbutanoate;D-Valine;Amyl;4-Methylaminobutyrate;Valine	C00183;C00431;C00719;C01799;C01826;C03571;C06417;C07457;C15987;C16436
151	M140T260	140.068	140.067	140.069	260.138	229.18	274.575	57	46	4279		[M+H-H20]+ 157.074	32	8	14	TRUE	TRUE	0		0		1	0	-	-	-	-	-	-	0	-	-	4	Paramethadione;2-Hydroxyethylclavam;Ethadione;3-Methylcrotonylglycine	C07411;C17361;C17724;C20828
152	M140T364	140.068	140.066	140.068	364.153	345.567	376.051	49	40	3076			150	12	52	TRUE	FALSE	0		0		1	0	-	-	-	-	-	-	0	-	-	10	L-Valine;5-Aminopentanoate;Betaine;D-Norvaline;L-Norvaline;2-Amino-2-methylbutanoate;D-Valine;Amyl;4-Methylaminobutyrate;Valine	C00183;C00431;C00719;C01799;C01826;C03571;C06417;C07457;C15987;C16436
153	M140T172	140.07	140.066	140.072	171.536	151.659	182.335	42	39	3076		[M+H-H20]+ 157.075	31	2	14	TRUE	TRUE	0		0		1	0	-	-	-	-	-	-	0	-	-	4	Paramethadione;2-Hydroxyethylclavam;Ethadione;3-Methylcrotonylglycine	C07411;C17361;C17724;C20828
154	M140T101	140.069	140.067	140.071	100.822	75.451	111.173	34	32	2734			82	0	0	FALSE	FALSE	0		0		1	0	-	-	-	-	-	-	6	tropolone;salicylaldehyde;benzoate;2-methyl-1,4-benzoquinone;3-hydroxybenzaldehyde;4-hydroxybenzaldehyde	CPD-7024;SALICYLALDEHYDE;BENZOATE;CPD0-1156;3-OH-BENZALDEHYDE;4-HYDROXYBENZALDEHYDE	11	Gabaculine;L-Valine;5-Aminopentanoate;Betaine;D-Norvaline;L-Norvaline;2-Amino-2-methylbutanoate;D-Valine;Amyl;4-Methylaminobutyrate;Valine	C12110;C00183;C00431;C00719;C01799;C01826;C03571;C06417;C07457;C15987;C16436
155	M141T174	141.004	140.999	141.006	174.298	168.972	195.202	30	28	2478	[6][M+1]+		31	0	0	FALSE	FALSE	0		0		0	0	-	-	-	-	-	-	0	-	-	0	-	-
156	M141T350	141.017	141.016	141.019	350.198	346.93	352.654	36	36	829		[M+H-2H2O]+ 176.031	83	0	0	FALSE	FALSE	0		0		1	0	-	-	-	-	-	-	3	4-deoxy-L-<i>threo</i>-hex-4-enopyranuronate;L-ascorbate;L-<i>xylo</i>-hex-3-ulono-1,4-lactone	CPD-13122;ASCORBATE;CPD-329	13	Ascorbate;D-Glucuronolactone;2-Hydroxy-3-oxoadipate;L-xylo-Hexulonolactone;D-Glucurono-6,2-lactone;5-Dehydro-4-deoxy-D-glucuronate;(4S)-4,6-Dihydroxy-2,5-dioxohexanoate;(4S,5S)-4,5-Dihydroxy-2,6-dioxohexanoate;Parapyruvate;D-Galacturonolactone;2-Dehydro-D-glucono-1,5-lactone;Propane-1,2,3-tricarboxylate;Erythorbic	C00072;C02670;C03217;C03289;C03387;C04053;C04349;C04471;C06033;C06430;C06440;C19806;C20364
157	M141T239	141.054	141.053	141.055	239.499	234.66	242.903	56	56	7364	[7][M]+	[M+CH3COO+2H]+ 80.0252	48	7	49	TRUE	FALSE	0		0		1	0	-	-	-	-	-	-	3	beta-methylenecyclopropyl pyruvate;(2E)-2-ethylidene-4-hydroxy-5-methyl-3(2H)-furanone;3,5-dihydroxyanisole	CPD-9739;CPD-10206;CPD-9494	6	2,3,5-Trihydroxytoluene;Gentisyl;4-Hydroxymethylcatechol;2,4,6-Trihydroxytoluene;2,4,5-Trihydroxytoluene;Ethyl	C03338;C10792;C14110;C16401;C18317;C20362
158	M141T138	141.054	141.053	141.066	138.081	116.526	146.646	72	54	30201			70	21	804	TRUE	TRUE	0		0		1	0	-	-	-	-	-	-	3	beta-methylenecyclopropyl pyruvate;(2E)-2-ethylidene-4-hydroxy-5-methyl-3(2H)-furanone;3,5-dihydroxyanisole	CPD-9739;CPD-10206;CPD-9494	6	2,3,5-Trihydroxytoluene;Gentisyl;4-Hydroxymethylcatechol;2,4,6-Trihydroxytoluene;2,4,5-Trihydroxytoluene;Ethyl	C03338;C10792;C14110;C16401;C18317;C20362
159	M141T84	141.065	141.053	141.068	84.2245	74.52	106.409	52	43	7758			14	10	804	TRUE	TRUE	0		0		1	0	-	-	-	-	-	-	3	5-(hydroxymethyl)-2-methyl-4(1H)-pyrimidinone;nicotinate;picolinate	CPD-15778;NIACINE;PICOLINATE	7	Methylimidazoleacetic;4,5,6,7-Tetrahydroisoxazolo(5,4-c)pyridin-3-ol;Dihydrourocanate;Nicotinate;Nitrobenzene;Isonicotinic;Picolinic	C05828;C13693;C20522;C00253;C06813;C07446;C10164
160	M142T172	142.034	142.032	142.036	172.256	167.459	201.091	50	41	2392		[M+Na]+ 119.042	31	1	27	TRUE	TRUE	0		0		0	0	-	-	-	-	-	-	0	-	-	0	-	-
161	M142T397	142.049	142.047	142.05	396.594	393.048	401.187	31	30	1070			97	0	0	FALSE	FALSE	0		0		1	0	-	-	-	-	-	-	1	2-hydroxy-1,4-benzoquinone	HYDROXYBENZOQUINONE	5	2-Aminomuconate;6-Oxo-1,4,5,6-tetrahydronicotinate;Gentianaine;2-Hydroxy-1,4-benzoquinone;Furan-2,5-dicarbaldehyde	C03824;C04226;C09960;C07103;C20899
162	M142T240	142.057	142.056	142.059	240.029	235.269	245.165	51	49	984	[7][M+1]+		48	0	0	FALSE	FALSE	0		0		0	0	-	-	-	-	-	-	0	-	-	0	-	-
163	M143T178	143.081	143.079	143.084	177.826	166.762	191.316	54	50	5126		[M+H]+ 142.081 [M+H-H20]+ 160.082	102	0	0	FALSE	FALSE	0		0		0	0	-	-	-	-	-	-	0	-	-	0	-	-
164	M143T35	143.084	143.083	143.086	34.869	29.317	47.197	56	53	4120		[M+H]+ 142.083	3	0	0	FALSE	FALSE	0		0		0	0	-	-	-	-	-	-	0	-	-	0	-	-
165	M144T283	144.101	144.1	144.103	282.571	267.821	290.338	55	48	1169		[M+NH4]+ 126.068	64	0	0	FALSE	FALSE	0		0		1	0	-	-	-	-	-	-	1	methyl-1,4-benzoquinol	CPD0-1157	2	Toluene-cis-dihydrodiol;1-Cyclohexenecarboxylic	C04592;C12101
166	M145T24	144.981	144.98	144.983	24.1765	21.942	25.565	28	28	3495			178	0	0	FALSE	FALSE	0		0		1	0	-	-	-	-	-	-	1	2-chloroethylphosphonate	CPD-6941	1	Ethephon	C18399
167	M145T248	145.049	145.048	145.05	247.834	239.236	253.559	52	52	4342			99	0	0	FALSE	FALSE	0		0		1	0	-	-	-	-	-	-	0	-	-	7	2,3-Dimethylmaleate;Triacetate;Methylitaconate;2-Methyleneglutarate;2-Hydroxy-2-(hydroxymethyl)-2H-pyran-3(6H)-one;1,5-Anhydro-4-deoxy-D-glycero-hex-3-en-2-ulose;1,5-Anhydro-4-deoxy-D-glycero-hex-1-en-3-ulose	C00922;C01757;C02295;C02930;C19821;C19822;C19826
168	M145T362	145.049	145.048	145.049	361.661	342.155	363.193	42	41	9569		[M+H]+ 144.042 [M+H-H20]+ 162.053	4	2	68	TRUE	FALSE	2	score{0.9381}adduct{(2M+H)+}name{Pyruvaldehyde}labid{L0281};score{0.8276}adduct{(M+H-2H2O)+}name{D-Mannose}labid{S0138}	0		1	2	Pyruvaldehyde;D-Mannose	HMDB01167;HMDB00169	Organooxygen compounds;Organooxygen compounds	C00546;C00159	78-98-8;3458-28-4	880;18950	6	(<i>S</i>)-2-hydroxymethylglutarate;L-rhamnono-1,4-lactone;(2R,3S)-2,3-dimethylmalate;diethylpyrocarbonate;2-dehydro-3-deoxy-L-rhamnonate;3,6-anhydro-&alpha;-L-galactopyranose	CPD-9438;L-RHAMNONO-14-LACTONE;CPD-61;DIETHYLPYROCARBONATE;DEHYDRO-3-DEOXY-L-RHAMNONATE;CPD-13430	27	2,3-Dimethylmaleate;Triacetate;Methylitaconate;2-Methyleneglutarate;2-Hydroxy-2-(hydroxymethyl)-2H-pyran-3(6H)-one;1,5-Anhydro-4-deoxy-D-glycero-hex-3-en-2-ulose;1,5-Anhydro-4-deoxy-D-glycero-hex-1-en-3-ulose;Lichenin;(R)-3,3-Dimethylmalate;3-Ethylmalate;2-Hydroxyadipate;(R)-2-Ethylmalate;L-Rhamnono-1,4-lactone;(2R,3S)-2,3-Dimethylmalate;3-Hydroxy-3-methylglutarate;2-Dehydro-3-deoxy-L-fuconate;2-…	C00922;C01757;C02295;C02930;C19821;C19822;C19826;C00478;C01088;C01989;C02360;C02488;C02991;C03652;C03761;C03827;C03979;C06158;C06159;C06474;C06478;C06485;C11592;C16390;C17209;C18028;C20902
169	M145T117	145.049	145.048	145.05	116.922	107.706	131.964	43	34	5468		[M+Na]+ 122.068	5	0	0	FALSE	FALSE	0		0		0	0	-	-	-	-	-	-	0	-	-	0	-	-
170	M145T37	145.064	145.062	145.065	37.4415	31.176	39.471	44	44	3757		[M+Na]+ 122.076	11	0	0	FALSE	FALSE	0		0		0	0	-	-	-	-	-	-	0	-	-	0	-	-
171	M145T35	145.1	145.099	145.103	35.3805	28.358	39.337	50	48	3248		[M+H]+ 144.094	29	0	0	FALSE	FALSE	0		0		0	0	-	-	-	-	-	-	0	-	-	0	-	-
172	M146T358	146.092	146.088	146.092	357.827	355.608	387.456	66	56	15953	[8][M]+		135	24	30	FALSE	FALSE	1	score{0.9735}adduct{(M+H)+}name{4-Guanidinobutyric acid}labid{L0158}	1	score{0.9706}adduct{(M+H)+}name{4-Guanidinobutyric acid}labid{L0158}	1	1	4-Guanidinobutyric acid	HMDB03464	Organic acids and derivatives	C01035	463-00-3	500	1	5,6-dihydrothymine	DIHYDRO-THYMINE	5	4-Guanidinobutanoate;5,6-Dihydrothymine;gamma-Amino-gamma-cyanobutanoate;alpha-Amino-gamma-cyanobutanoate;(R)-5,6-Dihydrothymine	C01035;C00906;C05715;C05717;C21028
173	M146T380	146.117	146.115	146.118	379.656	371.307	383.541	41	41	1765			154	2	24	FALSE	TRUE	1	score{0.9951}adduct{(M+H)+}name{Acetylcholine}labid{L0265}	0		1	1	Acetylcholine	HMDB00895	Organonitrogen compounds	C01996	51-84-3	187	1	4-guanidinobutyramide	4-GUANIDO-BUTYRAMIDE	7	Ethyl;Cyclohexane-1-carboxylate;Butyl;1-Oxa-2-oxo-3-methylcycloheptane;3-Isopropyl-3-butenoic;alpha-EMGBL;beta-EMGBL	C08487;C09822;C10921;C10976;C11950;C13714;C13717
174	M147T108	146.585	146.581	146.595	108.462	83.938	122.639	38	28	3996			15	0	0	FALSE	FALSE	0		0		0	0	-	-	-	-	-	-	0	-	-	0	-	-
175	M147T219	147.043	147.043	147.044	219.362	208.422	222.512	61	51	41969	[9][M]+	[M+3Na-2H]+ 80.0874	10	39	89	TRUE	FALSE	2	score{0.8976}adduct{(M+H-H2O)+}name{trans-3-Hydroxycinnamic acid}labid{n00503};score{0.894}adduct{(M+H-H2O)+}name{4-Hydroxycinnamic acid}labid{L0258}	2	score{0.897}adduct{(M+H-H2O)+}name{trans-3-Hydroxycinnamic acid}labid{n00503};score{0.8936}adduct{(M+H-H2O)+}name{4-Hydroxycinnamic acid}labid{L0258}	1	2	trans-3-Hydroxycinnamic acid;4-Hydroxycinnamic acid	HMDB01713;HMDB02035	Phenylpropanoids and polyketides;Phenylpropanoids and polyketides	C12621;C00811	588-30-7;7400-08-0	637541;637542	1	coumarin	COUMARIN	1	Coumarin	C05851
176	M147T330	147.043	147.043	147.044	329.807	325.227	334.95	47	47	2399			56	5	11	FALSE	FALSE	2	score{0.9067}adduct{(M+H-H2O)+}name{trans-3-Hydroxycinnamic acid}labid{n00503};score{0.9009}adduct{(M+H-H2O)+}name{4-Hydroxycinnamic acid}labid{L0258}	2	score{0.9044}adduct{(M+H-H2O)+}name{trans-3-Hydroxycinnamic acid}labid{n00503};score{0.9002}adduct{(M+H-H2O)+}name{4-Hydroxycinnamic acid}labid{L0258}	1	2	trans-3-Hydroxycinnamic acid;4-Hydroxycinnamic acid	HMDB01713;HMDB02035	Phenylpropanoids and polyketides;Phenylpropanoids and polyketides	C12621;C00811	588-30-7;7400-08-0	637541;637542	1	coumarin	COUMARIN	1	Coumarin	C05851
177	M147T403	147.043	147.042	147.044	402.541	399.517	405.195	45	45	2640			148	1	14	TRUE	TRUE	2	score{0.9011}adduct{(M+H-H2O)+}name{trans-3-Hydroxycinnamic acid}labid{n00503};score{0.8966}adduct{(M+H-H2O)+}name{4-Hydroxycinnamic acid}labid{L0258}	2	score{0.8954}adduct{(M+H-H2O)+}name{trans-3-Hydroxycinnamic acid}labid{n00503};score{0.8945}adduct{(M+H-H2O)+}name{4-Hydroxycinnamic acid}labid{L0258}	1	2	trans-3-Hydroxycinnamic acid;4-Hydroxycinnamic acid	HMDB01713;HMDB02035	Phenylpropanoids and polyketides;Phenylpropanoids and polyketides	C12621;C00811	588-30-7;7400-08-0	637541;637542	1	coumarin	COUMARIN	1	Coumarin	C05851
178	M147T112	147.043	147.043	147.044	112.006	93.854	123.453	60	41	620760		[M+3Na-2H]+ 80.0874	5	41	883	TRUE	FALSE	2	score{0.8709}adduct{(M+H-H2O)+}name{4-Hydroxycinnamic acid}labid{L0258};score{0.8517}adduct{(M+H-H2O)+}name{trans-3-Hydroxycinnamic acid}labid{n00503}	2	score{0.863}adduct{(M+H-H2O)+}name{4-Hydroxycinnamic acid}labid{L0258};score{0.8433}adduct{(M+H-H2O)+}name{trans-3-Hydroxycinnamic acid}labid{n00503}	1	2	4-Hydroxycinnamic acid;trans-3-Hydroxycinnamic acid	HMDB02035;HMDB01713	Phenylpropanoids and polyketides;Phenylpropanoids and polyketides	C00811;C12621	7400-08-0;588-30-7	637542;637541	0	-	-	0	-	-
179	M147T349	147.064	147.063	147.066	348.777	343.515	363.745	45	40	3556		[M+H]+ 146.057	85	0	0	FALSE	FALSE	0		0		1	0	-	-	-	-	-	-	3	2-dehydropantoate;(<i>S</i>)-2-aceto-2-hydroxybutanoate;adipate	2-DEHYDROPANTOATE;2-ACETO-2-HYDROXY-BUTYRATE;ADIPATE	10	2-Aceto-2-hydroxybutanoate;Mevaldate;2-Dehydropantoate;(R)-4-Dehydropantoate;3-Hydroxy-3-methyl-2-oxopentanoic;(S)-2-Aceto-2-hydroxybutanoate;Adipate;4-Hydroxy-2-oxohexanoic;(R)-3-Hydroxy-3-methyl-2-oxopentanoate;3-Hydroxy-5-oxohexanoate	C00659;C00772;C00966;C01053;C04237;C06006;C06104;C06762;C14463;C16272
180	M147T37	147.079	147.078	147.081	36.7735	29.529	40.368	48	48	3782		[M+Na]+ 124.094 [M+H]+ 146.076	11	0	0	FALSE	FALSE	0		0		0	0	-	-	-	-	-	-	0	-	-	0	-	-
181	M147T357	147.095	147.091	147.097	357.166	353.851	360.705	40	40	2392	[8][M+1]+		135	0	0	FALSE	FALSE	0		0		0	0	-	-	-	-	-	-	0	-	-	0	-	-
182	M147T334	147.1	147.1	147.102	334.314	331.061	338.058	29	29	1419			56	0	0	FALSE	FALSE	0		0		1	0	-	-	-	-	-	-	2	4-guanidinobutanoate;ethyl-(2R)-methyl-(3S)-hydroxybutanoate	CPD-592;ETHYL-2R-METHYL-3S-HYDROXYBUTANOATE	0	-	-
183	M147T123	147.117	147.115	147.118	123.22	103.437	135.123	39	32	6669		[M+H]+ 146.109 [M+H-H20]+ 164.122	7	0	0	FALSE	FALSE	0		0		0	0	-	-	-	-	-	-	0	-	-	0	-	-
184	M148T220	148.047	148.046	148.047	219.955	209.259	223.582	50	46	5244	[9][M+1]+		10	0	0	FALSE	FALSE	0		0		1	0	-	-	-	-	-	-	0	-	-	1	N-Methyl-N'-nitro-N-nitrosoguanidine	C14592
185	M148T110	148.047	148.046	148.047	110.308	82.995	129.745	73	41	69776			61	0	0	FALSE	FALSE	0		0		1	0	-	-	-	-	-	-	0	-	-	1	N-Methyl-N'-nitro-N-nitrosoguanidine	C14592
186	M148T405	148.06	148.059	148.061	405.352	401.111	431.668	74	56	3989		[M+H]+ 147.055	36	19	26	FALSE	FALSE	1	score{0.9989}adduct{(M+H)+}name{L-Glutamate}labid{S0056}	1	score{0.997}adduct{(M+H)+}name{L-Glutamate}labid{S0056}	1	1	L-Glutamate	HMDB00148	Organic acids and derivatives	C00025	56-86-0	33032	0	-	-	0	-	-
187	M148T271	148.113	148.111	148.114	271.227	263.732	281.204	38	33	695			44	0	0	FALSE	FALSE	0		0		1	0	-	-	-	-	-	-	0	-	-	1	Actinidine	C09910
188	M149T32	149.059	149.058	149.06	32.1905	30.422	35.317	56	56	10734			1	0	0	FALSE	FALSE	0		0		1	0	-	-	-	-	-	-	4	4-coumaraldehyde;1-phenylpropane-1,2-dione;<i>trans</i>-cinnamate;dihydrocoumarin	COUMARALDEHYDE;CPD-9949;CPD-674;DIHYDROCOUMARIN	7	trans-Cinnamate;Dihydrocoumarin;4-Hydroxycinnamyl;3-Hydroxy-1-indanone;3-Isochromanone;Cinnamic;Pyruvophenone	C00423;C02274;C05608;C07720;C07728;C10438;C17268
189	M149T262	149.059	149.058	149.06	261.924	259.632	264.444	39	39	7664		[M+H-H20]+ 166.065	32	1	54	TRUE	TRUE	1	score{0.8846}adduct{(M+H-H2O)+}name{3-(3-Hydroxyphenyl)propanoic acid}labid{S0270}	1	score{0.8778}adduct{(M+H-H2O)+}name{3-(3-Hydroxyphenyl)propanoic acid}labid{S0270}	1	1	3-(3-Hydroxyphenyl)propanoic acid	HMDB00375	Phenylpropanoids and polyketides	C11457	621-54-5	91	0	-	-	0	-	-
190	M149T281	149.059	149.058	149.06	281.063	276.058	284.861	36	36	6483		[M+Na]+ 126.068	64	4	49	TRUE	FALSE	1	score{0.8861}adduct{(M+H-H2O)+}name{3-(3-Hydroxyphenyl)propanoic acid}labid{S0270}	1	score{0.8809}adduct{(M+H-H2O)+}name{3-(3-Hydroxyphenyl)propanoic acid}labid{S0270}	1	1	3-(3-Hydroxyphenyl)propanoic acid	HMDB00375	Phenylpropanoids and polyketides	C11457	621-54-5	91	1	methyl-1,4-benzoquinol	CPD0-1157	2	Toluene-cis-dihydrodiol;1-Cyclohexenecarboxylic	C04592;C12101
191	M149T114	149.059	149.048	149.061	114.45	90.846	128.466	41	30	42444			5	8	315	TRUE	TRUE	0		0		1	0	-	-	-	-	-	-	5	4-coumaraldehyde;1-phenylpropane-1,2-dione;<i>trans</i>-cinnamate;dihydrocoumarin;cyclohexyl-isocyanide	COUMARALDEHYDE;CPD-9949;CPD-674;DIHYDROCOUMARIN;CYCLOHEXYL-ISOCYANIDE	7	trans-Cinnamate;Dihydrocoumarin;4-Hydroxycinnamyl;3-Hydroxy-1-indanone;3-Isochromanone;Cinnamic;Pyruvophenone	C00423;C02274;C05608;C07720;C07728;C10438;C17268
192	M149T118	149.095	149.095	149.096	118.051	108.534	129.958	48	46	59279			5	29	680	TRUE	TRUE	0		0		1	0	-	-	-	-	-	-	2	<i>t</i>-anethole;methylchavicol	CPD-9930;CPD-6484	5	4-Isopropylbenzaldehyde;Anethole;Estragole;5,6,7,8-Tetrahydro-2-naphthol;trans-Lachnophyllol	C06577;C10428;C10452;C14309;C17965
193	M149T34	149.095	149.094	149.096	34.221	31.22	37.807	29	29	10734			3	29	680	TRUE	TRUE	0		0		1	0	-	-	-	-	-	-	2	<i>t</i>-anethole;methylchavicol	CPD-9930;CPD-6484	5	4-Isopropylbenzaldehyde;Anethole;Estragole;5,6,7,8-Tetrahydro-2-naphthol;trans-Lachnophyllol	C06577;C10428;C10452;C14309;C17965
194	M149T88	149.132	149.131	149.132	87.864	84.208	108.668	43	42	16403			27	24	142	TRUE	FALSE	0		0		1	0	-	-	-	-	-	-	0	-	-	1	Ectocarpen	C16993
195	M150T239	150.054	150.054	150.055	239.44	235.181	243.463	56	56	21634	[10][M]+	[M+CH3CN+Na]+ 86.0382 [M+CH3CN+H]+ 108.02	48	54	80	FALSE	FALSE	2	score{0.9981}adduct{(M+CH3CN+Na)+}name{Diacetyl}labid{L0440};score{0.937}adduct{(M+CH3CN+H)+}name{Quinone}labid{S0316}	0		1	2	Diacetyl;Quinone	HMDB03407;HMDB03364	Organooxygen compounds;Organooxygen compounds	C00741;C00472	431-03-8;106-51-4	650;4650	6	p-hydroxymandelonitrile;5,6-dihydroxyindole;(R)-4-hydroxymandelonitrile;3-hydroxyindolin-2-one;2-formylaminobenzaldehyde;(<i>S</i>)-4-hydroxymandelonitrile	CPD-12889;DIHYDROXYINDOLE;CPD-14590;CPD-6362;CPD-248;CPD-648	7	4-Hydroxymandelonitrile;2,3-Dihydroxyindole;2-Formylaminobenzaldehyde;(S)-4-Hydroxymandelonitrile;5,6-Dihydroxyindole;Gentianadine;3-Hydroxyindolin-2-one	C00650;C02775;C03574;C03742;C05578;C09957;C11130
196	M150T54	150.054	150.054	150.061	54.228	32.04	58.631	84	55	44153		[M+3Na-2H]+ 83.0982	90	33	316	TRUE	FALSE	0		0		0	0	-	-	-	-	-	-	0	-	-	0	-	-
197	M150T373	150.054	150.053	150.055	372.65	369.759	380.927	40	39	3964		[M+CH3CN+Na]+ 86.0365	16	0	0	FALSE	FALSE	0		0		1	0	-	-	-	-	-	-	4	methacrylate;vinyl acetate;diacetyl;crotonate	CPD-13859;VINYL-ACETATE;DIACETYL;CROTONATE	9	Diacetyl;gamma-Butyrolactone;2-Butenoate;2-Butyne-1,4-diol;Cyclopropanecarboxylate;Succinic;beta-Butyrolactone;Vinyl;Methyl	C00741;C01770;C01771;C02497;C16267;C16835;C19201;C19309;C19443
198	M150T387	150.054	150.053	150.055	386.828	382.847	400.527	43	37	3848			17	0	0	FALSE	FALSE	0		0		1	0	-	-	-	-	-	-	6	p-hydroxymandelonitrile;5,6-dihydroxyindole;(R)-4-hydroxymandelonitrile;3-hydroxyindolin-2-one;2-formylaminobenzaldehyde;(<i>S</i>)-4-hydroxymandelonitrile	CPD-12889;DIHYDROXYINDOLE;CPD-14590;CPD-6362;CPD-248;CPD-648	7	4-Hydroxymandelonitrile;2,3-Dihydroxyindole;2-Formylaminobenzaldehyde;(S)-4-Hydroxymandelonitrile;5,6-Dihydroxyindole;Gentianadine;3-Hydroxyindolin-2-one	C00650;C02775;C03574;C03742;C05578;C09957;C11130
199	M150T118	150.099	150.098	150.099	117.744	108.374	126.774	51	43	7177		[M+Na]+ 127.102	5	0	0	FALSE	FALSE	0		0		0	0	-	-	-	-	-	-	0	-	-	0	-	-
200	M150T89	150.135	150.132	150.137	89.097	83.658	95.1	35	34	4286			26	0	0	FALSE	FALSE	0		0		0	0	-	-	-	-	-	-	0	-	-	0	-	-
201	M151T324	150.919	150.918	150.919	324.086	314.47	330.347	60	56	1139			91	0	0	FALSE	FALSE	0		0		0	0	-	-	-	-	-	-	0	-	-	0	-	-
202	M151T240	151.057	151.055	151.058	239.78	235.68	256.697	58	56	3051	[10][M+1]+		48	0	0	FALSE	FALSE	0		0		0	0	-	-	-	-	-	-	0	-	-	0	-	-
203	M151T53	151.058	151.052	151.059	52.612	35.349	59.133	71	53	4817			96	0	0	FALSE	FALSE	0		0		0	0	-	-	-	-	-	-	0	-	-	0	-	-
204	M151T39	151.074	151.073	151.075	38.828	31.955	41.274	53	53	6493		[M+K]+ 112.113	9	0	0	FALSE	FALSE	0		0		0	0	-	-	-	-	-	-	0	-	-	0	-	-
205	M151T179	151.075	151.074	151.075	179.439	170.137	190.298	49	48	10793		[M+H]+ 150.067	46	0	0	FALSE	FALSE	0		0		1	0	-	-	-	-	-	-	4	4-coumaryl alcohol;3-phenylpropanoate;(2E,4E,6E)-4-methylocta-2,4,6-trienedial;benzyl acetate	COUMARYL-ALCOHOL;3-PHENYLPROPIONATE;CPD-13370;CPD-6501	9	Tolylacetate;4-Coumaryl;Phenylpropanoate;p-Hydroxypropiophenone;Benzyl;4-Hydroxydihydrocinnamaldehyde;4-Vinylguaiacol;Phenyl;(2E,4E,6E)-4-Methylocta-2,4,6-trienedial	C01963;C02646;C05629;C13342;C15513;C16706;C17883;C19291;C20697
206	M151T119	151.075	151.074	151.075	119.201	98.99	132.43	80	44	8786		[M+K]+ 112.118	5	1	90	TRUE	TRUE	0		0		0	0	-	-	-	-	-	-	0	-	-	0	-	-
207	M151T198	151.074	151.074	151.075	197.566	191.411	211.725	39	28	6243			60	0	0	FALSE	FALSE	0		0		1	0	-	-	-	-	-	-	4	4-coumaryl alcohol;3-phenylpropanoate;(2E,4E,6E)-4-methylocta-2,4,6-trienedial;benzyl acetate	COUMARYL-ALCOHOL;3-PHENYLPROPIONATE;CPD-13370;CPD-6501	9	Tolylacetate;4-Coumaryl;Phenylpropanoate;p-Hydroxypropiophenone;Benzyl;4-Hydroxydihydrocinnamaldehyde;4-Vinylguaiacol;Phenyl;(2E,4E,6E)-4-Methylocta-2,4,6-trienedial	C01963;C02646;C05629;C13342;C15513;C16706;C17883;C19291;C20697
208	M151T147	151.111	151.11	151.112	146.766	123.119	153.292	58	50	14908		[M+H]+ 150.109	24	10	132	TRUE	FALSE	0		0		0	0	-	-	-	-	-	-	0	-	-	0	-	-
209	M151T122	151.147	151.147	151.148	121.964	112.218	128.202	47	43	7883		[M+Na]+ 128.15	5	0	0	FALSE	FALSE	0		0		0	0	-	-	-	-	-	-	0	-	-	0	-	-
210	M152T35	152.061	152.058	152.062	35.294	30.857	55.696	57	53	2785			29	0	0	FALSE	FALSE	0		0		0	0	-	-	-	-	-	-	0	-	-	0	-	-
211	M152T147	152.114	152.109	152.115	146.647	125.426	155.868	38	34	2972			24	0	0	FALSE	FALSE	0		0		0	0	-	-	-	-	-	-	0	-	-	0	-	-
212	M153T373	153.075	153.065	153.076	373.046	370.057	376.901	43	43	5497			16	0	0	FALSE	FALSE	0		0		1	0	-	-	-	-	-	-	6	D-arabitol;ribitol;L-arabitol;xylitol;L-pipecolate;vigabatrin	CPD-355;RIBITOL;L-ARABITOL;XYLITOL;L-PIPECOLATE;VIGABATRIN	5	Xylitol;Ribitol;L-Arabitol;D-Apiitol;D-Arabitol	C00379;C00474;C00532;C01569;C01904
213	M153T599	153.137	153.136	153.139	598.771	591.775	607.243	33	33	1347		[M+H]+ 152.129	141	0	0	FALSE	FALSE	0		0		0	0	-	-	-	-	-	-	0	-	-	0	-	-
214	M154T43	154.085	154.085	154.087	43.4385	41.751	45.081	34	34	11783			6	3	82	TRUE	FALSE	0		0		1	0	-	-	-	-	-	-	6	2-descarboxy-cyclo-dopa;phenylacetate;(4-hydroxyphenyl)acetaldehyde;4-hydroxyacetophenone;3-methoxybenzaldehyde;methyl benzoate	CPD-8853;PHENYLACETATE;HYDRPHENYLAC-CPD;CPD-10598;CPD-8779;CPD-6441	19	Dopamine;Octopamine;Vanillylamine;Phenyl;Toluate;4-Hydroxyphenylacetaldehyde;Benzylformate;3,4-Dihydroxystyrene;3-Vinylcatechol;Phenylacetic;2-Hydroxyacetophenone;m-Methylbenzoate;o-Toluate;4'-Hydroxyacetophenone;p-Anisaldehyde;3-Methylsalicylaldehyde;Phenyl;Methyl;4-Hydroxy-3-methylbenzaldehyde	C03758;C04227;C16666;C00548;C01454;C03765;C05613;C06224;C07085;C07086;C07189;C07211;C07215;C10700;C10761;C14087;C15583;C20645;C21166
215	M154T73	154.085	154.085	154.086	72.812	63.856	97.577	51	44	10029		[M+K]+ 115.124	23	5	62	FALSE	TRUE	0		0		0	0	-	-	-	-	-	-	0	-	-	0	-	-
216	M155T172	154.976	154.975	154.977	172.326	161.81	182.296	36	32	3759			31	0	0	FALSE	FALSE	0		0		0	0	-	-	-	-	-	-	0	-	-	0	-	-
217	M155T144	155.033	155.033	155.035	143.681	124.498	151.938	61	46	2758			185	0	0	FALSE	FALSE	0		0		1	0	-	-	-	-	-	-	8	gentisate;protocatechuate;3,5-dihydroxybenzoate;2-methyl-<i>trans</i>-dienelactone;2,3-dihydroxybenzoate;L-proline;(2S)-2-amino-4-pentenoate;D-proline	CPD-633;3-4-DIHYDROXYBENZOATE;CPD0-1274;CPD-10653;2-3-DIHYDROXYBENZOATE;PRO;CPD-19411;D-PROLINE	6	2,3-Dihydroxybenzoate;3,4-Dihydroxybenzoate;2,5-Dihydroxybenzoate;Patulin;2,6-Dihydroxybenzoate;Pteridine	C00196;C00230;C00628;C16748;C21298;C07581
218	M155T35	155.084	155.082	155.089	35.117	27.71	45.407	57	52	3654			3	0	0	FALSE	FALSE	0		0		1	0	-	-	-	-	-	-	0	-	-	5	Biphenyl;Capillene;Acenaphthene;Tetralin;Dicyclopentadiene	C06588;C16927;C19312;C14114;C14411
219	M156T324	156.041	156.041	156.042	324.111	317.992	335.027	62	56	4648			91	35	7	FALSE	FALSE	0		0		1	0	-	-	-	-	-	-	4	indoxyl;(<i>R</i>)-mandelonitrile;indolin-2-one;4-hydroxyphenylacetonitrile	INDOXYL;CPD-12702;CPD-6361;CPD-1074	20	N-Methylethanolamine;D-1-Aminopropan-2-ol;L-1-Aminopropan-2-ol;Mandelonitrile;Hydroxyindole;(S)-Mandelonitrile;4-Hydroxyphenylacetonitrile;Indoxyl;Indolin-2-one;L-Valine;5-Aminopentanoate;Betaine;D-Norvaline;L-Norvaline;2-Amino-2-methylbutanoate;D-Valine;Amyl;4-Methylaminobutyrate;Valine;Fosfomycin	C01210;C04122;C04126;C00561;C02040;C02615;C03766;C05658;C12312;C00183;C00431;C00719;C01799;C01826;C03571;C06417;C07457;C15987;C16436;C06454
220	M156T308	156.041	156.041	156.042	307.63	305.477	311.456	29	29	4502			172	13	4	FALSE	FALSE	0		0		1	0	-	-	-	-	-	-	4	indoxyl;(<i>R</i>)-mandelonitrile;indolin-2-one;4-hydroxyphenylacetonitrile	INDOXYL;CPD-12702;CPD-6361;CPD-1074	20	N-Methylethanolamine;D-1-Aminopropan-2-ol;L-1-Aminopropan-2-ol;Mandelonitrile;Hydroxyindole;(S)-Mandelonitrile;4-Hydroxyphenylacetonitrile;Indoxyl;Indolin-2-one;L-Valine;5-Aminopentanoate;Betaine;D-Norvaline;L-Norvaline;2-Amino-2-methylbutanoate;D-Valine;Amyl;4-Methylaminobutyrate;Valine;Fosfomycin	C01210;C04122;C04126;C00561;C02040;C02615;C03766;C05658;C12312;C00183;C00431;C00719;C01799;C01826;C03571;C06417;C07457;C15987;C16436;C06454
221	M156T595	156.076	156.074	156.078	595.456	570.536	599.17	44	37	5725			141	0	0	FALSE	FALSE	0		0		1	0	-	-	-	-	-	-	1	bacimethrin	BACIMETHRIN	7	L-Histidine;Histidine;3-(Pyrazol-1-yl)-L-alanine;D-Histidine;Urocanate;4-Nitroaniline;para-Benzoquinone	C00135;C00768;C01162;C06419;C00785;C02126;C19345
222	M156T36	156.137	156.137	156.139	36.2505	35.2	37.224	56	56	9569		[M+NH4]+ 138.104	11	0	0	FALSE	FALSE	0		0		1	0	-	-	-	-	-	-	2	(3Z,6Z)-nonadienal;&alpha;-fenchocamphorone	CPD-8685;CPD-12224	3	Nona-2,6-dienal;Isophorone;3,6-Nonadienal	C08499;C14743;C16323
223	M157T34	157.1	157.099	157.102	34.221	28.518	38.154	57	55	3818		[M+H]+ 156.094	3	0	0	FALSE	FALSE	0		0		1	0	-	-	-	-	-	-	0	-	-	4	1,6-Dimethylnaphthalene;1,2-Dimethylnaphthalene;2,6-Dimethylnaphthalene;1,8-Dimethylnaphthalene	C14217;C14329;C14330;C14703
224	M157T36	157.14	157.137	157.142	36.466	34.722	37.891	31	31	3818		[M+H-2H2O]+ 192.157	11	0	0	FALSE	FALSE	0		0		0	0	-	-	-	-	-	-	0	-	-	0	-	-
225	M158T174	158.012	158.008	158.013	173.592	161.153	198.91	45	38	2648		[M+K]+ 119.042	31	0	0	FALSE	FALSE	0		0		0	0	-	-	-	-	-	-	0	-	-	0	-	-
226	M158T322	158.04	158.038	158.042	321.565	306.007	344.821	64	48	601			91	0	0	FALSE	FALSE	0		0		0	0	-	-	-	-	-	-	0	-	-	0	-	-
227	M158T99	158.08	158.079	158.082	98.756	92.27	108.088	45	41	2121			45	17	80	TRUE	TRUE	2	score{0.9958}adduct{(M+CH3CN+H)+}name{Methyl acetoacetate}labid{n00146};score{0.8895}adduct{(M+CH3CN+H)+}name{Levulinic acid}labid{S0202}	0		1	2	Methyl acetoacetate;Levulinic acid	HMDB00310;HMDB00720	Organic acids and derivatives;Organic acids and derivatives	C05383;-	105-45-3;123-76-2	7757;11579	3	beta-methylenecyclopropyl pyruvate;(2E)-2-ethylidene-4-hydroxy-5-methyl-3(2H)-furanone;3,5-dihydroxyanisole	CPD-9739;CPD-10206;CPD-9494	10	Paramethadione;2-Hydroxyethylclavam;Ethadione;3-Methylcrotonylglycine;2,3,5-Trihydroxytoluene;Gentisyl;4-Hydroxymethylcatechol;2,4,6-Trihydroxytoluene;2,4,5-Trihydroxytoluene;Ethyl	C07411;C17361;C17724;C20828;C03338;C10792;C14110;C16401;C18317;C20362
228	M158T264	158.08	158.079	158.081	264.255	260.869	272.425	39	38	1310		[M+3Na-2H]+ 91.13 [M+H]+ 157.074	32	3	75	TRUE	TRUE	2	score{0.9958}adduct{(M+CH3CN+H)+}name{Methyl acetoacetate}labid{n00146};score{0.8895}adduct{(M+CH3CN+H)+}name{Levulinic acid}labid{S0202}	0		1	2	Methyl acetoacetate;Levulinic acid	HMDB00310;HMDB00720	Organic acids and derivatives;Organic acids and derivatives	C05383;-	105-45-3;123-76-2	7757;11579	0	-	-	4	Paramethadione;2-Hydroxyethylclavam;Ethadione;3-Methylcrotonylglycine	C07411;C17361;C17724;C20828
229	M158T172	158.08	158.08	158.089	171.934	168.169	175.654	44	44	23922		[M+H]+ 157.075	31	23	362	TRUE	FALSE	2	score{0.9958}adduct{(M+CH3CN+H)+}name{Methyl acetoacetate}labid{n00146};score{0.8895}adduct{(M+CH3CN+H)+}name{Levulinic acid}labid{S0202}	0		1	2	Methyl acetoacetate;Levulinic acid	HMDB00310;HMDB00720	Organic acids and derivatives;Organic acids and derivatives	C05383;-	105-45-3;123-76-2	7757;11579	0	-	-	4	Paramethadione;2-Hydroxyethylclavam;Ethadione;3-Methylcrotonylglycine	C07411;C17361;C17724;C20828
230	M159T240	159.064	159.064	159.065	239.9	235.714	242.903	56	56	4336		[M+H-2H2O]+ 194.079	48	0	0	FALSE	FALSE	0		0		1	0	-	-	-	-	-	-	7	methyl-&beta;-D-galactoside;D-pinitol;methyl &beta;-D-glucoside;sequoyitol;1-<i>O</i>-methyl-<i>scyllo</i>-inositol;D-ononitol;caffeine	METHYL-BETA-D-GALACTOSIDE;CPD-8046;CPD-3570;5-O-METHYL-MYO-INOSITOL;CPD-8063;4-METHYL-MYO-INOSITOL;1-3-7-TRIMETHYLXANTHINE	10	5-O-Methyl-myo-inositol;Methyl;D-Bornesitol;L-Bornesitol;D-Pinitol;O-Methyl-scyllo-inositol;4-O-Methyl-myo-inositol;6-O-Methyl-myo-inositol;(-)-Quebrachitol;Caffeine	C03365;C03619;C03659;C03660;C03844;C05163;C06352;C06353;C08257;C07481
231	M159T35	159.079	159.079	159.08	35.389	30.387	40.368	56	55	3434		[M+Na]+ 136.094 [M+H]+ 158.076	29	0	0	FALSE	FALSE	0		0		0	0	-	-	-	-	-	-	0	-	-	0	-	-
232	M159T173	159.083	159.076	159.086	172.591	165.643	190.736	35	30	3759		[M+K]+ 120.119	31	0	0	FALSE	FALSE	0		0		0	0	-	-	-	-	-	-	0	-	-	0	-	-
233	M159T38	159.116	159.114	159.117	37.812	29.404	49.277	50	48	4045			11	0	0	FALSE	FALSE	0		0		0	0	-	-	-	-	-	-	0	-	-	0	-	-
234	M160T300	160.096	160.095	160.097	299.586	296.634	305.7	53	53	9576		[M+H]+ 159.089	113	11	65	TRUE	FALSE	0		0		1	0	-	-	-	-	-	-	0	-	-	4	5-Acetamidopentanoate;(-)-Betonicine;3-Hydroxystachydrine;Calystegin	C03087;C08269;C10151;C10850
235	M160T338	160.107	160.096	160.108	337.855	334.625	346.883	53	53	1961			134	2	22	FALSE	FALSE	0		0		1	0	-	-	-	-	-	-	0	-	-	2	delta-Guanidinovaleric;Ectoine	C13688;C06231
236	M160T214	160.132	160.131	160.134	213.632	210.308	224.034	53	48	2083		[M+Na]+ 137.142	47	1	20	FALSE	TRUE	0		0		0	0	-	-	-	-	-	-	0	-	-	0	-	-
237	M161T321	160.901	160.9	160.901	321.002	307.702	335.632	80	56	4813			91	0	0	FALSE	FALSE	0		0		1	0	-	-	-	-	-	-	0	-	-	1	2-Bromoacetaldehyde	C14870
238	M161T41	161.059	161.058	161.063	40.506	38.877	42.169	55	55	6151			20	0	0	FALSE	FALSE	0		0		1	0	-	-	-	-	-	-	2	3-aminopropyl-methyl-phosphinate;2-phenylethylamine	3-AMINOPROPYL-METHYL-PHOSPHINATE;PHENYLETHYLAMINE	5	Naphthalene-1,2-diol;2-Formyl-1-indanone;1-Formyl-2-indanone;1,4-Dihydroxynaphthalene;2,3-Dihydroxynaphthalene	C03012;C07719;C07726;C14785;C16213
239	M161T176	161.059	161.058	161.06	175.84	168.284	180.181	50	48	5468		[M+H-H20]+ 178.065	8	0	0	FALSE	FALSE	0		0		0	0	-	-	-	-	-	-	0	-	-	0	-	-
240	M161T147	161.059	161.058	161.059	147.276	134.556	150.645	41	32	21719			24	0	0	FALSE	FALSE	0		0		1	0	-	-	-	-	-	-	1	2-phenylethylamine	PHENYLETHYLAMINE	5	Naphthalene-1,2-diol;2-Formyl-1-indanone;1-Formyl-2-indanone;1,4-Dihydroxynaphthalene;2,3-Dihydroxynaphthalene	C03012;C07719;C07726;C14785;C16213
241	M161T37	161.095	161.094	161.096	36.791	32.267	38.964	56	56	7492		[M+Na]+ 138.104 [M+H-2H2O]+ 196.119	11	0	0	FALSE	FALSE	0		0		1	0	-	-	-	-	-	-	2	(3Z,6Z)-nonadienal;&alpha;-fenchocamphorone	CPD-8685;CPD-12224	3	Nona-2,6-dienal;Isophorone;3,6-Nonadienal	C08499;C14743;C16323
242	M161T148	161.132	161.131	161.132	147.87	137.924	153.818	59	55	37865		[M+H-2H2O]+ 196.147	24	21	162	TRUE	FALSE	0		0		1	0	-	-	-	-	-	-	1	geranyl acetate	CPD-9758	9	Ethyl(E,Z)-decadienoate;(1S,2R,4S)-(-)-Bornyl;Geranyl;Linalyl;Bornyl;alpha-Terpinyl;beta-Terpinyl;gamma-Terpinyl;Allyl	C08486;C09837;C09861;C09863;C11338;C12300;C12301;C12302;C12306
243	M161T109	161.132	161.131	161.132	109.468	95.177	128.35	59	44	20505		[M+H-H20]+ 178.137	61	14	113	TRUE	TRUE	0		0		1	0	-	-	-	-	-	-	0	-	-	2	Propofol;4-n-Hexylphenol	C07523;C14465
244	M161T39	161.132	161.128	161.133	39.3365	32.06	43.714	40	40	6493			9	12	113	TRUE	TRUE	0		0		0	0	-	-	-	-	-	-	0	-	-	0	-	-
245	M161T69	161.132	161.131	161.132	69.2555	63.379	74.136	32	31	5977		[M+H-H20]+ 178.137	23	13	162	TRUE	TRUE	0		0		1	0	-	-	-	-	-	-	0	-	-	2	Propofol;4-n-Hexylphenol	C07523;C14465
246	M162T37	162.054	162.053	162.056	36.839	35.371	38.052	36	36	5126			11	0	0	FALSE	FALSE	0		0		1	0	-	-	-	-	-	-	1	indole-3-carboxylate	CPD-13135	7	4,8-Dihydroxyquinoline;4,6-Dihydroxyquinoline;Quinoline-3,4-diol;Quinolin-2,8-diol;3-Hydroxy-1H-quinolin-4-one;4-Hydroxy-2-quinolone;Indole-3-carboxylate	C05637;C05639;C06330;C06342;C11503;C16716;C19837
247	M162T294	162.075	162.074	162.077	294.404	281.654	303.31	42	40	1113		[M+H]+ 161.074	38	0	0	FALSE	FALSE	0		0		0	0	-	-	-	-	-	-	0	-	-	0	-	-
248	M162T362	162.075	162.073	162.077	361.762	360.09	363.883	32	32	5126		[M+NH4]+ 144.042	4	0	0	FALSE	FALSE	0		0		1	0	-	-	-	-	-	-	0	-	-	7	2,3-Dimethylmaleate;Triacetate;Methylitaconate;2-Methyleneglutarate;2-Hydroxy-2-(hydroxymethyl)-2H-pyran-3(6H)-one;1,5-Anhydro-4-deoxy-D-glycero-hex-3-en-2-ulose;1,5-Anhydro-4-deoxy-D-glycero-hex-1-en-3-ulose	C00922;C01757;C02295;C02930;C19821;C19822;C19826
249	M162T355	162.112	162.111	162.112	355.137	352.967	367.623	53	51	16561	[11][M]+		62	36	25	TRUE	FALSE	1	score{0.9933}adduct{(M+H)+}name{L-Carnitine}labid{S0060}	1	score{0.961}adduct{(M+H)+}name{L-Carnitine}labid{S0060}	1	1	L-Carnitine	HMDB00062	Lipids and lipid-like molecules	C15025	541-15-1	2724480	1	ethyl-2-methylacetoacetate	ETHYL-2-METHYLACETOACETATE	4	L-Carnitine;(S)-Carnitine;trans-4-Hydroxycyclohexanecarboxylate;7-Oxoheptanoic	C00318;C15025;C04404;C16590
250	M162T339	162.112	162.111	162.112	339.11	335.241	345.131	51	51	16496	[12][M]+		134	51	39	FALSE	FALSE	0		0		1	0	-	-	-	-	-	-	1	ethyl-2-methylacetoacetate	ETHYL-2-METHYLACETOACETATE	4	L-Carnitine;(S)-Carnitine;trans-4-Hydroxycyclohexanecarboxylate;7-Oxoheptanoic	C00318;C15025;C04404;C16590
251	M162T148	162.135	162.135	162.136	148.456	143.119	153.587	35	34	6933			24	0	0	FALSE	FALSE	0		0		1	0	-	-	-	-	-	-	0	-	-	3	L-Carnitinamide;Bethanechol;4-Guanidinobutanamide	C02290;C06850;C03078
252	M163T249	163.059	163.059	163.06	248.77	245.064	253.819	51	51	5422			160	1	35	TRUE	TRUE	1	score{0.908}adduct{(M+H-H2O)+}name{D-Mannose}labid{S0138}	0		1	1	D-Mannose	HMDB00169	Organooxygen compounds	C00159	3458-28-4	18950	7	(<i>S</i>)-2-hydroxymethylglutarate;L-rhamnono-1,4-lactone;(2R,3S)-2,3-dimethylmalate;diethylpyrocarbonate;2-dehydro-3-deoxy-L-rhamnonate;3,6-anhydro-&alpha;-L-galactopyranose;gabaculine	CPD-9438;L-RHAMNONO-14-LACTONE;CPD-61;DIETHYLPYROCARBONATE;DEHYDRO-3-DEOXY-L-RHAMNONATE;CPD-13430;CPD0-1467	20	Lichenin;(R)-3,3-Dimethylmalate;3-Ethylmalate;2-Hydroxyadipate;(R)-2-Ethylmalate;L-Rhamnono-1,4-lactone;(2R,3S)-2,3-Dimethylmalate;3-Hydroxy-3-methylglutarate;2-Dehydro-3-deoxy-L-fuconate;2-Dehydro-3-deoxy-L-rhamnonate;D-Fucono-1,4-lactone;2-Dehydro-3-deoxy-D-fuconate;3,6-Anhydrogalactose;3,6-Anhydroglucose;1,5-Anhydro-D-fructose;Diethyl;(S)-2-(Hydroxymethyl)glutarate;2-Deoxy-scyllo-inosose;L-Fuc…	C00478;C01088;C01989;C02360;C02488;C02991;C03652;C03761;C03827;C03979;C06158;C06159;C06474;C06478;C06485;C11592;C16390;C17209;C18028;C20902
253	M163T362	163.059	163.059	163.06	361.833	360.317	363.38	41	41	19821	[13][M]+	[M+H]+ 162.053	4	10	33	FALSE	FALSE	1	score{0.9501}adduct{(M+H-H2O)+}name{D-Mannose}labid{S0138}	0		1	1	D-Mannose	HMDB00169	Organooxygen compounds	C00159	3458-28-4	18950	7	(<i>S</i>)-2-hydroxymethylglutarate;L-rhamnono-1,4-lactone;(2R,3S)-2,3-dimethylmalate;diethylpyrocarbonate;2-dehydro-3-deoxy-L-rhamnonate;3,6-anhydro-&alpha;-L-galactopyranose;gabaculine	CPD-9438;L-RHAMNONO-14-LACTONE;CPD-61;DIETHYLPYROCARBONATE;DEHYDRO-3-DEOXY-L-RHAMNONATE;CPD-13430;CPD0-1467	20	Lichenin;(R)-3,3-Dimethylmalate;3-Ethylmalate;2-Hydroxyadipate;(R)-2-Ethylmalate;L-Rhamnono-1,4-lactone;(2R,3S)-2,3-Dimethylmalate;3-Hydroxy-3-methylglutarate;2-Dehydro-3-deoxy-L-fuconate;2-Dehydro-3-deoxy-L-rhamnonate;D-Fucono-1,4-lactone;2-Dehydro-3-deoxy-D-fuconate;3,6-Anhydrogalactose;3,6-Anhydroglucose;1,5-Anhydro-D-fructose;Diethyl;(S)-2-(Hydroxymethyl)glutarate;2-Deoxy-scyllo-inosose;L-Fuc…	C00478;C01088;C01989;C02360;C02488;C02991;C03652;C03761;C03827;C03979;C06158;C06159;C06474;C06478;C06485;C11592;C16390;C17209;C18028;C20902
254	M163T294	163.059	163.059	163.061	293.824	283.843	297.956	48	46	2081		[M+H-H20]+ 180.061	38	12	33	FALSE	TRUE	1	score{0.9501}adduct{(M+H-H2O)+}name{D-Mannose}labid{S0138}	0		1	1	D-Mannose	HMDB00169	Organooxygen compounds	C00159	3458-28-4	18950	0	-	-	0	-	-
255	M163T39	163.075	163.074	163.075	39.094	31.543	52.356	62	56	14644		[M+H-H20]+ 180.079	9	24	130	TRUE	TRUE	0		0		1	0	-	-	-	-	-	-	2	coniferyl alcohol;dihydroconiferyl aldehyde	CONIFERYL-ALCOHOL;CPD-11530	3	Coniferyl;U;Isopropylparaben	C00590;C15475;C20343
256	M163T136	163.075	163.074	163.075	136.222	123.355	152.385	65	52	20410		[M+Na]+ 140.09 [M+H]+ 162.072	54	33	130	TRUE	FALSE	0		0		1	0	-	-	-	-	-	-	0	-	-	1	7-Mercaptoheptanoic	C16593
257	M163T191	163.075	163.074	163.075	191.051	182.185	194.432	49	48	31308		[M+CH3COO+2H]+ 102.046	25	24	343	TRUE	FALSE	0		0		0	0	-	-	-	-	-	-	0	-	-	0	-	-
258	M163T105	163.075	163.074	163.076	105.428	82.969	121.77	59	35	17087			15	28	157	TRUE	TRUE	0		0		1	0	-	-	-	-	-	-	2	methylcinnamate;4-hydroxybenzalacetone	CPD-6421;CPD-8636	10	cis-1,2-Dihydronaphthalene-1,2-diol;(1S,2S)-1,2-Dihydronaphthalene-1,2-diol;1,2-Dihydronaphthalene-1,2-diol;Methyl;Isosafrole;p-Methoxycinnamaldehyde;Safrole;4-Hydroxycinnamoylmethane;trans-2-Phenylcyclopropanecarboxylic;Eugenol	C04314;C04514;C06205;C06358;C10472;C10475;C10490;C12088;C15419;C20269
259	M163T121	163.111	163.11	163.111	121.254	91.458	132.345	70	48	20847			5	20	143	TRUE	FALSE	0		0		0	0	-	-	-	-	-	-	0	-	-	0	-	-
260	M163T339	163.115	163.114	163.116	338.824	335.241	344.059	43	43	1460	[12][M+1]+		134	0	0	FALSE	FALSE	0		0		0	0	-	-	-	-	-	-	0	-	-	0	-	-
261	M163T355	163.115	163.114	163.116	354.726	348.16	357.023	33	33	14012	[11][M+1]+		62	0	0	FALSE	FALSE	0		0		0	0	-	-	-	-	-	-	0	-	-	0	-	-
262	M163T63	163.122	163.122	163.123	62.877	58.477	68.04	40	40	9778			28	14	120	TRUE	FALSE	1	score{0.9412}adduct{(M+H)+}name{Nicotine}labid{n00485}	1	score{0.9039}adduct{(M+H)+}name{Nicotine}labid{n00485}	1	1	Nicotine	HMDB14330	Alkaloids and derivatives	C16150	1954-11-05	942	0	-	-	5	Nicotine;Anabasine;(-)-Anabasine;(R,S)-Nicotine;(R)-Nicotine	C00745;C06180;C11357;C16150;C16386
263	M163T88	163.147	163.147	163.148	87.938	83.744	92.451	36	36	10071		[M+K]+ 124.186	27	4	108	TRUE	TRUE	0		0		0	0	-	-	-	-	-	-	0	-	-	0	-	-
264	M163T182	163.147	163.146	163.148	182.335	178.783	186.651	29	29	17515			72	2	84	TRUE	TRUE	0		0		0	0	-	-	-	-	-	-	0	-	-	0	-	-
265	M163T142	163.147	163.147	163.148	141.922	124.415	155.045	32	30	20410			49	1	108	TRUE	TRUE	0		0		0	0	-	-	-	-	-	-	0	-	-	0	-	-
266	M164T174	163.968	163.966	163.97	174.329	164.661	188.635	45	42	3759			31	4	19	FALSE	FALSE	0		0		0	0	-	-	-	-	-	-	0	-	-	0	-	-
267	M164T218	163.968	163.967	163.968	217.683	196.265	227.027	33	30	2734			98	2	13	FALSE	FALSE	0		0		0	0	-	-	-	-	-	-	0	-	-	0	-	-
268	M164T362	164.063	164.06	164.065	361.848	360.316	363.959	32	32	2392	[13][M+1]+		4	0	0	FALSE	FALSE	0		0		1	0	-	-	-	-	-	-	1	(<i>S</i>)-4-amino-4,5-dihydro-2-thiophenecarboxylate	CPD-12132	0	-	-
269	M164T39	164.078	164.077	164.079	38.9615	37.461	45.567	36	36	9795			9	0	0	FALSE	FALSE	0		0		1	0	-	-	-	-	-	-	1	L-seryl-glycine	CPD-12607	0	-	-
270	M164T191	164.078	164.077	164.08	191.385	188.2	194.665	31	31	4059			25	0	0	FALSE	FALSE	0		0		1	0	-	-	-	-	-	-	1	L-seryl-glycine	CPD-12607	0	-	-
271	M164T30	164.106	164.106	164.107	29.864	28.582	47.62	58	56	61197	[14][M]+	[M+K]+ 125.145	2	0	0	FALSE	FALSE	0		0		1	0	-	-	-	-	-	-	0	-	-	3	(R)-2-Methylimino-1-phenylpropan-1-ol;N-(2-Phenylethyl)-acetamide;EPA	C04351;C06746;C11487
272	M164T62	164.125	164.124	164.127	62.109	56.452	73.336	29	29	1604			28	0	0	FALSE	FALSE	0		0		0	0	-	-	-	-	-	-	0	-	-	0	-	-
273	M165T174	165.05	165.05	165.051	174.089	166.226	199.964	44	31	12645		[M+CH3CN+Na]+ 101.036	31	33	236	TRUE	TRUE	1	score{0.9954}adduct{(M+H)+}name{4-Hydroxycinnamic acid}labid{L0258}	1	score{0.9871}adduct{(M+H)+}name{4-Hydroxycinnamic acid}labid{L0258}	1	1	4-Hydroxycinnamic acid	HMDB02035	Phenylpropanoids and polyketides	C00811	7400-08-0	637542	0	-	-	0	-	-
274	M165T222	165.051	165.05	165.052	222.153	209.424	228.1	36	35	5040		[M+Na]+ 142.063	10	25	71	TRUE	FALSE	2	score{0.9486}adduct{(M+H)+}name{trans-3-Hydroxycinnamic acid}labid{n00503};score{0.8236}adduct{(M+H-H2O)+}name{3,4-Dihydroxyhydrocinnamic acid}labid{S0177}	0		1	2	trans-3-Hydroxycinnamic acid;3,4-Dihydroxyhydrocinnamic acid	HMDB01713;HMDB00423	Phenylpropanoids and polyketides;Phenylpropanoids and polyketides	C12621;C10447	588-30-7;1078-61-1	637541;348154	3	homofuraneol;methoxyfuraneol (keto form);methoxyfuraneol (enol form)	CPD-10201;CPD-10213;CPD-10214	1	4-Oxocyclohexanecarboxylate	C03767
275	M165T108	165.054	165.053	165.054	108.463	82.814	125.701	86	41	59461			15	45	1008	TRUE	FALSE	2	score{0.9985}adduct{(M+H)+}name{4-Hydroxycinnamic acid}labid{L0258};score{0.9967}adduct{(M+H)+}name{trans-3-Hydroxycinnamic acid}labid{n00503}	2	score{0.9975}adduct{(M+H)+}name{4-Hydroxycinnamic acid}labid{L0258};score{0.9956}adduct{(M+H)+}name{trans-3-Hydroxycinnamic acid}labid{n00503}	1	2	4-Hydroxycinnamic acid;trans-3-Hydroxycinnamic acid	HMDB02035;HMDB01713	Phenylpropanoids and polyketides;Phenylpropanoids and polyketides	C00811;C12621	7400-08-0;588-30-7	637542;637541	7	2-coumarate;4-coumarate;caffealdehyde;3-hydroxy-<i>trans</i>-cinnamate;coumarinate;2-oxo-3-phenylpropanoate;enol-phenylpyruvate	2-COUMARATE;COUMARATE;CPD-18120;CPD-10797;CPD-7418;PHENYL-PYRUVATE;ENOL-PHENYLPYRUVATE	9	Phenylpyruvate;4-Coumarate;trans-2-Hydroxycinnamate;2-Hydroxy-3-phenylpropenoate;cis-2-Hydroxycinnamate;cis-p-Coumarate;3-Oxo-3-phenylpropanoate;Caffeic;trans-3-Hydroxycinnamate	C00166;C00811;C01772;C02763;C05838;C06738;C07114;C10945;C12621
276	M165T35	165.069	165.067	165.07	34.598	24.849	38.187	57	56	4723		[M+Na]+ 142.083	3	0	0	FALSE	FALSE	0		0		0	0	-	-	-	-	-	-	0	-	-	0	-	-
277	M165T170	165.09	165.09	165.091	169.992	161.833	178.28	59	52	12645		[M+2Na-H]+ 120.119 [M+H-H20]+ 182.096	31	25	2033	TRUE	TRUE	1	score{0.9991}adduct{(M+H)+}name{Benzeneacetic acid, .alpha.-ethyl-}labid{n00501}	0		1	1	Benzeneacetic acid, .alpha.-ethyl-	-	-	-	-	-	3	dihydroconiferyl alcohol;iridotrial;triketide pyrone	CPD-94;CPD-16440;CPD-11507	9	5-Oxo-1,2-campholide;Iridotrial;2-Oxo-delta3-4,5,5-trimethylcyclopentenylacetate;Dihydroconiferyl;3,4,5-Trimethoxytoluene;2,4,5-Trimethoxytoluene;(+/-)-Asarinol;Bis(2,3-epoxycyclopentyl)ether;[(1R)-2,2,3-Trimethyl-5-oxocyclopent-3-enyl]acetate	C02952;C06070;C07159;C10448;C17822;C17823;C17825;C19351;C20271
278	M165T114	165.09	165.089	165.091	113.879	102.868	126.627	65	52	37906		[M+CH3COO+2H]+ 104.055	5	34	407	TRUE	FALSE	1	score{0.9991}adduct{(M+H)+}name{Benzeneacetic acid, .alpha.-ethyl-}labid{n00501}	1	score{0.8157}adduct{(M+H)+}name{Benzeneacetic acid, .alpha.-ethyl-}labid{n00501}	1	1	Benzeneacetic acid, .alpha.-ethyl-	-	-	-	-	-	0	-	-	0	-	-
279	M165T99	165.09	165.089	165.091	98.513	91.361	102.418	30	28	55155		[M+K]+ 126.121	45	28	356	TRUE	FALSE	1	score{0.9991}adduct{(M+H)+}name{Benzeneacetic acid, .alpha.-ethyl-}labid{n00501}	0		1	1	Benzeneacetic acid, .alpha.-ethyl-	-	-	-	-	-	0	-	-	0	-	-
280	M165T63	165.09	165.09	165.091	63.1095	59.674	65.287	32	32	10837			28	20	1951	TRUE	TRUE	1	score{0.9991}adduct{(M+H)+}name{Benzeneacetic acid, .alpha.-ethyl-}labid{n00501}	0		1	1	Benzeneacetic acid, .alpha.-ethyl-	-	-	-	-	-	6	isoeugenol;eugenol;(2E,4E,6E)-2,6-dimethylocta-2,4,6-trienedial;pseudoisoeugenol;phenylethyl acetate;4-hydroxyphenylbutan-2-one	ISOEUGENOL;CPD-6481;CPD-12762;CPD-9947;CPD-14529;CPD-8647	9	p-Cumate;Evodone;beta-Thujaplicin;gamma-Thujaplicin;Eugenol;Isoeugenol;Phenethyl;Dihydrosafrole;(2E,4E,6E)-2,6-Dimethylocta-2,4,6-trienedial	C06578;C09858;C09904;C09905;C10453;C10469;C12303;C19229;C19729
281	M165T193	165.09	165.09	165.091	192.612	187.482	197.096	35	33	6901		[M+K]+ 126.129 [M+H-H20]+ 182.097	25	17	407	TRUE	TRUE	1	score{0.9991}adduct{(M+H)+}name{Benzeneacetic acid, .alpha.-ethyl-}labid{n00501}	1	score{0.8157}adduct{(M+H)+}name{Benzeneacetic acid, .alpha.-ethyl-}labid{n00501}	1	1	Benzeneacetic acid, .alpha.-ethyl-	-	-	-	-	-	1	&gamma;-coniceine	CPD-9424	1	Mipafox	C19008
282	M165T39	165.09	165.088	165.092	39.153	26.724	41.648	32	32	4443		[M+H]+ 164.084	9	25	407	TRUE	TRUE	1	score{0.9991}adduct{(M+H)+}name{Benzeneacetic acid, .alpha.-ethyl-}labid{n00501}	1	score{0.8157}adduct{(M+H)+}name{Benzeneacetic acid, .alpha.-ethyl-}labid{n00501}	1	1	Benzeneacetic acid, .alpha.-ethyl-	-	-	-	-	-	6	isoeugenol;eugenol;(2E,4E,6E)-2,6-dimethylocta-2,4,6-trienedial;pseudoisoeugenol;phenylethyl acetate;4-hydroxyphenylbutan-2-one	ISOEUGENOL;CPD-6481;CPD-12762;CPD-9947;CPD-14529;CPD-8647	9	p-Cumate;Evodone;beta-Thujaplicin;gamma-Thujaplicin;Eugenol;Isoeugenol;Phenethyl;Dihydrosafrole;(2E,4E,6E)-2,6-Dimethylocta-2,4,6-trienedial	C06578;C09858;C09904;C09905;C10453;C10469;C12303;C19229;C19729
283	M165T30	165.11	165.109	165.113	29.884	27.564	45.691	57	55	5865	[14][M+1]+		2	0	0	FALSE	FALSE	0		0		1	0	-	-	-	-	-	-	2	D-glutamine;L-glutamine	GLUTAMIDE;GLN	0	-	-
284	M165T123	165.127	165.126	165.127	123.141	113.558	138.285	47	45	11278		[M+H]+ 164.122	7	4	146	TRUE	TRUE	0		0		0	0	-	-	-	-	-	-	0	-	-	0	-	-
285	M165T106	165.127	165.126	165.127	106.237	88.862	112.532	28	28	57700			15	11	2163	TRUE	TRUE	0		0		1	0	-	-	-	-	-	-	1	3-aminomethylindole	CPD-8913	4	Jasmone;p-tert-Amylphenol;4-n-Pentylphenol;4-Isopentylphenol	C08490;C14226;C14466;C14697
286	M166T114	166.057	166.057	166.058	114.336	104.074	129.709	43	35	7177		[M+K]+ 127.102	5	0	0	FALSE	FALSE	0		0		0	0	-	-	-	-	-	-	0	-	-	0	-	-
287	M166T37	166.085	166.074	166.087	36.652	32.86	50.75	42	39	5748			11	0	0	FALSE	FALSE	0		0		1	0	-	-	-	-	-	-	4	4-coumaraldehyde;1-phenylpropane-1,2-dione;<i>trans</i>-cinnamate;dihydrocoumarin	COUMARALDEHYDE;CPD-9949;CPD-674;DIHYDROCOUMARIN	19	L-Phenylalanine;Phenylalanine;D-Phenylalanine;Benzocaine;Tricaine;Metolcarb;4-Hydroxy-1-(3-pyridinyl)-1-butanone;5-(3-Pyridyl)-2-hydroxytetrahydrofuran;L-beta-Phenylalanine;D-beta-Phenylalanine;(E)-4-(Trimethylammonio)but-2-enoate;Stachydrine;trans-Cinnamate;Dihydrocoumarin;4-Hydroxycinnamyl;3-Hydroxy-1-indanone;3-Isochromanone;Cinnamic;Pyruvophenone	C00079;C02057;C02265;C07527;C18090;C18747;C19565;C19578;C20487;C20488;C04114;C10172;C00423;C02274;C05608;C07720;C07728;C10438;C17268
288	M166T286	166.085	166.084	166.086	285.814	276.175	303.673	36	32	3626			86	16	45	TRUE	FALSE	2	score{0.9959}adduct{(M+H)+}name{L-Phenylalanine}labid{S0061};score{0.9747}adduct{(M+H)+}name{DL-Phenylalanine}labid{n00511}	2	score{0.9603}adduct{(M+H)+}name{L-Phenylalanine}labid{S0061};score{0.9394}adduct{(M+H)+}name{DL-Phenylalanine}labid{n00511}	1	2	L-Phenylalanine;DL-Phenylalanine	HMDB00159;-	Phenylpropanoids and polyketides;Organic acids and derivatives	C00079;-	63-91-2;-	6140;-	5	1,5-diazabicyclononane;4-coumaraldehyde;1-phenylpropane-1,2-dione;<i>trans</i>-cinnamate;dihydrocoumarin	CPD-6122;COUMARALDEHYDE;CPD-9949;CPD-674;DIHYDROCOUMARIN	17	L-Phenylalanine;Phenylalanine;D-Phenylalanine;Benzocaine;Tricaine;Metolcarb;4-Hydroxy-1-(3-pyridinyl)-1-butanone;5-(3-Pyridyl)-2-hydroxytetrahydrofuran;L-beta-Phenylalanine;D-beta-Phenylalanine;trans-Cinnamate;Dihydrocoumarin;4-Hydroxycinnamyl;3-Hydroxy-1-indanone;3-Isochromanone;Cinnamic;Pyruvophenone	C00079;C02057;C02265;C07527;C18090;C18747;C19565;C19578;C20487;C20488;C00423;C02274;C05608;C07720;C07728;C10438;C17268
289	M166T119	166.13	166.127	166.132	118.611	104.206	130.985	36	31	6068		[M+Na]+ 143.135	5	0	0	FALSE	FALSE	0		0		0	0	-	-	-	-	-	-	0	-	-	0	-	-
290	M167T186	167.069	167.066	167.071	185.876	169.695	192.065	38	36	8956			138	7	26	TRUE	TRUE	0		0		1	0	-	-	-	-	-	-	4	3-hydroxy-3-phenylpropanoate;melilotate;veratraldehyde;tropate	CPD-12218;MELILOTATE;VERATRALDEHYDE;TROPATE	12	3-(2-Hydroxyphenyl)propanoate;Tropate;Phloretate;Veratraldehyde;3-Ethoxybenzoate;4-Hydroxyhydratropate;3-Methoxy-4-hydroxyphenylacetaldehyde;Phenyllactate;Paeonol;Apocynin;3-(3-Hydroxyphenyl)propanoic;Caffeyl	C01198;C01456;C01744;C02201;C02363;C03080;C05581;C05607;C10712;C11380;C11457;C12206
291	M167T262	167.07	167.069	167.071	261.867	259.845	263.247	40	40	8911		[M+H]+ 166.065	32	6	44	TRUE	FALSE	0		0		0	0	-	-	-	-	-	-	0	-	-	0	-	-
292	M167T39	167.069	167.067	167.071	38.809	27.032	73.892	50	44	4459		[M+Na]+ 144.084 [M+H]+ 166.066 [M+H-2H2O]+ 202.09	9	0	0	FALSE	FALSE	0		0		0	0	-	-	-	-	-	-	0	-	-	0	-	-
293	M167T35	167.085	167.084	167.091	35.164	32.017	48.62	34	33	3278		[M+Na]+ 144.094	29	0	0	FALSE	FALSE	0		0		0	0	-	-	-	-	-	-	0	-	-	0	-	-
294	M167T351	167.09	167.089	167.092	350.643	346.359	364.584	32	32	984		[M+CH3COO+2H]+ 106.063	83	0	0	FALSE	FALSE	0		0		1	0	-	-	-	-	-	-	0	-	-	1	Diethylene	C14689
295	M167T116	167.106	167.105	167.106	115.706	108.043	127.416	47	39	10936		[M+K]+ 128.15	5	0	0	FALSE	FALSE	0		0		0	0	-	-	-	-	-	-	0	-	-	0	-	-
296	M167T95	167.106	167.105	167.107	94.532	80.756	103.855	39	36	8437		[M+H]+ 166.104	73	0	0	FALSE	FALSE	0		0		0	0	-	-	-	-	-	-	0	-	-	0	-	-
297	M168T362	168.065	168.063	168.066	361.694	360.064	364.324	41	41	3076			4	0	0	FALSE	FALSE	0		0		1	0	-	-	-	-	-	-	2	pyridoxal;phenylglyoxylate	PYRIDOXAL;PHENYLGLYOXYLATE	18	Pyridoxal;D-4-Hydroxyphenylglycine;3-Hydroxy-4-methylanthranilate;3-Methoxyanthranilate;Isopyridoxal;L-4-Hydroxyphenylglycine;p-Aminosalicylic;Orthoform;C20821;4-Acetamidobutanoate;6-Amino-2-oxohexanoate;(S)-5-Amino-3-oxohexanoic;L-2-Aminoadipate;2-Amino-5-oxohexanoate;Metformin;alpha-Oxo-benzeneacetic;2-Carboxybenzaldehyde;Piperonal	C00250;C03493;C03986;C05831;C06051;C12323;C14170;C14171;C20821;C02946;C03239;C03656;C04076;C05825;C07151;C02137;C03057;C10812
298	M168T38	168.101	168.1	168.103	37.679	35.718	51.989	57	41	14540		[M+Na]+ 145.106	11	2	61	TRUE	TRUE	2	score{0.9239}adduct{(M+NH4)+}name{3-Methylphenylacetic acid}labid{S0077};score{0.8646}adduct{(M+NH4)+}name{3-Phenylpropanoic acid}labid{S0197}	0		1	2	3-Methylphenylacetic acid;3-Phenylpropanoic acid	HMDB02222;HMDB00764	Benzenoids;Phenylpropanoids and polyketides	-;C05629	621-36-3;501-52-0	12121;107	0	-	-	0	-	-
299	M168T181	168.101	168.1	168.102	180.893	165.231	195.308	49	39	14012		[M+NH4]+ 150.067	46	0	0	FALSE	FALSE	0		0		1	0	-	-	-	-	-	-	4	4-coumaryl alcohol;3-phenylpropanoate;(2E,4E,6E)-4-methylocta-2,4,6-trienedial;benzyl acetate	COUMARYL-ALCOHOL;3-PHENYLPROPIONATE;CPD-13370;CPD-6501	9	Tolylacetate;4-Coumaryl;Phenylpropanoate;p-Hydroxypropiophenone;Benzyl;4-Hydroxydihydrocinnamaldehyde;4-Vinylguaiacol;Phenyl;(2E,4E,6E)-4-Methylocta-2,4,6-trienedial	C01963;C02646;C05629;C13342;C15513;C16706;C17883;C19291;C20697
300	M169T277	169.049	169.047	169.05	277.303	274.041	280.8	30	30	1223		[M+H-H20]+ 186.051	147	0	0	FALSE	FALSE	0		0		1	0	-	-	-	-	-	-	2	2-hydroxy-3-carboxy-4,5-cyclopropylhex-5-enoate;3-hydroxy-3-carboxy-4,5-cyclopropylhex-5-enoate	CPD-9737;CPD-9736	0	-	-
301	M169T181	169.085	169.083	169.087	180.571	175.389	201.1	48	45	4784			46	0	0	FALSE	FALSE	0		0		1	0	-	-	-	-	-	-	4	(2E)-2-butylidene-4-hydroxy-5-methyl-3(2H)-furanone;1,3,5-trimethoxybenzene;6-isobutyl-4-hydroxy-2-pyrone;veratryl alcohol	CPD-10208;CPD-9500;CPD-7146;CPD-12798	3	(3,4-Dimethoxyphenyl)methanol;N-Trimethyl-2-aminoethylphosphonate;Agmatine	C21420;C06459;C00179
302	M169T35	169.1	169.099	169.103	34.8785	30.915	38.281	56	56	5379		[M+H]+ 168.096	3	0	0	FALSE	FALSE	0		0		0	0	-	-	-	-	-	-	0	-	-	0	-	-
303	M169T42	169.133	169.131	169.134	42.123	39.931	44.441	40	40	4443		[M+NH4]+ 151.091	6	0	0	FALSE	FALSE	0		0		0	0	-	-	-	-	-	-	0	-	-	0	-	-
304	M170T397	170.044	170.043	170.045	396.594	391.946	400.527	43	43	1891		[M+H-H20]+ 187.049	97	0	0	FALSE	FALSE	0		0		1	0	-	-	-	-	-	-	1	(2S,4S)-4-hydroxy-2,3,4,5-tetrahydrodipicolinate	CPD-14443	2	2-(Acetamidomethylene)succinate;(2S,4S)-4-Hydroxy-2,3,4,5-tetrahydrodipicolinate	C01215;C20258
305	M170T95	170.08	170.08	170.084	95.023	82.186	109.802	51	42	5731		[M+H]+ 169.075	73	0	0	FALSE	FALSE	0		0		1	0	-	-	-	-	-	-	1	pyridoxine	PYRIDOXINE	2	Pyridoxine;L-Noradrenaline	C00314;C00547
306	M171T36	171.079	171.077	171.081	36.017	30.722	40.368	45	45	3222			29	0	0	FALSE	FALSE	0		0		1	0	-	-	-	-	-	-	3	2-hydroxybiphenyl;<i>t</i>-anethole;methylchavicol	CPD-946;CPD-9930;CPD-6484	9	2-Hydroxybiphenyl;4-Hydroxybiphenyl;3-Hydroxybiphenyl;4-Isopropylbenzaldehyde;Anethole;Estragole;5,6,7,8-Tetrahydro-2-naphthol;trans-Lachnophyllol;1-tert-Butoxy-2-propanol	C02499;C14224;C14342;C06577;C10428;C10452;C14309;C17965;C19356
307	M171T349	171.076	171.075	171.077	348.593	344.288	367.538	53	46	1709		[M+H]+ 170.075	85	0	0	FALSE	FALSE	0		0		0	0	-	-	-	-	-	-	0	-	-	0	-	-
308	M171T35	171.116	171.115	171.117	34.7795	31.014	39.758	54	54	4081		[M+Na]+ 148.13 [M+H]+ 170.112	3	0	0	FALSE	FALSE	0		0		0	0	-	-	-	-	-	-	0	-	-	0	-	-
309	M171T379	171.112	171.11	171.115	379.121	375.951	383.532	32	31	1025			154	0	0	FALSE	FALSE	0		0		1	0	-	-	-	-	-	-	3	D-lysine;L-lysine;2-descarboxy-cyclo-dopa	CPD-219;LYS;CPD-8853	4	Levetiracetam;Dopamine;Octopamine;Vanillylamine	C07841;C03758;C04227;C16666
310	M171T163	171.137	171.135	171.138	162.525	141.702	166.872	30	29	2057			22	0	0	FALSE	FALSE	0		0		1	0	-	-	-	-	-	-	3	8-methyl-6-nonenoate;(6<i>E</i>)-8-hydroxygeraniol;2-<i>exo</i>-hydroxy-1,8-cineole	CPD-9329;CPD-7857;CPD-14130	13	6-endo-Hydroxycineole;(E)-3,7-Dimethylocta-1,6-diene-3,8-diol;Limonene-1,2-diol;(+)-Neomatatabiol;Citronellate;(6E)-8-Hydroxygeraniol;p-Menth-8-ene-1,2-diol;(4R,7S)-7-Isopropyl-4-methyloxepan-2-one;7-Isopropyl-4-methyloxepan-2-one;8-Methyl-6-nonenoic;(1R,2R,4S)-Limonene-1,2-diol;2-exo-Hydroxy-1,8-cineole;(S)-3-Acetyloctanal	C03092;C04433;C07276;C09790;C16462;C17621;C18020;C18027;C18066;C18202;C19082;C20326;C21139
311	M171T103	171.148	171.148	171.149	102.821	81.998	119.354	65	56	29916	[15][M]+		82	49	594	TRUE	FALSE	0		0		1	0	-	-	-	-	-	-	0	-	-	1	Pseudopelletierine	C10865
312	M172T192	172.075	172.074	172.076	192.15	188.462	195.475	41	40	3806		[M+CH3CN+Na]+ 108.059 [M+CH3CN+H]+ 130.041 [M+H-2H2O]+ 207.088	25	0	0	FALSE	FALSE	0		0		1	0	-	-	-	-	-	-	0	-	-	5	N-Acetyl-L-phenylalanine;N-Acetyl-D-phenylalanine;Cantleyine;Rhexifoline;Methylone	C03519;C05620;C09933;C09986;C20126
313	M172T103	172.152	172.151	172.152	103.317	94.525	114.236	58	56	4149	[15][M+1]+		82	0	0	FALSE	FALSE	0		0		0	0	-	-	-	-	-	-	0	-	-	0	-	-
314	M173T316	172.906	172.905	172.908	316.204	310.446	325.249	40	37	650			59	0	0	FALSE	FALSE	0		0		1	0	-	-	-	-	-	-	0	-	-	1	Fe(CN)3	C12217
315	M173T422	172.975	172.974	172.978	421.95	410.497	440.212	44	39	2508			167	0	0	FALSE	FALSE	0		0		0	0	-	-	-	-	-	-	0	-	-	0	-	-
316	M173T348	173.02	173.019	173.021	347.602	344.705	350.539	41	41	1624			85	0	0	FALSE	FALSE	0		0		1	0	-	-	-	-	-	-	7	glycerol 2-phosphate;<i>sn</i>-glycerol 3-phosphate;<i>sn</i>-glycerol 1-phosphate;phenylglyoxylate;<i>S</i>-ureidoglycine;(2<i>R</i>)-2,3-dihydroxy-3-methylbutanoate;1-deoxy-D-xylulose	CPD-536;GLYCEROL-3P;SN-GLYCEROL-1-PHOSPHATE;PHENYLGLYOXYLATE;CPD0-2298;CPD-13357;CPD-1093	13	sn-Glycerol;sn-Glycerol;Glycerol;DL-Glycerol;alpha-Oxo-benzeneacetic;2-Carboxybenzaldehyde;Piperonal;Deoxyribose;2-Deoxy-L-arabinose;2,3-Dihydroxy-3-methylbutanoate;(R)-2,3-Dihydroxy-3-methylbutanoate;1-Deoxy-D-xylulose;2-Deoxy-alpha-D-ribopyranose	C00093;C00623;C02979;C03189;C02137;C03057;C10812;C01801;C02783;C04039;C04272;C06257;C08347
317	M173T116	173.059	173.058	173.06	116.409	104.47	123.065	50	41	6493		[M+K]+ 134.101	5	0	0	FALSE	FALSE	0		0		0	0	-	-	-	-	-	-	0	-	-	0	-	-
318	M173T148	173.132	173.131	173.132	147.512	137.842	152.548	57	54	40655			24	40	190	TRUE	FALSE	0		0		0	0	-	-	-	-	-	-	0	-	-	0	-	-
319	M173T88	173.132	173.131	173.132	88.031	82.118	100.569	38	38	14586		[M+CH3COO+2H]+ 112.097 [M+H-2H2O]+ 208.145	26	28	133	TRUE	TRUE	0		0		1	0	-	-	-	-	-	-	2	3-hydroxy-9-apo-&delta;-caroten-9-one;3-hydroxy-&beta;-ionone	CPD-7199;CPD-7200	1	4-Heptyloxyphenol	C14236
320	M174T643	173.956	173.955	173.957	642.972	628.448	654.526	52	37	558			201	0	0	FALSE	FALSE	0		0		0	0	-	-	-	-	-	-	0	-	-	0	-	-
321	M174T128	174.075	174.061	174.076	127.768	90.579	159.61	65	39	14945			7	6	197	FALSE	TRUE	0		0		1	0	-	-	-	-	-	-	6	<i>N</i>-acetyl-L-glutamate 5-semialdehyde;6-hydroxy-2-cyclohexen-one-carboxylate;<I>cis</I>,<I>cis</I>-2-hydroxy-6-oxohepta-2,4-dienoate;(2<i>S</i>,3<i>S</i>)-2,3-dihydroxy-2,3-dihydrobenzoate;(<i>R</i>)-1-amino-2-propanol <i>O</i>-2-phosphate;N-methylethanolamine phosphate	CPD-469;CPD-13172;2H6OH2-4DIENOATE;DIHYDRO-DIOH-BENZOATE;R-1-AMINOPROPAN-2-YL-PHOSPHATE;CPD-406	15	N-Acetyl-L-glutamate;5-Deoxy-5-aminoshikimic;(2S,5S)-trans-Carboxymethylproline;2-Aminovalienone;N3-Metyladenine;3-Methyl-cis,cis-hexadienedioate;(2S,3S)-2,3-Dihydro-2,3-dihydroxybenzoate;3-Methylmuconolactone;4-Methylmuconolactone;1,6-Dihydroxycyclohexa-2,4-diene-1-carboxylate;2-Hydroxy-6-keto-2,4-heptadienoate;(1R,6S)-1,6-Dihydroxycyclohexa-2,4-diene-1-carboxylate;2-Hydroxy-5-methyl-cis,cis-muc…	C01250;C12121;C17366;C21248;C05026;C04112;C04171;C04558;C04559;C04634;C06210;C06321;C06760;C18311;C20710
322	M174T147	174.135	174.132	174.136	147.47	123.922	154.758	58	50	14945			24	0	0	FALSE	FALSE	0		0		0	0	-	-	-	-	-	-	0	-	-	0	-	-
323	M174T30	174.148	174.146	174.15	29.8815	29.301	30.921	38	38	6462			2	0	0	FALSE	FALSE	0		0		1	0	-	-	-	-	-	-	0	-	-	3	Nonane-4,6-dione;Chalcogran;gamma-Nonalactone	C02445;C08471;C08501
324	M175T350	175.059	175.059	175.061	349.791	343.771	356.787	32	32	1051		[M+H-2H2O]+ 210.073	83	0	0	FALSE	FALSE	0		0		1	0	-	-	-	-	-	-	1	thiolactomycin	CPD0-1242	7	Thiolactomycin;Sedoheptulose;alpha-D-Mannoheptulopyranose;beta-D-Sedoheptulopyranose;Coriose;D-glycero-D-manno-Heptose;L-glycero-D-manno-Heptose	C11165;C02076;C08236;C08355;C19612;C21042;C21043
325	M175T40	175.075	175.074	175.077	40.281	31.44	53.533	59	56	5394		[M+H-H20]+ 192.08	9	0	0	FALSE	FALSE	0		0		1	0	-	-	-	-	-	-	1	coumaryl acetate	CPD-12215	8	Carpacin;Myristicin;Sarisan;Isoshinanolone;cis-1,2-Dihydroxy-1,2-dihydro-7-hydroxymethylnaphthalene;Nakitriol;Dehydrozingerone;Coumaryl	C10435;C10480;C10493;C12343;C14104;C16896;C17840;C20465
326	M175T192	175.075	175.074	175.075	191.952	187.347	193.987	42	41	9569		[M+K]+ 136.118	25	1	59	TRUE	FALSE	1	score{0.9135}adduct{(M+CH3COO+2H)+}name{Dihydrouracil}labid{L0299}	0		1	1	Dihydrouracil	HMDB00076	Organoheterocyclic compounds	C00429	504-07-4	649	0	-	-	0	-	-
327	M175T36	175.111	175.109	175.112	35.872	29.364	39.337	54	53	4101		[M+H-H20]+ 192.118	29	0	0	FALSE	FALSE	0		0		0	0	-	-	-	-	-	-	0	-	-	0	-	-
328	M175T595	175.118	175.118	175.119	594.531	582.584	600.592	45	42	10897	[16][M]+	[M+Na]+ 152.129	141	2	255	FALSE	FALSE	2	score{0.9998}adduct{(M+H)+}name{L-Arginine}labid{S0062};score{0.9885}adduct{(M+H)+}name{DL-Arginine}labid{n00578}	2	score{0.9996}adduct{(M+H)+}name{L-Arginine}labid{S0062};score{0.9883}adduct{(M+H)+}name{DL-Arginine}labid{n00578}	1	2	L-Arginine;DL-Arginine	HMDB00517;HMDB00517	Organic acids and derivatives;Organic acids and derivatives	C00062;C00062	74-79-3;74-79-3	6322;6322	1	iminoarginine	CPD-17095	3	L-Arginine;D-Arginine;Amino	C00062;C00792;C02385
329	M175T87	175.147	175.147	175.148	87.323	83.795	96.95	56	53	22799		[M+CH3COO+2H]+ 114.112 [M+H]+ 174.14 [M+H-2H2O]+ 210.161	27	8	131	TRUE	FALSE	0		0		0	0	-	-	-	-	-	-	0	-	-	0	-	-
330	M175T182	175.147	175.147	175.148	182.466	178.535	187.878	33	32	6305		[M+H-2H2O]+ 210.161	72	0	0	FALSE	FALSE	0		0		0	0	-	-	-	-	-	-	0	-	-	0	-	-
331	M175T65	175.147	175.146	175.148	65.391	54.813	68.578	31	29	15615		[M+H-2H2O]+ 210.161	43	5	132	TRUE	FALSE	0		0		0	0	-	-	-	-	-	-	0	-	-	0	-	-
332	M176T396	176.091	176.09	176.093	395.539	381.649	399.211	55	54	1515			97	2	16	FALSE	FALSE	3	score{0.9993}adduct{(M+CH3COO+2H)+}name{L-Proline}labid{S0088};score{0.9993}adduct{(M+CH3COO+2H)+}name{D-Proline}labid{S0043};score{0.9448}adduct{(M+H)+}name{N-Carboxyethyl-.gamma.-aminobutyric acid}labid{n00592}	1	score{0.8465}adduct{(M+H)+}name{N-Carboxyethyl-.gamma.-aminobutyric acid}labid{n00592}	1	3	D-Proline;L-Proline;N-Carboxyethyl-.gamma.-aminobutyric acid	HMDB03411;HMDB00162;HMDB02201	Organic acids and derivatives;Organic acids and derivatives;Organic acids and derivatives	C00763;C00148;C10851	344-25-2;147-85-3;4386-3-2	8988;145742;2572	1	2-isopropylmaleate	CPD-9451	6	Calystegin;N-Guanylhistamine;2-Isopropylmaleate;(1S,4S)-4-Hydroxy-3-oxocyclohexane-1-carboxylate;5-D-(5/6)-5-C-(Hydroxymethyl)-2,6-dihydroxycyclohex-2-en-1-one;Dimethyl	C10851;C07454;C02631;C04670;C04815;C05126
333	M176T595	176.121	176.118	176.122	595.158	558.284	612.49	34	32	813	[16][M+1]+		141	0	0	FALSE	FALSE	0		0		0	0	-	-	-	-	-	-	0	-	-	0	-	-
334	M176T88	176.151	176.149	176.152	87.871	83.676	101.741	30	29	4494			27	0	0	FALSE	FALSE	0		0		0	0	-	-	-	-	-	-	0	-	-	0	-	-
335	M177T316	176.875	176.874	176.875	315.91	311.586	324.362	58	56	22077	[17][M]+		59	0	0	FALSE	FALSE	0		0		0	0	-	-	-	-	-	-	0	-	-	0	-	-
336	M177T350	177.039	177.038	177.04	350.468	347.56	352.927	41	41	1887		[M+H]+ 176.031	83	0	0	FALSE	FALSE	0		0		1	0	-	-	-	-	-	-	3	4-deoxy-L-<i>threo</i>-hex-4-enopyranuronate;L-ascorbate;L-<i>xylo</i>-hex-3-ulono-1,4-lactone	CPD-13122;ASCORBATE;CPD-329	13	Ascorbate;D-Glucuronolactone;2-Hydroxy-3-oxoadipate;L-xylo-Hexulonolactone;D-Glucurono-6,2-lactone;5-Dehydro-4-deoxy-D-glucuronate;(4S)-4,6-Dihydroxy-2,5-dioxohexanoate;(4S,5S)-4,5-Dihydroxy-2,6-dioxohexanoate;Parapyruvate;D-Galacturonolactone;2-Dehydro-D-glucono-1,5-lactone;Propane-1,2,3-tricarboxylate;Erythorbic	C00072;C02670;C03217;C03289;C03387;C04053;C04349;C04471;C06033;C06430;C06440;C19806;C20364
337	M177T98	177.054	177.048	177.054	98.043	77.109	134.67	71	41	7860			45	1	141	TRUE	TRUE	1	score{0.8444}adduct{(M-H+2Na)+}name{Hydroxyisocaproic acid}labid{S0103}	0		1	1	Hydroxyisocaproic acid	HMDB00746	Lipids and lipid-like molecules	-	13748-90-8	83697	3	4-methylumbelliferone;herniarin;tyramine	CPD-182;CPD-9828;TYRAMINE	5	1,3,8-Naphthalenertriol;4-Methylumbelliferone;Herniarin;Pentylenetetrazole;4-Amino-5-aminomethyl-2-methylpyrimidine	C01173;C03081;C09268;C13692;C20267
338	M177T240	177.075	177.072	177.076	239.9	234.538	245.673	56	56	1697		[M+H-H20]+ 194.079	48	0	0	FALSE	FALSE	0		0		1	0	-	-	-	-	-	-	7	methyl-&beta;-D-galactoside;D-pinitol;methyl &beta;-D-glucoside;sequoyitol;1-<i>O</i>-methyl-<i>scyllo</i>-inositol;D-ononitol;caffeine	METHYL-BETA-D-GALACTOSIDE;CPD-8046;CPD-3570;5-O-METHYL-MYO-INOSITOL;CPD-8063;4-METHYL-MYO-INOSITOL;1-3-7-TRIMETHYLXANTHINE	10	5-O-Methyl-myo-inositol;Methyl;D-Bornesitol;L-Bornesitol;D-Pinitol;O-Methyl-scyllo-inositol;4-O-Methyl-myo-inositol;6-O-Methyl-myo-inositol;(-)-Quebrachitol;Caffeine	C03365;C03619;C03659;C03660;C03844;C05163;C06352;C06353;C08257;C07481
339	M177T154	177.09	177.089	177.091	154.307	137.924	182.29	53	42	16411			108	5	138	TRUE	FALSE	1	score{0.971}adduct{(M+CH3CN+H)+}name{Adenine}labid{S0054}	0		1	1	Adenine	HMDB00034	Organoheterocyclic compounds	C00147	73-24-5	190	1	cinnamyl acetate	CPD-15316	8	Ethyl;Lachnophyllum;Prenylbenzoquinone;Cinnamyl;cis-1,2-Dihydroxy-1,2-dihydro-8-methylnaphthalene;cis-1,2-Dihydroxy-1,2-dihydro-7-methylnaphthalene;5,6,7,8-Tetrahydro-2-naphthoic;Boschnialactone	C06359;C08453;C10389;C12299;C14083;C14102;C14111;C09772
340	M177T39	177.09	177.089	177.091	38.617	31.842	54.219	62	56	11474			9	1	96	TRUE	TRUE	0		0		1	0	-	-	-	-	-	-	1	cinnamyl acetate	CPD-15316	8	Ethyl;Lachnophyllum;Prenylbenzoquinone;Cinnamyl;cis-1,2-Dihydroxy-1,2-dihydro-8-methylnaphthalene;cis-1,2-Dihydroxy-1,2-dihydro-7-methylnaphthalene;5,6,7,8-Tetrahydro-2-naphthoic;Boschnialactone	C06359;C08453;C10389;C12299;C14083;C14102;C14111;C09772
341	M177T71	177.127	177.126	177.127	71.298	66.556	74.323	40	40	11845			23	8	191	TRUE	TRUE	0		0		0	0	-	-	-	-	-	-	0	-	-	0	-	-
342	M177T47	177.127	177.126	177.127	46.698	28.695	49.907	37	37	13339		[M+H-2H2O]+ 212.145	50	9	191	TRUE	FALSE	0		0		0	0	-	-	-	-	-	-	0	-	-	0	-	-
343	M178T52	177.641	177.64	177.643	51.671	49.213	54.645	35	35	889			96	0	0	FALSE	FALSE	0		0		0	0	-	-	-	-	-	-	0	-	-	0	-	-
344	M178T316	177.878	177.877	177.88	316.334	311.95	323.079	42	42	527	[17][M+1]+		59	0	0	FALSE	FALSE	0		0		0	0	-	-	-	-	-	-	0	-	-	0	-	-
345	M178T432	177.947	177.946	177.949	432.196	430.217	434.481	37	37	732		[M+Na]+ 154.958 [M+H]+ 176.939	169	1	65	TRUE	FALSE	0		0		0	0	-	-	-	-	-	-	0	-	-	0	-	-
346	M178T713	177.947	177.947	177.948	713.348	702.367	719.201	45	30	1175		[M+Na]+ 154.958 [M+H]+ 176.94	180	0	0	FALSE	FALSE	0		0		0	0	-	-	-	-	-	-	0	-	-	0	-	-
347	M178T34	178.077	178.074	178.086	34.373	29.95	55.129	55	50	3061		[M+Na]+ 155.09	3	0	0	FALSE	FALSE	0		0		0	0	-	-	-	-	-	-	0	-	-	0	-	-
348	M178T162	178.086	178.083	178.094	161.625	142.534	186.656	45	40	2919			77	0	0	FALSE	FALSE	0		0		1	0	-	-	-	-	-	-	0	-	-	5	Naphthalene-1,2-diol;2-Formyl-1-indanone;1-Formyl-2-indanone;1,4-Dihydroxynaphthalene;2,3-Dihydroxynaphthalene	C03012;C07719;C07726;C14785;C16213
349	M179T316	178.873	178.872	178.873	316.166	312.192	324.362	58	56	4467	[17][M+2]+		59	0	0	FALSE	FALSE	0		0		0	0	-	-	-	-	-	-	0	-	-	0	-	-
350	M179T424	178.992	178.991	178.992	424.374	412.039	448.022	43	37	2101			12	0	0	FALSE	FALSE	0		0		1	0	-	-	-	-	-	-	3	4-fluorobenzoate;2-fluorobenzoate;phenylmethanesulfenate	4-FLUOROBENZOATE;2-FLUOROBENZOATE;CPD-12491	4	Disodium;2-Fluorobenzoate;3-Fluorobenzoate;4-Fluorobenzoate	C20341;C02359;C02364;C02371
351	M179T227	179.069	179.069	179.07	226.847	222.401	230.79	49	49	4784			95	6	80	TRUE	FALSE	0		0		1	0	-	-	-	-	-	-	4	coniferaldehyde;4-methoxycinnamate;(3<i>S</i>)-&beta;-methyl-phenylpyruvate;tropinone	CONIFERYL-ALDEHYDE;CPD-11884;CPD-15344;TROPINONE	6	Vermelone;Coniferyl;3-Acetyl-6-methoxybenzaldehyde;1,2-Dihydroxy-3,4-epoxy-1,2,3,4-tetrahydronaphthalene;2-Oxo-4-phenylbutyric;(3S)-2-Oxo-3-phenylbutanoate	C01624;C02666;C10667;C14784;C20327;C20646
352	M179T38	179.069	179.068	179.07	38.296	33.553	40.928	37	37	6151		[M+3Na-2H]+ 112.113	9	9	188	TRUE	TRUE	0		0		0	0	-	-	-	-	-	-	0	-	-	0	-	-
353	M179T252	179.07	179.069	179.07	251.699	249.141	253.656	37	37	7860		[M+K]+ 140.102 [M+H-H20]+ 196.075	35	6	38	TRUE	TRUE	0		0		1	0	-	-	-	-	-	-	4	5-hydroxy-coniferyl-alcohol;phlorisobutyrophenone;&gamma;-methylphosphinothricin;D,L-&alpha;-methylphosphinothricin	5-HYDROXY-CONIFERYL-ALCOHOL;CPD-7104;CPD0-1249;CPD0-1248	10	2,3-Dihydroxy-p-cumate;Phlorisobutyrophenone;Acetosyringone;2',6'-Dimethoxy-4'-hydroxyacetophenone;Xanthoxylin;5-Hydroxyconiferyl;Cantharidin;Paeonilactone;m-Chlorophenylpiperazine;Chlordimeform	C06580;C07351;C10664;C10684;C10726;C12205;C16778;C17455;C11738;C14746
354	M179T275	179.069	179.069	179.07	275.156	271.578	278.912	37	37	5665			100	7	44	FALSE	FALSE	0		0		1	0	-	-	-	-	-	-	4	coniferaldehyde;4-methoxycinnamate;(3<i>S</i>)-&beta;-methyl-phenylpyruvate;tropinone	CONIFERYL-ALDEHYDE;CPD-11884;CPD-15344;TROPINONE	6	Vermelone;Coniferyl;3-Acetyl-6-methoxybenzaldehyde;1,2-Dihydroxy-3,4-epoxy-1,2,3,4-tetrahydronaphthalene;2-Oxo-4-phenylbutyric;(3S)-2-Oxo-3-phenylbutanoate	C01624;C02666;C10667;C14784;C20327;C20646
355	M179T175	179.069	179.069	179.07	174.994	169.789	190.342	34	33	4101		[M+H]+ 178.065	8	9	188	TRUE	TRUE	0		0		0	0	-	-	-	-	-	-	0	-	-	0	-	-
356	M179T117	179.07	179.068	179.071	117.04	104.098	131.863	49	32	14776		[M+3Na-2H]+ 112.118 [M+2Na-H]+ 134.101	5	13	268	TRUE	TRUE	0		0		0	0	-	-	-	-	-	-	0	-	-	0	-	-
357	M179T61	179.069	179.067	179.07	61.3535	50.09	65.789	30	28	7096			28	9	335	TRUE	FALSE	0		0		1	0	-	-	-	-	-	-	4	coniferaldehyde;4-methoxycinnamate;(3<i>S</i>)-&beta;-methyl-phenylpyruvate;tropinone	CONIFERYL-ALDEHYDE;CPD-11884;CPD-15344;TROPINONE	6	Vermelone;Coniferyl;3-Acetyl-6-methoxybenzaldehyde;1,2-Dihydroxy-3,4-epoxy-1,2,3,4-tetrahydronaphthalene;2-Oxo-4-phenylbutyric;(3S)-2-Oxo-3-phenylbutanoate	C01624;C02666;C10667;C14784;C20327;C20646
358	M179T34	179.085	179.081	179.092	33.5415	21.915	36.884	38	38	5575		[M+Na]+ 156.094	3	11	291	TRUE	TRUE	0		0		1	0	-	-	-	-	-	-	0	-	-	4	1,6-Dimethylnaphthalene;1,2-Dimethylnaphthalene;2,6-Dimethylnaphthalene;1,8-Dimethylnaphthalene	C14217;C14329;C14330;C14703
359	M179T101	179.106	179.105	179.106	100.554	93.453	127.672	53	44	14012		[M+H]+ 178.106	82	32	188	TRUE	TRUE	0		0		1	0	-	-	-	-	-	-	1	L-canavanine	CANAVANINE	0	-	-
360	M179T148	179.142	179.142	179.143	147.574	142.113	155.117	58	54	23296		[M+H-H20]+ 196.147 [M+H-2H2O]+ 214.158	24	12	186	TRUE	FALSE	2	score{0.8522}adduct{(M+Na)+}name{9-Decen-1-ol}labid{n00446};score{0.8499}adduct{(M+Na)+}name{(Z)-4-Decen-1-ol}labid{n00444}	0		1	2	9-Decen-1-ol;(Z)-4-Decen-1-ol	-;HMDB32206	-;Lipids and lipid-like molecules	-;-	-;57074-37-0	-;5362798	2	geranyl acetate;3-oxo-dodecanoate	CPD-9758;3-OXODODECANOATE	10	Ethyl(E,Z)-decadienoate;(1S,2R,4S)-(-)-Bornyl;Geranyl;Linalyl;Bornyl;alpha-Terpinyl;beta-Terpinyl;gamma-Terpinyl;Allyl;3-Oxododecanoic	C08486;C09837;C09861;C09863;C11338;C12300;C12301;C12302;C12306;C02367
361	M179T39	179.142	179.141	179.143	38.83	34.624	49.763	43	40	5209		[M+Na]+ 156.145	9	17	186	TRUE	TRUE	2	score{0.8522}adduct{(M+Na)+}name{9-Decen-1-ol}labid{n00446};score{0.8499}adduct{(M+Na)+}name{(Z)-4-Decen-1-ol}labid{n00444}	0		1	2	9-Decen-1-ol;(Z)-4-Decen-1-ol	-;HMDB32206	-;Lipids and lipid-like molecules	-;-	-;57074-37-0	-;5362798	0	-	-	0	-	-
362	M179T70	179.142	179.142	179.143	69.788	63.041	77.166	41	40	7096		[M+CH3CN+Na]+ 115.124 [M+K]+ 140.18 [M+H]+ 178.137	23	20	186	TRUE	TRUE	2	score{0.8522}adduct{(M+Na)+}name{9-Decen-1-ol}labid{n00446};score{0.8499}adduct{(M+Na)+}name{(Z)-4-Decen-1-ol}labid{n00444}	0		1	2	9-Decen-1-ol;(Z)-4-Decen-1-ol	-;HMDB32206	-;Lipids and lipid-like molecules	-;-	-;57074-37-0	-;5362798	0	-	-	2	Propofol;4-n-Hexylphenol	C07523;C14465
363	M179T109	179.142	179.142	179.143	109.151	90.661	127.979	55	39	19277		[M+H]+ 178.137	61	16	186	TRUE	TRUE	2	score{0.8522}adduct{(M+Na)+}name{9-Decen-1-ol}labid{n00446};score{0.8499}adduct{(M+Na)+}name{(Z)-4-Decen-1-ol}labid{n00444}	0		1	2	9-Decen-1-ol;(Z)-4-Decen-1-ol	-;HMDB32206	-;Lipids and lipid-like molecules	-;-	-;57074-37-0	-;5362798	0	-	-	2	Propofol;4-n-Hexylphenol	C07523;C14465
364	M180T173	180.062	180.061	180.075	172.556	163.205	191.433	45	43	4381		[M+CH3COO+2H]+ 119.042 [M+Na]+ 157.075	31	5	154	FALSE	TRUE	1	score{0.8038}adduct{(M+CH3CN+H)+}name{3-Hydroxybenzoate}labid{S0388}	0		1	1	3-Hydroxybenzoate	HMDB02466	Benzenoids	C00587	1999-06-09	7420	0	-	-	4	Paramethadione;2-Hydroxyethylclavam;Ethadione;3-Methylcrotonylglycine	C07411;C17361;C17724;C20828
365	M180T294	180.086	180.084	180.087	293.694	276.521	298.411	63	55	3476			38	29	51	FALSE	TRUE	0		0		1	0	-	-	-	-	-	-	6	(<i>S</i>)-2-hydroxymethylglutarate;L-rhamnono-1,4-lactone;(2R,3S)-2,3-dimethylmalate;diethylpyrocarbonate;2-dehydro-3-deoxy-L-rhamnonate;3,6-anhydro-&alpha;-L-galactopyranose	CPD-9438;L-RHAMNONO-14-LACTONE;CPD-61;DIETHYLPYROCARBONATE;DEHYDRO-3-DEOXY-L-RHAMNONATE;CPD-13430	33	D-Glucosamine;1-Amino-1-deoxy-scyllo-inositol;D-Galactosamine;D-Mannosamine;Nojirimycin;beta-D-Glucosamine;Kanosamine;neo-Inosamine-2;L-Altrosamine;D-Allosamine;D-Gulosamine;L-Idosamine;D-Talosamine;Lichenin;(R)-3,3-Dimethylmalate;3-Ethylmalate;2-Hydroxyadipate;(R)-2-Ethylmalate;L-Rhamnono-1,4-lactone;(2R,3S)-2,3-Dimethylmalate;3-Hydroxy-3-methylglutarate;2-Dehydro-3-deoxy-L-fuconate;2-Dehydro-3-…	C00329;C01214;C02262;C03570;C06763;C08349;C12212;C17578;C21035;C21038;C21048;C21051;C21060;C00478;C01088;C01989;C02360;C02488;C02991;C03652;C03761;C03827;C03979;C06158;C06159;C06474;C06478;C06485;C11592;C16390;C17209;C18028;C20902
366	M180T249	180.086	180.085	180.087	249.078	246.548	253.623	52	52	8185		[M+H-H20]+ 197.091	35	31	67	FALSE	FALSE	0		0		0	0	-	-	-	-	-	-	0	-	-	0	-	-
367	M180T362	180.086	180.085	180.086	361.833	359.796	363.653	41	41	10252		[M+NH4]+ 162.053	4	14	57	FALSE	FALSE	0		0		1	0	-	-	-	-	-	-	6	(<i>S</i>)-2-hydroxymethylglutarate;L-rhamnono-1,4-lactone;(2R,3S)-2,3-dimethylmalate;diethylpyrocarbonate;2-dehydro-3-deoxy-L-rhamnonate;3,6-anhydro-&alpha;-L-galactopyranose	CPD-9438;L-RHAMNONO-14-LACTONE;CPD-61;DIETHYLPYROCARBONATE;DEHYDRO-3-DEOXY-L-RHAMNONATE;CPD-13430	20	Lichenin;(R)-3,3-Dimethylmalate;3-Ethylmalate;2-Hydroxyadipate;(R)-2-Ethylmalate;L-Rhamnono-1,4-lactone;(2R,3S)-2,3-Dimethylmalate;3-Hydroxy-3-methylglutarate;2-Dehydro-3-deoxy-L-fuconate;2-Dehydro-3-deoxy-L-rhamnonate;D-Fucono-1,4-lactone;2-Dehydro-3-deoxy-D-fuconate;3,6-Anhydrogalactose;3,6-Anhydroglucose;1,5-Anhydro-D-fructose;Diethyl;(S)-2-(Hydroxymethyl)glutarate;2-Deoxy-scyllo-inosose;L-Fuc…	C00478;C01088;C01989;C02360;C02488;C02991;C03652;C03761;C03827;C03979;C06158;C06159;C06474;C06478;C06485;C11592;C16390;C17209;C18028;C20902
368	M180T116	180.086	180.084	180.087	115.998	107.29	134.063	42	34	7149			5	1	564	TRUE	TRUE	0		0		1	0	-	-	-	-	-	-	6	(<i>S</i>)-2-hydroxymethylglutarate;L-rhamnono-1,4-lactone;(2R,3S)-2,3-dimethylmalate;diethylpyrocarbonate;2-dehydro-3-deoxy-L-rhamnonate;3,6-anhydro-&alpha;-L-galactopyranose	CPD-9438;L-RHAMNONO-14-LACTONE;CPD-61;DIETHYLPYROCARBONATE;DEHYDRO-3-DEOXY-L-RHAMNONATE;CPD-13430	33	D-Glucosamine;1-Amino-1-deoxy-scyllo-inositol;D-Galactosamine;D-Mannosamine;Nojirimycin;beta-D-Glucosamine;Kanosamine;neo-Inosamine-2;L-Altrosamine;D-Allosamine;D-Gulosamine;L-Idosamine;D-Talosamine;Lichenin;(R)-3,3-Dimethylmalate;3-Ethylmalate;2-Hydroxyadipate;(R)-2-Ethylmalate;L-Rhamnono-1,4-lactone;(2R,3S)-2,3-Dimethylmalate;3-Hydroxy-3-methylglutarate;2-Dehydro-3-deoxy-L-fuconate;2-Dehydro-3-…	C00329;C01214;C02262;C03570;C06763;C08349;C12212;C17578;C21035;C21038;C21048;C21051;C21060;C00478;C01088;C01989;C02360;C02488;C02991;C03652;C03761;C03827;C03979;C06158;C06159;C06474;C06478;C06485;C11592;C16390;C17209;C18028;C20902
369	M180T34	180.101	180.1	180.102	33.529	32.359	51.17	57	56	139919	[18][M]+	[M+CH3COO+2H]+ 119.072	3	5	564	TRUE	FALSE	0		0		1	0	-	-	-	-	-	-	2	methylcinnamate;4-hydroxybenzalacetone	CPD-6421;CPD-8636	18	Phenacetin;(-)-Salsolinol;Fusaric;Xylylcarb;L-Homophenylalanine;XMC;Propham;(2S,3S)-3-Methylphenylalanine;cis-1,2-Dihydronaphthalene-1,2-diol;(1S,2S)-1,2-Dihydronaphthalene-1,2-diol;1,2-Dihydronaphthalene-1,2-diol;Methyl;Isosafrole;p-Methoxycinnamaldehyde;Safrole;4-Hydroxycinnamoylmethane;trans-2-Phenylcyclopropanecarboxylic;Eugenol	C07591;C09642;C10146;C14579;C17235;C18771;C18887;C20895;C04314;C04514;C06205;C06358;C10472;C10475;C10490;C12088;C15419;C20269
370	M180T230	180.101	180.1	180.102	230.273	224.93	232.236	43	43	3157			124	10	38	TRUE	FALSE	0		0		1	0	-	-	-	-	-	-	2	methylcinnamate;4-hydroxybenzalacetone	CPD-6421;CPD-8636	18	Phenacetin;(-)-Salsolinol;Fusaric;Xylylcarb;L-Homophenylalanine;XMC;Propham;(2S,3S)-3-Methylphenylalanine;cis-1,2-Dihydronaphthalene-1,2-diol;(1S,2S)-1,2-Dihydronaphthalene-1,2-diol;1,2-Dihydronaphthalene-1,2-diol;Methyl;Isosafrole;p-Methoxycinnamaldehyde;Safrole;4-Hydroxycinnamoylmethane;trans-2-Phenylcyclopropanecarboxylic;Eugenol	C07591;C09642;C10146;C14579;C17235;C18771;C18887;C20895;C04314;C04514;C06205;C06358;C10472;C10475;C10490;C12088;C15419;C20269
371	M181T317	180.871	180.868	180.872	316.671	311.825	330.304	55	51	558			59	0	0	FALSE	FALSE	0		0		0	0	-	-	-	-	-	-	0	-	-	0	-	-
372	M181T303	180.978	180.977	180.981	303.166	292.098	308.182	40	39	4281			110	1	94	TRUE	TRUE	0		0		1	0	-	-	-	-	-	-	0	-	-	1	1,2-Bis(chloromethoxy)ethane	C19348
373	M181T274	180.978	180.977	180.978	274.449	246.751	282.141	43	32	5108			100	3	151	TRUE	TRUE	0		0		0	0	-	-	-	-	-	-	0	-	-	0	-	-
374	M181T275	181.028	181.027	181.028	275.261	262.973	282.869	51	37	5986		[M+2Na-H]+ 136.053	100	20	364	TRUE	TRUE	0		0		1	0	-	-	-	-	-	-	5	phenylacetate;(4-hydroxyphenyl)acetaldehyde;4-hydroxyacetophenone;3-methoxybenzaldehyde;methyl benzoate	PHENYLACETATE;HYDRPHENYLAC-CPD;CPD-10598;CPD-8779;CPD-6441	16	Phenyl;Toluate;4-Hydroxyphenylacetaldehyde;Benzylformate;3,4-Dihydroxystyrene;3-Vinylcatechol;Phenylacetic;2-Hydroxyacetophenone;m-Methylbenzoate;o-Toluate;4'-Hydroxyacetophenone;p-Anisaldehyde;3-Methylsalicylaldehyde;Phenyl;Methyl;4-Hydroxy-3-methylbenzaldehyde	C00548;C01454;C03765;C05613;C06224;C07085;C07086;C07189;C07211;C07215;C10700;C10761;C14087;C15583;C20645;C21166
375	M181T223	181.028	181.027	181.028	223.421	208.588	226.644	39	38	4459		[M+K]+ 142.063	10	18	364	TRUE	TRUE	0		0		1	0	-	-	-	-	-	-	3	homofuraneol;methoxyfuraneol (keto form);methoxyfuraneol (enol form)	CPD-10201;CPD-10213;CPD-10214	1	4-Oxocyclohexanecarboxylate	C03767
376	M181T302	181.028	181.027	181.028	302.37	290.476	306.355	35	34	4281			110	19	73	TRUE	FALSE	0		0		0	0	-	-	-	-	-	-	0	-	-	0	-	-
377	M181T43	181.028	181.026	181.029	43.233	33.687	50.804	50	49	5018			6	1	168	TRUE	FALSE	0		0		1	0	-	-	-	-	-	-	4	1,4-naphthoquinone;homofuraneol;methoxyfuraneol (keto form);methoxyfuraneol (enol form)	CPD0-954;CPD-10201;CPD-10213;CPD-10214	3	1,4-Naphthoquinone;1,2-Naphthoquinone;4-Oxocyclohexanecarboxylate	C02617;C14783;C03767
378	M181T172	181.028	181.027	181.029	171.656	163.429	186.415	57	45	7442		[M+H]+ 180.014	31	14	364	TRUE	TRUE	0		0		0	0	-	-	-	-	-	-	0	-	-	0	-	-
379	M181T176	181.085	181.084	181.086	175.683	163.242	195.951	67	56	9886		[M+K]+ 142.129	8	2	124	TRUE	FALSE	1	score{0.8177}adduct{(M+H)+}name{Coniferol}labid{L0362}	0		1	1	Coniferol	HMDB12915	Benzenoids	C00590	458-35-5	1549095	0	-	-	0	-	-
380	M181T39	181.085	181.083	181.086	38.641	32.461	47.943	47	45	5473		[M+H]+ 180.079	9	1	95	TRUE	TRUE	0		0		1	0	-	-	-	-	-	-	2	coniferyl alcohol;dihydroconiferyl aldehyde	CONIFERYL-ALCOHOL;CPD-11530	3	Coniferyl;U;Isopropylparaben	C00590;C15475;C20343
381	M181T129	181.085	181.085	181.096	129.132	108.638	150.968	38	30	4385			21	2	274	TRUE	TRUE	1	score{0.8453}adduct{(M+H)+}name{Coniferol}labid{L0362}	0		1	1	Coniferol	HMDB12915	Benzenoids	C00590	458-35-5	1549095	7	coniferyl alcohol;dihydroconiferyl aldehyde;conhydrinone;conhydrinone;tropine;hygrine;pseudotropine	CONIFERYL-ALCOHOL;CPD-11530;CPD-9427;CPD-14512;TROPINE;CPD-7995;PSEUDOTROPINE	3	Coniferyl;U;Isopropylparaben	C00590;C15475;C20343
382	M181T34	181.103	181.1	181.105	33.533	30.167	38.863	54	54	19386	[18][M+1]+		3	0	0	FALSE	FALSE	0		0		0	0	-	-	-	-	-	-	0	-	-	0	-	-
383	M181T30	181.122	181.12	181.123	30.351	27.838	40.923	31	30	19386			1	0	0	FALSE	FALSE	0		0		1	0	-	-	-	-	-	-	2	olivetol;methylconiine	CPD-11505;CPD-9426	1	3-tert-Butyl-5-methylcatechol	C03929
384	M181T599	181.169	181.166	181.17	598.698	578.45	604.563	29	29	662			141	1	78	TRUE	FALSE	0		0		1	0	-	-	-	-	-	-	0	-	-	1	Mephentermine	C07889
385	M182T298	182.078	182.077	182.079	297.778	295.583	299.899	41	41	14764		[M+Na]+ 159.089	113	23	29	TRUE	FALSE	4	score{0.913}adduct{(M+NH4)+}name{4-Hydroxycinnamic acid}labid{L0258};score{0.9027}adduct{(M+NH4)+}name{trans-3-Hydroxycinnamic acid}labid{n00503};score{0.826}adduct{(M+H)+}name{L-Tyrosine}labid{S0064};score{0.8}adduct{(M+CH3CN+Na)+}name{2-Methyl-3-hydroxybutyric acid}labid{L0197}	0		1	4	4-Hydroxycinnamic acid;trans-3-Hydroxycinnamic acid;L-Tyrosine;2-Methyl-3-hydroxybutyric acid	HMDB02035;HMDB01713;HMDB00158;HMDB00354	Phenylpropanoids and polyketides;Phenylpropanoids and polyketides;Phenylpropanoids and polyketides;Lipids and lipid-like molecules	C00811;C12621;C00082;-	7400-08-0;588-30-7;60-18-4;473-86-9	637542;637541;6057;160471	0	-	-	4	5-Acetamidopentanoate;(-)-Betonicine;3-Hydroxystachydrine;Calystegin	C03087;C08269;C10151;C10850
386	M182T174	182.089	182.086	182.093	174.07	163.673	192.351	42	39	9703			31	0	0	FALSE	FALSE	0		0		1	0	-	-	-	-	-	-	1	erythro-4-hydroxy-L-glutamate	L-ERYTHRO-4-HYDROXY-GLUTAMATE	1	delta-Guanidinovaleric	C13688
387	M182T111	182.092	182.078	182.093	111.422	85.545	127.164	35	30	3076		[M+K]+ 143.135	5	0	0	FALSE	FALSE	0		0		0	0	-	-	-	-	-	-	0	-	-	0	-	-
388	M182T37	182.117	182.115	182.118	36.523	34.8	49.963	46	41	15720		[M+K]+ 143.148	11	6	167	TRUE	FALSE	1	score{0.8119}adduct{(M+NH4)+}name{Benzeneacetic acid, .alpha.-ethyl-}labid{n00501}	0		1	1	Benzeneacetic acid, .alpha.-ethyl-	-	-	-	-	-	0	-	-	0	-	-
389	M182T169	182.117	182.116	182.117	168.76	163.97	185.799	48	39	23848			77	7	172	TRUE	TRUE	1	score{0.8928}adduct{(M+NH4)+}name{Benzeneacetic acid, .alpha.-ethyl-}labid{n00501}	0		1	1	Benzeneacetic acid, .alpha.-ethyl-	-	-	-	-	-	6	isoeugenol;eugenol;(2E,4E,6E)-2,6-dimethylocta-2,4,6-trienedial;pseudoisoeugenol;phenylethyl acetate;4-hydroxyphenylbutan-2-one	ISOEUGENOL;CPD-6481;CPD-12762;CPD-9947;CPD-14529;CPD-8647	9	p-Cumate;Evodone;beta-Thujaplicin;gamma-Thujaplicin;Eugenol;Isoeugenol;Phenethyl;Dihydrosafrole;(2E,4E,6E)-2,6-Dimethylocta-2,4,6-trienedial	C06578;C09858;C09904;C09905;C10453;C10469;C12303;C19229;C19729
390	M183T319	182.945	182.944	182.946	318.794	308.21	328.401	35	29	743			74	0	0	FALSE	FALSE	0		0		0	0	-	-	-	-	-	-	0	-	-	0	-	-
391	M183T178	183.063	183.059	183.067	178.287	166.445	191.662	48	45	4101		[M+Na]+ 160.082 [M+H-2H2O]+ 218.085	102	1	176	TRUE	TRUE	1	score{0.9454}adduct{(M+H)+}name{Homovanillic acid}labid{S0160}	1	score{0.8687}adduct{(M+H)+}name{Homovanillic acid}labid{S0160}	1	1	Homovanillic acid	HMDB00118	Benzenoids	C05582	306-08-1	1738	0	-	-	0	-	-
392	M183T253	183.064	183.064	183.066	252.772	250.606	254.166	39	39	3202			35	0	0	FALSE	FALSE	0		0		1	0	-	-	-	-	-	-	4	(2<i>E</i>)-3-(5,6-dihydroxycyclohexa-1,3-dien-1-yl)prop-2-enoate;(R)-3-(4-hydroxyphenyl)lactate;methylphoracetophenone;L-phosphinothricin	CPD-13034;CPD-2222;CPD-9638;L-PHOSPHINOTHRICIN	12	3-(4-Hydroxyphenyl)lactate;(R)-3-(4-Hydroxyphenyl)lactate;3-(2,3-Dihydroxyphenyl)propanoate;Homovanillate;3-Methoxy-4-hydroxyphenylglycolaldehyde;3,4-Dihydroxyphenylpropanoate;2',6'-Dihydroxy-4'-methoxyacetophenone;cis-3-(3-Carboxyethenyl)-3,5-cyclohexadiene-1,2-diol;3-[(4R)-4-Hydroxycyclohexa-1,5-dien-1-yl]-2-oxopropanoate;3-[(1E,4R)-4-Hydroxycyclohex-2-en-1-ylidene]-2-oxopropanoate;Hydralazine;…	C03672;C03964;C04044;C05582;C05583;C10447;C10680;C12622;C20953;C21085;C07040;C03078
393	M183T297	183.081	183.078	183.083	297.283	285.175	300.221	32	31	1502			113	0	0	FALSE	FALSE	0		0		1	0	-	-	-	-	-	-	0	-	-	9	Xanthan;Benzophenone;Fluoren-9-ol;Carlina;2-Hydroxyfluorene;Atractylodin;L-Methionine;L-Methionine;L-Methionine	C01464;C06354;C06711;C08399;C14460;C16918;C02989;C15998;C15999
394	M183T405	183.085	183.078	183.087	404.876	392.274	415.223	41	40	2246			36	0	0	FALSE	FALSE	0		0		1	0	-	-	-	-	-	-	5	D-sorbitol;D-mannitol;L-iditol;galactitol;calystegine A3	SORBITOL;MANNITOL;CPD-369;GALACTITOL;CPD-8001	7	Mannitol;D-Sorbitol;D-Iditol;L-Iditol;Galactitol;L-Glucitol;3-Dehydrocarnitine	C00392;C00794;C01489;C01507;C01697;C01722;C02636
395	M183T115	183.101	183.1	183.101	114.846	107.954	131.17	52	42	18454		[M+CH3COO+2H]+ 122.068	5	11	99	TRUE	FALSE	0		0		0	0	-	-	-	-	-	-	0	-	-	0	-	-
396	M183T170	183.101	183.1	183.103	169.79	162.536	179.299	40	36	5699		[M+H]+ 182.096	31	11	176	TRUE	TRUE	0		0		1	0	-	-	-	-	-	-	3	dihydroconiferyl alcohol;iridotrial;triketide pyrone	CPD-94;CPD-16440;CPD-11507	9	5-Oxo-1,2-campholide;Iridotrial;2-Oxo-delta3-4,5,5-trimethylcyclopentenylacetate;Dihydroconiferyl;3,4,5-Trimethoxytoluene;2,4,5-Trimethoxytoluene;(+/-)-Asarinol;Bis(2,3-epoxycyclopentyl)ether;[(1R)-2,2,3-Trimethyl-5-oxocyclopent-3-enyl]acetate	C02952;C06070;C07159;C10448;C17822;C17823;C17825;C19351;C20271
397	M183T34	183.116	183.115	183.117	33.7515	30.474	37.303	56	56	7066		[M+H]+ 182.101	3	0	0	FALSE	FALSE	0		0		0	0	-	-	-	-	-	-	0	-	-	0	-	-
398	M184T137	184.063	184.063	184.063	137.04	131.299	144.906	56	56	70175			54	39	292	TRUE	FALSE	0		0		1	0	-	-	-	-	-	-	0	-	-	1	Choline	C00919
399	M184T518	184.073	184.072	184.073	517.945	506.156	534.721	74	56	26725			121	24	223	TRUE	FALSE	1	score{0.998}adduct{(M+H)+}name{Phosphorylcholine}labid{L0132}	1	score{0.9956}adduct{(M+H)+}name{Phosphorylcholine}labid{L0132}	1	1	Phosphorylcholine	HMDB01565	Organonitrogen compounds	C00588	3616-04-04	1014	2	4-guanidinobutyramide;isopentenyl phosphate	4-GUANIDO-BUTYRAMIDE;CPD-10818	6	4-Amino-2-hydroxylamino-6-nitrotoluene;Indole-3-ethanol;Boschniakine;4-Hydroxy-3-nitrosobenzamide;Isopentenyl;Dimethylallyl	C16403;C00955;C09915;C12114;C20345;C21214
400	M184T38	184.06	184.058	184.073	38.154	36.697	47.42	49	43	6151		[M+K]+ 145.106	11	20	309	TRUE	TRUE	0		0		0	0	-	-	-	-	-	-	0	-	-	0	-	-
401	M185T138	185.066	185.064	185.067	137.971	130.452	145.769	53	52	4409			70	0	0	FALSE	FALSE	0		0		1	0	-	-	-	-	-	-	5	<i>O</i>-acetyl-L-homoserine;alanopine;D-alanyl-D-lactate;L-2-aminoadipate;<i>N</i>-methyl-L-glutamate	CPD-667;CPD-310;CPD-12247;CPD-468;CPD-404	0	-	-
402	M185T517	185.076	185.075	185.079	516.554	509.865	546.404	34	32	2055			65	0	0	FALSE	FALSE	0		0		0	0	-	-	-	-	-	-	0	-	-	0	-	-
403	M185T36	185.095	185.093	185.096	35.673	30.924	50.623	57	55	3614			29	0	0	FALSE	FALSE	0		0		1	0	-	-	-	-	-	-	0	-	-	3	Octane-1,8-diol;Ethohexadiol;1,2-Octanediol	C14218;C14271;C14273
404	M185T256	185.128	185.126	185.129	256.373	251.472	262.445	54	53	985			32	3	55	FALSE	FALSE	0		0		1	0	-	-	-	-	-	-	2	dehydrospermidine;L-dihydrophenylalanine	CPD-14378;CPD0-1557	9	(-)-Sympatol;Synephrine;3-Methoxytyramine;Metaraminol;Phenylephrine;Epinine;Ethinamate;2,5-Dihydrophenylalanine;1-(3-Pyridinyl)-1,4-butanediol	C01869;C04548;C05587;C07146;C07441;C07453;C07832;C08273;C19582
405	M185T33	185.131	185.128	185.132	33.011	30.125	49.46	56	55	6463		[M+H-H20]+ 202.141	3	0	0	FALSE	FALSE	0		0		1	0	-	-	-	-	-	-	0	-	-	2	Arg-OEt;NG,NG-Dimethyl-L-arginine	C01404;C03626
406	M185T72	185.153	185.152	185.153	71.781	68.371	76.428	45	45	2440		[M+2Na-H]+ 140.18	23	0	0	FALSE	FALSE	0		0		0	0	-	-	-	-	-	-	0	-	-	0	-	-
407	M185T48	185.153	185.152	185.154	47.7055	46.034	51.637	40	40	2195			50	0	0	FALSE	FALSE	0		0		1	0	-	-	-	-	-	-	0	-	-	5	gamma-Undecalactone;Citronellyl;11-Undecanolactone;Undecylenic;2-Ethylhexyl	C08571;C12295;C13823;C13910;C19420
408	M185T232	185.164	185.162	185.165	231.556	228.814	248.305	54	52	1036			19	1	31	FALSE	FALSE	0		0		0	0	-	-	-	-	-	-	0	-	-	0	-	-
409	M186T137	186.059	186.056	186.06	137.34	130.541	145.087	52	48	3610			54	0	0	FALSE	FALSE	0		0		0	0	-	-	-	-	-	-	0	-	-	0	-	-
410	M186T361	186.075	186.073	186.078	361.308	357.761	363.653	30	30	2050		[M+CH3CN+H]+ 144.042	4	0	0	FALSE	FALSE	0		0		1	0	-	-	-	-	-	-	0	-	-	7	2,3-Dimethylmaleate;Triacetate;Methylitaconate;2-Methyleneglutarate;2-Hydroxy-2-(hydroxymethyl)-2H-pyran-3(6H)-one;1,5-Anhydro-4-deoxy-D-glycero-hex-3-en-2-ulose;1,5-Anhydro-4-deoxy-D-glycero-hex-1-en-3-ulose	C00922;C01757;C02295;C02930;C19821;C19822;C19826
411	M186T153	186.148	186.147	186.149	153.368	147.468	163.79	57	55	3159			40	0	0	FALSE	FALSE	0		0		1	0	-	-	-	-	-	-	7	(+)-<i>exo</i>-5-hydroxycamphor;(+)-cis,trans-nepetalactol;(1R)-trans-chrysanthemate;(6<i>E</i>)-8-oxogeraniol;(3<i>S</i>)-3-hydroxycyclocitral;geranate;(6<i>E</i>)-8-hydroxygeranial	CPD-863;CPD-15030;CPD-13662;CPD-9976;CPD-8661;CPD-7618;CPD-9977	30	6-Oxocineole;1,2-Campholide;(+)-exo-5-Hydroxycamphor;Iridodial;(Z)-3,5-Hexadienyl;Lilac;Tiglyl;(+)-Iridodial;Iridomyrmecin;cis-trans-Nepetalactol;Ascaridole;Chrysanthemic;Diosphenol;(4R,7R)-4-Isopropenyl-7-methyl-2-oxo-oxepanone;(3S,6R)-6-Isopropenyl-3-methyl-2-oxo-oxepanone;(4S,7R)-4-Isopropenyl-7-methyl-2-oxo-oxepanone;(3S,6S)-6-Isopropenyl-3-methyl-2-oxo-oxepanone;8-Epiiridodial;(1S,4R)-1-Hydr…	C00848;C02108;C03448;C06069;C08489;C08498;C08546;C09785;C09786;C09804;C09836;C09842;C09854;C11402;C11403;C11414;C11418;C11651;C11937;C11943;C11944;C16461;C18019;C19083;C19731;C20221;C20222;C20223;C20322;C20323
412	M187T293	187.036	187.034	187.037	292.856	290.018	300.463	43	41	2564			38	0	0	FALSE	FALSE	0		0		1	0	-	-	-	-	-	-	11	2,4-dinitrophenol;2-coumarate;4-coumarate;caffealdehyde;3-hydroxy-<i>trans</i>-cinnamate;coumarinate;2-oxo-3-phenylpropanoate;enol-phenylpyruvate;(<i>R</i>)-2,3-dihydroxy-3-methylpentanoate;(R)-pantoate;(<i>R</i>)-mevalonate	CPD-8179;2-COUMARATE;COUMARATE;CPD-18120;CPD-10797;CPD-7418;PHENYL-PYRUVATE;ENOL-PHENYLPYRUVATE;1-KETO-2-METHYLVALERATE;L-PANTOATE;MEVALONATE	20	Phenylpyruvate;4-Coumarate;trans-2-Hydroxycinnamate;2-Hydroxy-3-phenylpropenoate;cis-2-Hydroxycinnamate;cis-p-Coumarate;3-Oxo-3-phenylpropanoate;Caffeic;trans-3-Hydroxycinnamate;(R)-Mevalonate;(R)-Pantoate;(S)-Mevalonate;3,6-Dideoxy-L-galactose;2,3-Dihydroxy-3-methylpentanoate;(R)-2,3-Dihydroxy-3-methylpentanoate;Abequose;D-Digitoxose;Olivose;Paratose;Tyvelose	C00166;C00811;C01772;C02763;C05838;C06738;C07114;C10945;C12621;C00418;C00522;C02104;C03348;C04104;C06007;C06471;C21045;C21054;C21055;C21062
413	M187T40	187.074	187.073	187.078	39.989	33.061	41.242	44	44	5771		[M+Na]+ 164.084	9	0	0	FALSE	FALSE	0		0		1	0	-	-	-	-	-	-	6	isoeugenol;eugenol;(2E,4E,6E)-2,6-dimethylocta-2,4,6-trienedial;pseudoisoeugenol;phenylethyl acetate;4-hydroxyphenylbutan-2-one	ISOEUGENOL;CPD-6481;CPD-12762;CPD-9947;CPD-14529;CPD-8647	9	p-Cumate;Evodone;beta-Thujaplicin;gamma-Thujaplicin;Eugenol;Isoeugenol;Phenethyl;Dihydrosafrole;(2E,4E,6E)-2,6-Dimethylocta-2,4,6-trienedial	C06578;C09858;C09904;C09905;C10453;C10469;C12303;C19229;C19729
414	M187T295	187.078	187.077	187.079	294.576	283.669	297.214	41	40	3094		[M+Na]+ 164.089	58	0	0	FALSE	FALSE	0		0		0	0	-	-	-	-	-	-	0	-	-	0	-	-
415	M187T251	187.078	187.077	187.079	250.88	248.896	255.236	33	33	3415		[M+Na]+ 164.089	35	0	0	FALSE	FALSE	0		0		0	0	-	-	-	-	-	-	0	-	-	0	-	-
416	M187T38	187.111	187.109	187.112	37.521	31.736	38.934	55	55	9720			11	0	0	FALSE	FALSE	0		0		1	0	-	-	-	-	-	-	0	-	-	4	Jasmone;p-tert-Amylphenol;4-n-Pentylphenol;4-Isopentylphenol	C08490;C14226;C14466;C14697
417	M187T94	187.111	187.11	187.112	93.577	82.482	98.625	43	38	4323		[M+NH4]+ 169.075 [M+H-H20]+ 204.116	73	0	0	FALSE	FALSE	0		0		1	0	-	-	-	-	-	-	1	pyridoxine	PYRIDOXINE	4	Pyridoxine;L-Noradrenaline;4'-Hydroxy-3'-prenylacetophenone;Plastoquinone-1	C00314;C00547;C10702;C16694
418	M187T36	187.144	187.143	187.148	36.27	34.445	43.843	57	56	4443		[M+CH3CN+H]+ 145.106	11	9	149	TRUE	TRUE	0		0		0	0	-	-	-	-	-	-	0	-	-	0	-	-
419	M187T99	187.144	187.143	187.147	99.007	91.707	105.161	49	48	4101		[M+CH3COO+2H]+ 126.121	45	9	149	TRUE	FALSE	0		0		0	0	-	-	-	-	-	-	0	-	-	0	-	-
420	M188T397	188.054	188.053	188.056	396.671	392.558	400.213	36	36	1284		[M+H]+ 187.049	97	0	0	FALSE	FALSE	0		0		1	0	-	-	-	-	-	-	1	(2S,4S)-4-hydroxy-2,3,4,5-tetrahydrodipicolinate	CPD-14443	2	2-(Acetamidomethylene)succinate;(2S,4S)-4-Hydroxy-2,3,4,5-tetrahydrodipicolinate	C01215;C20258
421	M188T38	188.114	188.111	188.116	37.6465	33.985	39.312	28	28	2152		[M+CH3CN+Na]+ 124.094 [M+2Na-H]+ 143.148 [M+CH3CN+H]+ 146.076	11	0	0	FALSE	FALSE	0		0		0	0	-	-	-	-	-	-	0	-	-	0	-	-
422	M189T33	189.069	189.067	189.071	33.0475	28.029	35.673	56	55	4139			3	0	0	FALSE	FALSE	0		0		1	0	-	-	-	-	-	-	6	(-)-isopiperitenone;<i>R</i>-(-)-carvone;<i>S</i>-(+)-carvone;(+)-menthofuran;safranal;4-isopropylbenzyl alcohol	CPD-1090;CPD-1089;CPD-10037;CPD-4981;CPD-8669;CPD-1002	31	Fluorene;1-Phenyl-5-heptene-1,3-diyne;(-)-Carvone;(+)-Sabinone;Piperitenone;Isopiperitenone;(-)-Isopiperitenone;Perillyl;p-Cumic;Carvacrol;Chrysanthenone;Menthofuran;Pinocarvone;Thymol;Umbellulone;Verbenone;(+)-(S)-Carvone;(+)-Chrysanthenone;Myrtenal;2-tert-Butylphenol;2-sec-Butylphenol;4-sec-Butylphenol;3-tert-Butylphenol;4-tert-Butylphenol;4-n-Butylphenol;4-Isopropyl-3-methylphenol;Eucarvone;Sa…	C07715;C08457;C01767;C01868;C01951;C02289;C02485;C02576;C06576;C09840;C09843;C09868;C09884;C09908;C09911;C09913;C11383;C11394;C11939;C14130;C14138;C14139;C14188;C14200;C14464;C14741;C16955;C17062;C18025;C20944;C14412
423	M189T65	189.09	189.09	189.091	64.741	59.773	67.333	35	34	4754		[M+K]+ 150.133	43	3	121	TRUE	TRUE	1	score{0.8424}adduct{(M+CH3COO+2H)+}name{Dihydrothymine}labid{S0158}	0		1	1	Dihydrothymine	HMDB00079	Organoheterocyclic compounds	C00906	696-04-8	93556	0	-	-	0	-	-
424	M189T176	189.09	189.089	189.091	175.686	166.877	178.97	63	56	11278		[M+H-H20]+ 206.096	8	1	108	TRUE	TRUE	0		0		1	0	-	-	-	-	-	-	1	3-dimethylallyl-4-hydroxybenzoate	CPD-15423	4	Benzyl;p-Methoxycinnamic;3-Dimethylallyl-4-hydroxybenzoate;Acetyleugenol	C04000;C10476;C12458;C14567
425	M189T40	189.09	189.087	189.091	39.928	36.794	42.03	55	55	11151		[M+H-H20]+ 206.096	9	2	134	TRUE	TRUE	0		0		1	0	-	-	-	-	-	-	1	3-dimethylallyl-4-hydroxybenzoate	CPD-15423	4	Benzyl;p-Methoxycinnamic;3-Dimethylallyl-4-hydroxybenzoate;Acetyleugenol	C04000;C10476;C12458;C14567
426	M189T133	189.09	189.088	189.091	133.46	121.543	156.924	56	44	28202			111	1	110	TRUE	FALSE	0		0		1	0	-	-	-	-	-	-	0	-	-	20	cis-2,3-Dihydro-2,3-dihydroxybiphenyl;Butylidenephthalide;(+)-Bornane-2,5-dione;Dolichodial;Nepetalactone;Nepetalactone;Carvone;Piquerol;Rotundifolone;Perillic;Myrtenic;4-Butoxyphenol;Camphorquinone;(6E)-8-Oxogeranial;4-(4-Hydroxyphenyl)-2-butanol;(+/-)-Asarinol;4-n-Butylresorcinol;Oxocamphor;Bornane-2,6-dione;Crimidine	C06589;C16924;C03037;C09777;C09791;C09792;C09841;C09887;C09896;C11924;C11940;C14351;C14515;C17622;C17690;C17824;C18343;C18352;C20320;C19138
427	M189T107	189.09	189.09	189.091	106.805	88.569	116.973	54	36	20380			15	3	134	TRUE	TRUE	0		0		1	0	-	-	-	-	-	-	2	(+)-bornane-2,5-dione;(6<i>E</i>)-8-oxogeranial	CPD-864;CPD-9978	20	cis-2,3-Dihydro-2,3-dihydroxybiphenyl;Butylidenephthalide;(+)-Bornane-2,5-dione;Dolichodial;Nepetalactone;Nepetalactone;Carvone;Piquerol;Rotundifolone;Perillic;Myrtenic;4-Butoxyphenol;Camphorquinone;(6E)-8-Oxogeranial;4-(4-Hydroxyphenyl)-2-butanol;(+/-)-Asarinol;4-n-Butylresorcinol;Oxocamphor;Bornane-2,6-dione;Crimidine	C06589;C16924;C03037;C09777;C09791;C09792;C09841;C09887;C09896;C11924;C11940;C14351;C14515;C17622;C17690;C17824;C18343;C18352;C20320;C19138
428	M189T122	189.127	189.126	189.127	122.468	115.354	131.037	50	48	48033		[M+Na]+ 166.133	5	37	279	TRUE	FALSE	0		0		0	0	-	-	-	-	-	-	0	-	-	0	-	-
429	M189T108	189.127	189.126	189.127	107.95	102.014	111.809	41	41	37063		[M+H-H20]+ 206.132	15	27	166	TRUE	FALSE	0		0		1	0	-	-	-	-	-	-	0	-	-	2	Ibuprofen;Plastoquinol-1	C01588;C02185
430	M189T36	189.126	189.126	189.127	36.041	30.931	39.222	34	34	10252		[M+H]+ 188.124	29	25	166	TRUE	TRUE	0		0		0	0	-	-	-	-	-	-	0	-	-	0	-	-
431	M189T156	189.127	189.126	189.127	156.478	147.213	173.79	50	36	14229			108	25	279	TRUE	TRUE	0		0		1	0	-	-	-	-	-	-	1	&beta;-fenchocamphorone	CPD-12225	0	-	-
432	M190T44	190.047	190.045	190.049	43.511	41.53	59.039	55	43	9335		[M+K]+ 151.091	6	7	10	TRUE	FALSE	0		0		0	0	-	-	-	-	-	-	0	-	-	0	-	-
433	M190T185	190.049	190.047	190.051	184.846	182.159	188.369	50	50	14012			72	11	109	TRUE	FALSE	1	score{0.9993}adduct{(M+H)+}name{Kynurenic acid}labid{S0079}	1	score{0.9992}adduct{(M+H)+}name{Kynurenic acid}labid{S0079}	1	1	Kynurenic acid	HMDB00715	Organoheterocyclic compounds	C01717	492-27-3	3845	5	kynurenate;pyridoxal;glycerol 2-phosphate;<i>sn</i>-glycerol 3-phosphate;<i>sn</i>-glycerol 1-phosphate	KYNURENATE;PYRIDOXAL;CPD-536;GLYCEROL-3P;SN-GLYCEROL-1-PHOSPHATE	11	4-Hydroxy-2-quinolinecarboxylic;N-Acetylisatin;1-Nitronaphthalene-5,6-oxide;1-Nitronaphthalene-7,8-oxide;2-Oxo-1,2-dihydroquinoline-4-carboxylate;3-Hydroxyquinaldic;N3-Metyladenine;sn-Glycerol;sn-Glycerol;Glycerol;DL-Glycerol	C01717;C02172;C14800;C14802;C16715;C18621;C05026;C00093;C00623;C02979;C03189
434	M190T40	190.093	190.087	190.096	40.1755	37.753	42.674	32	32	3417		[M+H-H20]+ 207.099	9	0	0	FALSE	FALSE	0		0		1	0	-	-	-	-	-	-	1	N-hydroxy DAP	CPD0-1499	2	5-(alpha-Phenylethyl)semioxamazide;4-(N-Nitrosomethylamino)-1-(3-pyridyl)-1-butanone	C15418;C16453
435	M190T176	190.094	190.083	190.095	176.454	166.103	191.927	39	34	7169			8	0	0	FALSE	FALSE	0		0		1	0	-	-	-	-	-	-	0	-	-	1	2-Dimethylamino-5,6-dimethylpyrimidin-4-ol	C10916
436	M190T122	190.13	190.13	190.131	122.308	113.197	129.852	43	40	8885			5	0	0	FALSE	FALSE	0		0		1	0	-	-	-	-	-	-	3	<i>N</i><sup>6</sup>-acetyl-L-lysine;&gamma;-glutamyl-isopropylamide;<i>N<sup>2</sup></i>-acetyl-L-Lysine	CPD-567;CPD-9372;N-ACETYL-L-LYSINE	3	L-Capreomycidine;L-Enduracididine;Iminoarginine	C18472;C20602;C21026
437	M191T84	191.022	191.02	191.023	83.914	77.217	90.197	53	53	4101			14	0	0	FALSE	FALSE	0		0		1	0	-	-	-	-	-	-	0	-	-	4	N1-Methyl-2-pyridone-5-carboxamide;N1-Methyl-4-pyridone-5-carboxamide;2-Amino-4-nitrotoluene;4-Amino-2-nitrotoluene	C05842;C05843;C16398;C18320
438	M191T294	191.038	191.037	191.04	293.607	286.231	295.656	40	36	3237			38	0	0	FALSE	FALSE	0		0		1	0	-	-	-	-	-	-	1	2-(2'-methylthio)ethylmaleate	CPD-19476	0	-	-
439	M191T328	191.054	191.054	191.055	327.568	318.238	353.647	75	55	3088		[M+H-H20]+ 208.059	56	7	3	FALSE	FALSE	1	score{0.8429}adduct{(M+CH3COO+2H)+}name{Glutaconic acid}labid{S0152}	0		1	1	Glutaconic acid	HMDB00620	Organic acids and derivatives	C02214	1724-02-3	5280498	1	dihydrolipoate	CPD-296	1	Dihydrolipoate	C02147
440	M191T175	191.069	191.065	191.072	174.809	167.883	185.646	34	32	3925		[M+H]+ 190.066	8	0	0	FALSE	FALSE	0		0		1	0	-	-	-	-	-	-	1	7-(methylthio)-2-oxoheptanoate	CPDQT-28	1	2-Oxo-7-methylthioheptanoic	C17220
441	M191T33	191.084	191.083	191.089	33.4645	29.315	40.484	42	41	6630		[M+Na]+ 168.096	3	0	0	FALSE	FALSE	0		0		0	0	-	-	-	-	-	-	0	-	-	0	-	-
442	M191T35	191.105	191.104	191.108	34.577	30.422	40.531	35	35	7355			3	0	0	FALSE	FALSE	0		0		1	0	-	-	-	-	-	-	7	(+)-<i>exo</i>-5-hydroxycamphor;(+)-cis,trans-nepetalactol;(1R)-trans-chrysanthemate;(6<i>E</i>)-8-oxogeraniol;(3<i>S</i>)-3-hydroxycyclocitral;geranate;(6<i>E</i>)-8-hydroxygeranial	CPD-863;CPD-15030;CPD-13662;CPD-9976;CPD-8661;CPD-7618;CPD-9977	37	Propyl;Precocene;3-Dimethylallyl-4-hydroxybenzaldehyde;Ligustilide;Butylphthalide;2,6-Dimethyldeca-2,4,6,8-tetraenedial;6-Oxocineole;1,2-Campholide;(+)-exo-5-Hydroxycamphor;Iridodial;(Z)-3,5-Hexadienyl;Lilac;Tiglyl;(+)-Iridodial;Iridomyrmecin;cis-trans-Nepetalactol;Ascaridole;Chrysanthemic;Diosphenol;(4R,7R)-4-Isopropenyl-7-methyl-2-oxo-oxepanone;(3S,6R)-6-Isopropenyl-3-methyl-2-oxo-oxepanone;(4S…	C06360;C09017;C12459;C16987;C17854;C21078;C00848;C02108;C03448;C06069;C08489;C08498;C08546;C09785;C09786;C09804;C09836;C09842;C09854;C11402;C11403;C11414;C11418;C11651;C11937;C11943;C11944;C16461;C18019;C19083;C19731;C20221;C20222;C20223;C20322;C20323;C19543
443	M191T144	191.142	191.142	191.143	143.623	115.792	153.53	74	55	36045		[M+H-H20]+ 208.148	70	50	671	TRUE	TRUE	0		0		1	0	-	-	-	-	-	-	2	3-hydroxy-9-apo-&delta;-caroten-9-one;3-hydroxy-&beta;-ionone	CPD-7199;CPD-7200	1	4-Heptyloxyphenol	C14236
444	M191T87	191.142	191.142	191.143	86.6695	74.094	91.501	54	53	144874	[19][M]+	[M+3Na-2H]+ 124.186	27	48	540	TRUE	FALSE	0		0		0	0	-	-	-	-	-	-	0	-	-	0	-	-
445	M191T65	191.142	191.142	191.143	65.459	53.511	68.599	30	30	103116		[M+Na]+ 168.145	43	25	578	TRUE	FALSE	0		0		0	0	-	-	-	-	-	-	0	-	-	0	-	-
446	M191T600	191.153	191.149	191.157	600.377	583.118	609.385	33	33	448			93	0	0	FALSE	FALSE	0		0		1	0	-	-	-	-	-	-	0	-	-	2	1-Methyl-4-phenyl-1,2,3,6-tetrahydropyridine;Norselegiline	C04599;C15476
447	M192T316	191.982	191.981	191.982	315.88	309.722	325.336	52	41	2443			59	2	13	TRUE	FALSE	0		0		1	0	-	-	-	-	-	-	1	2-<i>N</i>-acetamidomethylphosphonate	CPD0-2518	2	Chlorzoxazone;Fosamine	C07931;C18789
448	M192T173	192.086	192.085	192.087	173.283	165.521	195.733	63	51	7177			31	3	157	TRUE	TRUE	4	score{1}adduct{(M+CH3CN+H)+}name{D-Ribose}labid{L0106};score{1}adduct{(M+CH3CN+H)+}name{L-Arabinose}labid{S0175};score{0.9055}adduct{(M+CH3COO+2H)+}name{Hydroxyproline}labid{S0051};score{0.8916}adduct{(M+CH3COO+2H)+}name{cis-4-Hydroxy-D-proline}labid{S0275}	0		1	4	D-Ribose;L-Arabinose;Hydroxyproline;cis-4-Hydroxy-D-proline	HMDB00283;HMDB00646;HMDB00725;HMDB60460	Organooxygen compounds;Organooxygen compounds;Organic acids and derivatives;Organic acids and derivatives	C00121;C00259;C01157;C03440	50-69-1;5328-37-0;51-35-4;-	5779;439195;5810;440014	4	2-hydroxy-4-isopropylamino-6-amino-<i>s</i>-triazine;pyridoxamine;shikimate;(2<i>S</i>)-2-isopropyl-3-oxosuccinate	CPD-9368;PYRIDOXAMINE;SHIKIMATE;CPD-7100	9	2-Amino-3,7-dideoxy-D-threo-hept-6-ulosonic;2-Amino-5-epi-valiolone;Shikimate;(2S)-2-Isopropyl-3-oxosuccinate;2-Oxopimelate;Valienone;2-Methyl-3-oxoadipate;4-Methyl-3-oxoadipate;Demethyl-4-deoxygadusol	C16850;C21247;C00493;C04236;C16588;C17696;C18307;C18312;C21281
449	M192T145	192.086	192.085	192.086	144.567	136.626	156.803	43	37	7093			24	3	157	TRUE	TRUE	4	score{1}adduct{(M+CH3CN+H)+}name{D-Ribose}labid{L0106};score{1}adduct{(M+CH3CN+H)+}name{L-Arabinose}labid{S0175};score{0.9055}adduct{(M+CH3COO+2H)+}name{Hydroxyproline}labid{S0051};score{0.8916}adduct{(M+CH3COO+2H)+}name{cis-4-Hydroxy-D-proline}labid{S0275}	0		1	4	D-Ribose;L-Arabinose;Hydroxyproline;cis-4-Hydroxy-D-proline	HMDB00283;HMDB00646;HMDB00725;HMDB60460	Organooxygen compounds;Organooxygen compounds;Organic acids and derivatives;Organic acids and derivatives	C00121;C00259;C01157;C03440	50-69-1;5328-37-0;51-35-4;-	5779;439195;5810;440014	4	2-hydroxy-4-isopropylamino-6-amino-<i>s</i>-triazine;pyridoxamine;shikimate;(2<i>S</i>)-2-isopropyl-3-oxosuccinate	CPD-9368;PYRIDOXAMINE;SHIKIMATE;CPD-7100	9	2-Amino-3,7-dideoxy-D-threo-hept-6-ulosonic;2-Amino-5-epi-valiolone;Shikimate;(2S)-2-Isopropyl-3-oxosuccinate;2-Oxopimelate;Valienone;2-Methyl-3-oxoadipate;4-Methyl-3-oxoadipate;Demethyl-4-deoxygadusol	C16850;C21247;C00493;C04236;C16588;C17696;C18307;C18312;C21281
450	M192T121	192.086	192.084	192.097	121.424	93.035	134.73	78	47	9093			5	2	157	TRUE	TRUE	4	score{1}adduct{(M+CH3CN+H)+}name{D-Ribose}labid{L0106};score{1}adduct{(M+CH3CN+H)+}name{L-Arabinose}labid{S0175};score{0.9055}adduct{(M+CH3COO+2H)+}name{Hydroxyproline}labid{S0051};score{0.8916}adduct{(M+CH3COO+2H)+}name{cis-4-Hydroxy-D-proline}labid{S0275}	0		1	4	D-Ribose;L-Arabinose;Hydroxyproline;cis-4-Hydroxy-D-proline	HMDB00283;HMDB00646;HMDB00725;HMDB60460	Organooxygen compounds;Organooxygen compounds;Organic acids and derivatives;Organic acids and derivatives	C00121;C00259;C01157;C03440	50-69-1;5328-37-0;51-35-4;-	5779;439195;5810;440014	4	2-hydroxy-4-isopropylamino-6-amino-<i>s</i>-triazine;pyridoxamine;shikimate;(2<i>S</i>)-2-isopropyl-3-oxosuccinate	CPD-9368;PYRIDOXAMINE;SHIKIMATE;CPD-7100	9	2-Amino-3,7-dideoxy-D-threo-hept-6-ulosonic;2-Amino-5-epi-valiolone;Shikimate;(2S)-2-Isopropyl-3-oxosuccinate;2-Oxopimelate;Valienone;2-Methyl-3-oxoadipate;4-Methyl-3-oxoadipate;Demethyl-4-deoxygadusol	C16850;C21247;C00493;C04236;C16588;C17696;C18307;C18312;C21281
451	M192T29	192.101	192.1	192.102	29.301	27.882	38.437	57	56	22479		[M+3Na-2H]+ 125.145 [M+Na]+ 169.11 [M+H]+ 191.094	2	0	0	FALSE	FALSE	0		0		1	0	-	-	-	-	-	-	0	-	-	2	Piperidione;Ephedroxane	C17730;C17902
452	M192T88	192.146	192.145	192.146	87.643	83.658	91.547	41	41	20900	[19][M+1]+		27	0	0	FALSE	FALSE	0		0		1	0	-	-	-	-	-	-	1	iminoarginine	CPD-17095	3	L-Arginine;D-Arginine;Amino	C00062;C00792;C02385
453	M192T143	192.146	192.139	192.147	142.944	122.652	154.914	32	30	7005			49	0	0	FALSE	FALSE	0		0		1	0	-	-	-	-	-	-	1	iminoarginine	CPD-17095	3	L-Arginine;D-Arginine;Amino	C00062;C00792;C02385
454	M193T316	192.906	192.905	192.906	315.712	311.172	322.502	56	54	1230		[M+K]+ 153.945 [M+H]+ 191.894	59	0	0	FALSE	FALSE	0		0		0	0	-	-	-	-	-	-	0	-	-	0	-	-
455	M193T321	192.965	192.964	192.967	321.048	314.826	325.336	30	30	806			91	0	0	FALSE	FALSE	0		0		1	0	-	-	-	-	-	-	1	propanoyl phosphate	PROPIONYL-P	3	Propanoyl;Hydroxyacetone;Glycerol	C02876;C03505;C03947
456	M193T347	193.07	193.069	193.071	346.757	337.768	352.927	42	41	11489	[20][M]+	[M+Na]+ 170.075	85	38	41	TRUE	FALSE	1	score{0.9433}adduct{(M+H)+}name{Quinate}labid{L0443}	1	score{0.8894}adduct{(M+H)+}name{Quinate}labid{L0443}	1	1	Quinate	METPA0024	-	C00296	-	-	4	L-quinate;2D-5-<i>O</i>-methyl-2,3,5/4,6-pentahydroxycyclohexanone;<i>N</i>-isopropylammelide;(R)-noradrenaline	QUINATE;PENTAHYDROXYCYCLOHEXANONE;N-ISOPROPYLAMMELIDE;NOREPINEPHRINE	7	Quinate;2D-5-O-Methyl-2,3,5/4,6-pentahydroxycyclohexanone;Valiolone;2-epi-5-epi-Valiolone;5-epi-Valiolone;2-epi-Valiolone;N-Isopropylammelide	C00296;C01295;C12113;C17691;C17694;C21282;C06553
457	M193T192	193.085	193.085	193.086	191.637	189.086	193.442	42	42	6835		[M+3Na-2H]+ 126.129	25	0	0	FALSE	FALSE	0		0		1	0	-	-	-	-	-	-	1	&gamma;-coniceine	CPD-9424	0	-	-
458	M193T39	193.085	193.081	193.086	39.393	32.03	41.661	29	29	5072		[M+H]+ 192.08	9	0	0	FALSE	FALSE	0		0		1	0	-	-	-	-	-	-	1	coumaryl acetate	CPD-12215	8	Carpacin;Myristicin;Sarisan;Isoshinanolone;cis-1,2-Dihydroxy-1,2-dihydro-7-hydroxymethylnaphthalene;Nakitriol;Dehydrozingerone;Coumaryl	C10435;C10480;C10493;C12343;C14104;C16896;C17840;C20465
459	M193T33	193.101	193.099	193.105	32.5885	29.09	38.299	56	54	6493		[M+H]+ 192.086	1	0	0	FALSE	FALSE	0		0		1	0	-	-	-	-	-	-	1	2-amino-3,7-dideoxy-D-threo-hept-6-ulosonate	CPD-10792	0	-	-
460	M193T40	193.122	193.118	193.122	39.9045	30.725	49.676	32	30	4247		[M+H-2H2O]+ 228.141	9	0	0	FALSE	FALSE	0		0		0	0	-	-	-	-	-	-	0	-	-	0	-	-
461	M193T87	193.158	193.157	193.158	87.123	81.935	91.732	54	54	55743	[19][M+2]+		27	40	221	TRUE	FALSE	0		0		1	0	-	-	-	-	-	-	4	pseudoionone;&beta;-ionone;2-undecanone;gramine	CPD-13371;CPD-7204;2-UNDECANONE;CPD-8915	4	alpha-Ionone;beta-Ionone;4-n-Heptylphenol;2-Undecanone	C12286;C12287;C14698;C01875
462	M193T182	193.158	193.157	193.159	181.77	161.905	187.292	51	40	6884			46	5	229	TRUE	TRUE	0		0		1	0	-	-	-	-	-	-	4	pseudoionone;&beta;-ionone;2-undecanone;gramine	CPD-13371;CPD-7204;2-UNDECANONE;CPD-8915	4	alpha-Ionone;beta-Ionone;4-n-Heptylphenol;2-Undecanone	C12286;C12287;C14698;C01875
463	M193T123	193.158	193.155	193.158	123.053	104.376	131.075	47	33	5468			7	23	229	TRUE	TRUE	0		0		1	0	-	-	-	-	-	-	4	pseudoionone;&beta;-ionone;2-undecanone;gramine	CPD-13371;CPD-7204;2-UNDECANONE;CPD-8915	4	alpha-Ionone;beta-Ionone;4-n-Heptylphenol;2-Undecanone	C12286;C12287;C14698;C01875
464	M194T313	193.997	193.997	193.998	313.285	308.722	322.556	44	40	979			59	0	0	FALSE	FALSE	0		0		1	0	-	-	-	-	-	-	0	-	-	3	N-Methylethanolamine;D-1-Aminopropan-2-ol;L-1-Aminopropan-2-ol	C01210;C04122;C04126
465	M194T346	194.074	194.073	194.08	346.319	338.16	356.96	38	32	7887	[20][M+1]+		85	0	0	FALSE	FALSE	0		0		0	0	-	-	-	-	-	-	0	-	-	0	-	-
466	M194T190	194.09	194.087	194.094	190.389	185.056	194.301	29	28	74632		[M+NH4]+ 176.063	25	0	0	FALSE	FALSE	0		0		0	0	-	-	-	-	-	-	0	-	-	0	-	-
467	M194T31	194.117	194.116	194.117	30.9065	29.072	31.983	56	56	513404	[21][M]+		1	33	849	TRUE	FALSE	0		0		1	0	-	-	-	-	-	-	1	cinnamyl acetate	CPD-15316	13	3,4-Methylenedioxymethamphetamine;Butamben;Heliamine;(-)-Salsoline;Isoprocarb;2,3,5-Trimethacarb;Ethyl;Lachnophyllum;Prenylbenzoquinone;Cinnamyl;cis-1,2-Dihydroxy-1,2-dihydro-8-methylnaphthalene;cis-1,2-Dihydroxy-1,2-dihydro-7-methylnaphthalene;5,6,7,8-Tetrahydro-2-naphthoic	C07577;C07875;C09460;C09640;C18418;C18957;C06359;C08453;C10389;C12299;C14083;C14102;C14111
468	M194T189	194.117	194.116	194.117	188.782	183.692	191.631	56	56	74632	[22][M]+		78	56	296	TRUE	FALSE	0		0		1	0	-	-	-	-	-	-	1	cinnamyl acetate	CPD-15316	13	3,4-Methylenedioxymethamphetamine;Butamben;Heliamine;(-)-Salsoline;Isoprocarb;2,3,5-Trimethacarb;Ethyl;Lachnophyllum;Prenylbenzoquinone;Cinnamyl;cis-1,2-Dihydroxy-1,2-dihydro-8-methylnaphthalene;cis-1,2-Dihydroxy-1,2-dihydro-7-methylnaphthalene;5,6,7,8-Tetrahydro-2-naphthoic	C07577;C07875;C09460;C09640;C18418;C18957;C06359;C08453;C10389;C12299;C14083;C14102;C14111
469	M194T337	194.117	194.116	194.117	337.359	332.445	342.059	56	56	7940	[23][M]+		56	55	66	FALSE	FALSE	0		0		1	0	-	-	-	-	-	-	1	cinnamyl acetate	CPD-15316	13	3,4-Methylenedioxymethamphetamine;Butamben;Heliamine;(-)-Salsoline;Isoprocarb;2,3,5-Trimethacarb;Ethyl;Lachnophyllum;Prenylbenzoquinone;Cinnamyl;cis-1,2-Dihydroxy-1,2-dihydro-8-methylnaphthalene;cis-1,2-Dihydroxy-1,2-dihydro-7-methylnaphthalene;5,6,7,8-Tetrahydro-2-naphthoic	C07577;C07875;C09460;C09640;C18418;C18957;C06359;C08453;C10389;C12299;C14083;C14102;C14111
470	M194T333	194.138	194.137	194.14	333.233	327.045	356.56	34	32	7940			56	0	0	FALSE	FALSE	0		0		1	0	-	-	-	-	-	-	1	L-citrulline	L-CITRULLINE	2	L-Cladinose;Metaldehyde	C11917;C18744
471	M194T88	194.161	194.16	194.163	88.107	79.47	103.744	47	45	6428			26	0	0	FALSE	FALSE	0		0		1	0	-	-	-	-	-	-	2	L-arginine;D-arginine	ARG;CPD-220	0	-	-
472	M195T325	194.945	194.944	194.946	325.133	308.316	338.335	56	41	1599			91	0	0	FALSE	FALSE	0		0		1	0	-	-	-	-	-	-	1	2-phosphoglycolate	CPD-67	1	2-Phosphoglycolate	C00988
473	M195T240	195.086	195.085	195.086	239.557	234.66	244.023	56	56	72778	[24][M]+	[M+H]+ 194.079	48	56	79	TRUE	FALSE	1	score{0.9947}adduct{(M+H)+}name{D-Pinitol}labid{n00741}	1	score{0.9914}adduct{(M+H)+}name{D-Pinitol}labid{n00741}	1	1	D-Pinitol	HMDB34219	Organooxygen compounds	C03844	10284-63-6	-	6	methyl-&beta;-D-galactoside;D-pinitol;methyl &beta;-D-glucoside;sequoyitol;1-<i>O</i>-methyl-<i>scyllo</i>-inositol;D-ononitol	METHYL-BETA-D-GALACTOSIDE;CPD-8046;CPD-3570;5-O-METHYL-MYO-INOSITOL;CPD-8063;4-METHYL-MYO-INOSITOL	12	5-O-Methyl-myo-inositol;Methyl;D-Bornesitol;L-Bornesitol;D-Pinitol;O-Methyl-scyllo-inositol;4-O-Methyl-myo-inositol;6-O-Methyl-myo-inositol;(-)-Quebrachitol;L-Capreomycidine;L-Enduracididine;Iminoarginine	C03365;C03619;C03659;C03660;C03844;C05163;C06352;C06353;C08257;C18472;C20602;C21026
474	M195T372	195.085	195.08	195.087	372.31	368.033	375.863	50	50	8070			16	3	38	TRUE	FALSE	1	score{0.995}adduct{(M+H)+}name{D-Pinitol}labid{n00741}	1	score{0.972}adduct{(M+H)+}name{D-Pinitol}labid{n00741}	1	1	D-Pinitol	HMDB34219	Organooxygen compounds	C03844	10284-63-6	-	6	methyl-&beta;-D-galactoside;D-pinitol;methyl &beta;-D-glucoside;sequoyitol;1-<i>O</i>-methyl-<i>scyllo</i>-inositol;D-ononitol	METHYL-BETA-D-GALACTOSIDE;CPD-8046;CPD-3570;5-O-METHYL-MYO-INOSITOL;CPD-8063;4-METHYL-MYO-INOSITOL	12	5-O-Methyl-myo-inositol;Methyl;D-Bornesitol;L-Bornesitol;D-Pinitol;O-Methyl-scyllo-inositol;4-O-Methyl-myo-inositol;6-O-Methyl-myo-inositol;(-)-Quebrachitol;L-Capreomycidine;L-Enduracididine;Iminoarginine	C03365;C03619;C03659;C03660;C03844;C05163;C06352;C06353;C08257;C18472;C20602;C21026
475	M195T385	195.086	195.085	195.086	385.441	382.779	388.323	37	37	6493			17	6	38	TRUE	TRUE	1	score{0.995}adduct{(M+H)+}name{D-Pinitol}labid{n00741}	1	score{0.972}adduct{(M+H)+}name{D-Pinitol}labid{n00741}	1	1	D-Pinitol	HMDB34219	Organooxygen compounds	C03844	10284-63-6	-	6	methyl-&beta;-D-galactoside;D-pinitol;methyl &beta;-D-glucoside;sequoyitol;1-<i>O</i>-methyl-<i>scyllo</i>-inositol;D-ononitol	METHYL-BETA-D-GALACTOSIDE;CPD-8046;CPD-3570;5-O-METHYL-MYO-INOSITOL;CPD-8063;4-METHYL-MYO-INOSITOL	12	5-O-Methyl-myo-inositol;Methyl;D-Bornesitol;L-Bornesitol;D-Pinitol;O-Methyl-scyllo-inositol;4-O-Methyl-myo-inositol;6-O-Methyl-myo-inositol;(-)-Quebrachitol;L-Capreomycidine;L-Enduracididine;Iminoarginine	C03365;C03619;C03659;C03660;C03844;C05163;C06352;C06353;C08257;C18472;C20602;C21026
476	M195T399	195.085	195.084	195.086	398.722	396.778	401.162	28	28	2829			131	2	38	TRUE	TRUE	1	score{0.995}adduct{(M+H)+}name{D-Pinitol}labid{n00741}	1	score{0.972}adduct{(M+H)+}name{D-Pinitol}labid{n00741}	1	1	D-Pinitol	HMDB34219	Organooxygen compounds	C03844	10284-63-6	-	6	methyl-&beta;-D-galactoside;D-pinitol;methyl &beta;-D-glucoside;sequoyitol;1-<i>O</i>-methyl-<i>scyllo</i>-inositol;D-ononitol	METHYL-BETA-D-GALACTOSIDE;CPD-8046;CPD-3570;5-O-METHYL-MYO-INOSITOL;CPD-8063;4-METHYL-MYO-INOSITOL	12	5-O-Methyl-myo-inositol;Methyl;D-Bornesitol;L-Bornesitol;D-Pinitol;O-Methyl-scyllo-inositol;4-O-Methyl-myo-inositol;6-O-Methyl-myo-inositol;(-)-Quebrachitol;L-Capreomycidine;L-Enduracididine;Iminoarginine	C03365;C03619;C03659;C03660;C03844;C05163;C06352;C06353;C08257;C18472;C20602;C21026
477	M195T162	195.086	195.084	195.087	162.022	158.141	164.583	28	28	1849		[M+H]+ 194.075	22	28	78	TRUE	TRUE	1	score{0.9924}adduct{(M+H)+}name{D-Pinitol}labid{n00741}	1	score{0.9901}adduct{(M+H)+}name{D-Pinitol}labid{n00741}	1	1	D-Pinitol	HMDB34219	Organooxygen compounds	C03844	10284-63-6	-	0	-	-	4	Phenanthrene-9,10-oxide;9-Hydroxyphenanthrene;Phenanthrene-1,2-oxide;1-Phenanthrol	C11429;C11430;C11431;C11432
478	M195T39	195.101	195.098	195.102	38.5095	27.032	40.624	52	46	37819		[M+K]+ 156.145	9	0	0	FALSE	FALSE	0		0		0	0	-	-	-	-	-	-	0	-	-	0	-	-
479	M195T31	195.12	195.114	195.12	30.922	29.072	33.243	56	56	72528	[21][M+1]+		1	0	0	FALSE	FALSE	0		0		1	0	-	-	-	-	-	-	2	D-alanyl-D-serine;<i>N</i><sup>5</sup>-formyl-<i>N</i><sup>5</sup>-hydroxy-L-ornithine	CPD-12249;CPD-12097	1	Acetylagmatine	C02131
480	M195T189	195.12	195.119	195.121	188.68	183.709	193.42	60	56	8646	[22][M+1]+		78	0	0	FALSE	FALSE	0		0		1	0	-	-	-	-	-	-	2	D-alanyl-D-serine;<i>N</i><sup>5</sup>-formyl-<i>N</i><sup>5</sup>-hydroxy-L-ornithine	CPD-12249;CPD-12097	1	Acetylagmatine	C02131
481	M195T337	195.12	195.119	195.121	336.728	332.941	358.842	46	43	1367	[23][M+1]+		56	0	0	FALSE	FALSE	0		0		1	0	-	-	-	-	-	-	2	D-alanyl-D-serine;<i>N</i><sup>5</sup>-formyl-<i>N</i><sup>5</sup>-hydroxy-L-ornithine	CPD-12249;CPD-12097	1	Acetylagmatine	C02131
482	M195T598	195.185	195.182	195.186	597.541	586.683	604.363	43	42	688			141	0	0	FALSE	FALSE	0		0		0	0	-	-	-	-	-	-	0	-	-	0	-	-
483	M196T240	196.089	196.088	196.09	239.745	235.181	244.023	56	56	5900	[24][M+1]+		48	0	0	FALSE	FALSE	0		0		1	0	-	-	-	-	-	-	2	alliin;(+)-<i>trans</i>-isoalliin	CPD-9269;CPD-9307	1	Benalfocin	C10970
484	M196T38	196.096	196.089	196.103	38.187	29.53	54.357	49	46	4221			11	0	0	FALSE	FALSE	0		0		1	0	-	-	-	-	-	-	3	coniferaldehyde;4-methoxycinnamate;(3<i>S</i>)-&beta;-methyl-phenylpyruvate	CONIFERYL-ALDEHYDE;CPD-11884;CPD-15344	16	L-Tyrosine;Metyrosine;Damascenine;alpha-Methyl-m-tyrosine;2-Phenyl-1,3-propanediol;L-Homotyrosine;3-Methyl-L-tyrosine;N-Acetyl-L-leucine;Swainsonine;Buformin;Vermelone;Coniferyl;3-Acetyl-6-methoxybenzaldehyde;1,2-Dihydroxy-3,4-epoxy-1,2,3,4-tetrahydronaphthalene;2-Oxo-4-phenylbutyric;(3S)-2-Oxo-3-phenylbutanoate	C03404;C07921;C10588;C11820;C16586;C18622;C20800;C02710;C10173;C07674;C01624;C02666;C10667;C14784;C20327;C20646
485	M196T31	196.122	196.119	196.124	31.46	29.742	37.48	57	56	6835	[21][M+2]+		1	0	0	FALSE	FALSE	0		0		1	0	-	-	-	-	-	-	1	6-hydroxypseudooxynicotine	CPD-107	0	-	-
486	M196T189	196.122	196.117	196.125	188.733	183.732	193.254	29	29	1367	[22][M+2]+		78	0	0	FALSE	FALSE	0		0		1	0	-	-	-	-	-	-	1	6-hydroxypseudooxynicotine	CPD-107	0	-	-
487	M197T314	196.951	196.944	196.952	314.288	306.583	333.121	79	56	1167		[M+H]+ 195.95	59	0	0	FALSE	FALSE	0		0		1	0	-	-	-	-	-	-	0	-	-	1	Tungsten	C19183
488	M197T276	197.08	197.079	197.081	275.613	266.591	278.694	36	36	2578		[M+CH3COO+2H]+ 136.053	100	0	0	FALSE	FALSE	0		0		1	0	-	-	-	-	-	-	5	phenylacetate;(4-hydroxyphenyl)acetaldehyde;4-hydroxyacetophenone;3-methoxybenzaldehyde;methyl benzoate	PHENYLACETATE;HYDRPHENYLAC-CPD;CPD-10598;CPD-8779;CPD-6441	16	Phenyl;Toluate;4-Hydroxyphenylacetaldehyde;Benzylformate;3,4-Dihydroxystyrene;3-Vinylcatechol;Phenylacetic;2-Hydroxyacetophenone;m-Methylbenzoate;o-Toluate;4'-Hydroxyacetophenone;p-Anisaldehyde;3-Methylsalicylaldehyde;Phenyl;Methyl;4-Hydroxy-3-methylbenzaldehyde	C00548;C01454;C03765;C05613;C06224;C07085;C07086;C07189;C07211;C07215;C10700;C10761;C14087;C15583;C20645;C21166
489	M197T251	197.08	197.079	197.092	250.542	232.756	257.152	60	56	4510		[M+H]+ 196.075	35	0	0	FALSE	FALSE	0		0		1	0	-	-	-	-	-	-	4	5-hydroxy-coniferyl-alcohol;phlorisobutyrophenone;&gamma;-methylphosphinothricin;D,L-&alpha;-methylphosphinothricin	5-HYDROXY-CONIFERYL-ALCOHOL;CPD-7104;CPD0-1249;CPD0-1248	10	2,3-Dihydroxy-p-cumate;Phlorisobutyrophenone;Acetosyringone;2',6'-Dimethoxy-4'-hydroxyacetophenone;Xanthoxylin;5-Hydroxyconiferyl;Cantharidin;Paeonilactone;m-Chlorophenylpiperazine;Chlordimeform	C06580;C07351;C10664;C10684;C10726;C12205;C16778;C17455;C11738;C14746
490	M197T35	197.095	197.094	197.097	34.8455	31.577	39.312	56	56	4101			3	0	0	FALSE	FALSE	0		0		1	0	-	-	-	-	-	-	2	<i>cis</i>-stilbene oxide;<i>N</i>-hydroxyhomomethionine	CPD-8984;CPD-14043	5	trans-4-Hydroxystilbene;cis-Stilbene;Capillanol;Nonanoic;Cyclohexylsulfamate	C14763;C16014;C17783;C01601;C02824
491	M197T100	197.117	197.116	197.117	100.314	94.585	108.39	53	48	14342		[M+H]+ 196.11	45	19	122	TRUE	TRUE	0		0		0	0	-	-	-	-	-	-	0	-	-	0	-	-
492	M197T37	197.131	197.131	197.134	36.8615	30.939	38.784	52	52	7655		[M+H]+ 196.119	11	0	0	FALSE	FALSE	0		0		0	0	-	-	-	-	-	-	0	-	-	0	-	-
493	M197T145	197.153	197.152	197.155	144.977	128.209	154.746	55	45	10552		[M+H]+ 196.147 [M+H-H20]+ 214.158	24	1	135	TRUE	TRUE	0		0		1	0	-	-	-	-	-	-	2	geranyl acetate;3-oxo-dodecanoate	CPD-9758;3-OXODODECANOATE	10	Ethyl(E,Z)-decadienoate;(1S,2R,4S)-(-)-Bornyl;Geranyl;Linalyl;Bornyl;alpha-Terpinyl;beta-Terpinyl;gamma-Terpinyl;Allyl;3-Oxododecanoic	C08486;C09837;C09861;C09863;C11338;C12300;C12301;C12302;C12306;C02367
494	M198T173	198.043	198.041	198.043	172.693	166.872	182.695	37	29	2734		[M+NH4]+ 180.014	31	1	5	FALSE	TRUE	0		0		0	0	-	-	-	-	-	-	0	-	-	0	-	-
495	M198T306	198.052	198.043	198.052	305.988	281.744	326.493	58	41	5506			120	7	20	TRUE	FALSE	0		0		1	0	-	-	-	-	-	-	4	FR-900098;<i>N</i>-phenylsuccinimide;methyl indole-3-carboxylate;indole-3-acetate	CPD-15961;CPD-12182;CPDQT-423;INDOLE_ACETATE_AUXIN	17	4-Amino-2,6-dinitrotoluene;2-Amino-4,6-dinitrotoluene;2-Amino-5-phosphopentanoic;FR;Indole-3-acetate;NH2Mec;N-Acetylindoxyl;(Indol-3-yl)glycolaldehyde;5-Hydroxyindoleacetaldehyde;2-Methylquinoline-3,4-diol;3-Methyl-quinolin-2,8-diol;Gentianine;3-Hydroxy-2-methyl-1H-quinolin-4-one;5-Acetamidopentanoate;(-)-Betonicine;3-Hydroxystachydrine;Calystegin	C16394;C16395;C13734;C17942;C00954;C01386;C02298;C03230;C05634;C06331;C06344;C06525;C11504;C03087;C08269;C10151;C10850
496	M198T361	198.096	198.095	198.098	361.383	359.589	363.174	41	41	10936			4	25	37	TRUE	TRUE	3	score{1}adduct{(2M+NH4)+}name{Acetic acid, methoxy-}labid{n00042};score{0.9481}adduct{(M+NH4)+}name{D-Mannose}labid{S0138};score{0.8285}adduct{(M+NH4)+}name{.alpha.-D-(+)-Talose}labid{n00634}	1	score{0.8767}adduct{(M+NH4)+}name{D-Mannose}labid{S0138}	1	3	Acetic acid, methoxy-;D-Mannose;.alpha.-D-(+)-Talose	-;HMDB00169;-	-;Organooxygen compounds;-	-;C00159;-	-;3458-28-4;-	-;18950;-	31	&gamma;-glutamyl-ethylamide;L-<i>N<sup>&delta;</sup></i>-acetylornithine;<i>N</i>-acetyl-L-ornithine;L-gulose;<i>scyllo</i>-inositol;<I>myo</I>-inositol;&beta;-D-mannopyranose;&alpha;-D-galactose;&beta;-D-galactose;<i>epi</i>-inositol;&beta;-D-fructofuranose;&alpha;-D-mannopyranose;<i>keto</i>-L-sorbose;1D-<i>chiro</i>-inositol;<i>aldehydo</i>-D-glucose;&alpha;-D-galactofuranose;hamamelose;&alpha…	CPD-9384;CPD-13644;N-ALPHA-ACETYLORNITHINE;CPD4FS-6;CPD-8050;MYO-INOSITOL;CPD-12601;ALPHA-D-GALACTOSE;GALACTOSE;CPD-8059;BETA-D-FRUCTOSE;CPD-13559;CPD-15616;CPD-8052;CPD-15374;CPD0-2486;CPDQT-8;CPD-15762;L-GALACTOSE;TAGATOSE;CPD-9570;L-RHAMNONATE;PSICOSE;CPD-3607;GLC;CPD-15373;CPD0-2485;ALPHA-GLUCOSE;CPD-15590;CPD-15761;CPD-15382	44	D-Glucose;D-Fructose;D-Galactose;myo-Inositol;D-Mannose;beta-D-Glucose;L-Sorbose;alpha-D-Glucose;D-Aldose;D-Hexose;D-Sorbose;D-Tagatose;alpha-D-Mannose;beta-D-Galactose;alpha-D-Galactose;Sorbose;D-Allose;Galactose;D-Fuconate;L-Fructose;L-Fuconate;L-Galactose;D-Hamamelose;L-Rhamnonate;beta-D-Mannose;beta-D-Fructose;2-Deoxy-D-gluconate;D-Fructose;1L-chiro-Inositol;muco-Inositol;scyllo-Inositol;D-Al…	C00031;C00095;C00124;C00137;C00159;C00221;C00247;C00267;C00737;C00738;C00764;C00795;C00936;C00962;C00984;C01452;C01487;C01582;C01680;C01719;C01720;C01825;C01906;C01934;C02209;C02336;C02782;C05003;C06151;C06152;C06153;C06464;C06465;C06466;C06467;C06468;C08351;C08356;C10906;C15923;C19891;C21032;C21050;C21066
497	M198T249	198.096	198.096	198.097	249.351	244.24	254.281	40	39	4342		[M+H]+ 197.091	35	21	37	TRUE	TRUE	3	score{1}adduct{(2M+NH4)+}name{Acetic acid, methoxy-}labid{n00042};score{0.9481}adduct{(M+NH4)+}name{D-Mannose}labid{S0138};score{0.8285}adduct{(M+NH4)+}name{.alpha.-D-(+)-Talose}labid{n00634}	1	score{0.8767}adduct{(M+NH4)+}name{D-Mannose}labid{S0138}	1	3	Acetic acid, methoxy-;D-Mannose;.alpha.-D-(+)-Talose	-;HMDB00169;-	-;Organooxygen compounds;-	-;C00159;-	-;3458-28-4;-	-;18950;-	0	-	-	0	-	-
498	M198T293	198.096	198.096	198.097	292.827	281.075	297.154	70	56	7732	[25][M]+	[M+NH4]+ 180.061	38	26	37	TRUE	FALSE	3	score{1}adduct{(2M+NH4)+}name{Acetic acid, methoxy-}labid{n00042};score{0.9481}adduct{(M+NH4)+}name{D-Mannose}labid{S0138};score{0.8285}adduct{(M+NH4)+}name{.alpha.-D-(+)-Talose}labid{n00634}	1	score{0.8767}adduct{(M+NH4)+}name{D-Mannose}labid{S0138}	1	3	Acetic acid, methoxy-;D-Mannose;.alpha.-D-(+)-Talose	-;HMDB00169;-	-;Organooxygen compounds;-	-;C00159;-	-;3458-28-4;-	-;18950;-	31	&gamma;-glutamyl-ethylamide;L-<i>N<sup>&delta;</sup></i>-acetylornithine;<i>N</i>-acetyl-L-ornithine;L-gulose;<i>scyllo</i>-inositol;<I>myo</I>-inositol;&beta;-D-mannopyranose;&alpha;-D-galactose;&beta;-D-galactose;<i>epi</i>-inositol;&beta;-D-fructofuranose;&alpha;-D-mannopyranose;<i>keto</i>-L-sorbose;1D-<i>chiro</i>-inositol;<i>aldehydo</i>-D-glucose;&alpha;-D-galactofuranose;hamamelose;&alpha…	CPD-9384;CPD-13644;N-ALPHA-ACETYLORNITHINE;CPD4FS-6;CPD-8050;MYO-INOSITOL;CPD-12601;ALPHA-D-GALACTOSE;GALACTOSE;CPD-8059;BETA-D-FRUCTOSE;CPD-13559;CPD-15616;CPD-8052;CPD-15374;CPD0-2486;CPDQT-8;CPD-15762;L-GALACTOSE;TAGATOSE;CPD-9570;L-RHAMNONATE;PSICOSE;CPD-3607;GLC;CPD-15373;CPD0-2485;ALPHA-GLUCOSE;CPD-15590;CPD-15761;CPD-15382	44	D-Glucose;D-Fructose;D-Galactose;myo-Inositol;D-Mannose;beta-D-Glucose;L-Sorbose;alpha-D-Glucose;D-Aldose;D-Hexose;D-Sorbose;D-Tagatose;alpha-D-Mannose;beta-D-Galactose;alpha-D-Galactose;Sorbose;D-Allose;Galactose;D-Fuconate;L-Fructose;L-Fuconate;L-Galactose;D-Hamamelose;L-Rhamnonate;beta-D-Mannose;beta-D-Fructose;2-Deoxy-D-gluconate;D-Fructose;1L-chiro-Inositol;muco-Inositol;scyllo-Inositol;D-Al…	C00031;C00095;C00124;C00137;C00159;C00221;C00247;C00267;C00737;C00738;C00764;C00795;C00936;C00962;C00984;C01452;C01487;C01582;C01680;C01719;C01720;C01825;C01906;C01934;C02209;C02336;C02782;C05003;C06151;C06152;C06153;C06464;C06465;C06466;C06467;C06468;C08351;C08356;C10906;C15923;C19891;C21032;C21050;C21066
499	M198T100	198.12	198.11	198.121	100.041	74.746	114.452	37	33	3277			45	0	0	FALSE	FALSE	0		0		1	0	-	-	-	-	-	-	1	L-indospicine	CPD0-1690	1	Carboxynorspermidine	C18174
500	M198T363	198.123	198.12	198.125	362.994	356.147	375.502	67	55	4101		[M+H]+ 197.115	42	12	29	FALSE	FALSE	0		0		1	0	-	-	-	-	-	-	0	-	-	1	Nitrilacarb	C18954
501	M198T37	198.135	198.132	198.138	36.669	28.779	39.364	42	39	2392			11	0	0	FALSE	FALSE	0		0		1	0	-	-	-	-	-	-	2	hydroxyatrazine;(2<i>S</i>,3<i>S</i>)-3-methyl-L-phenylalanine	HYDROXYATRAZINE;CPD-15345	1	Hydroxyatrazine	C06552
502	M199T275	198.976	198.974	198.979	274.735	265.976	280.43	44	37	889			100	1	13	FALSE	TRUE	0		0		1	0	-	-	-	-	-	-	4	(2<i>R</i>)-2-chloro-2,5-dihydro-5-oxofuran-2-acetate;(+)-2-chloromuconolactone;2-chloro-cis,cis-muconate;(+)-5-chloromuconolactone	2-CL-5-OXO-2-5-DIH-FURAN-2-ACETATE;CPD-10639;2-CL-MUCONATE;CPD-10638	6	2-Chloro-cis,cis-muconate;3-Chloro-cis,cis-muconate;2-Chloro-2,5-dihydro-5-oxofuran-2-acetate;5-Chloro-2-hydroxymuconic;3-Chloro-2-hydroxymuconic;Sodium	C03572;C03585;C04522;C07089;C16266;C07587
503	M199T191	199.059	199.058	199.06	190.876	188.765	192.87	38	38	2050		[M+Na]+ 176.063 [M+H]+ 198.058	25	0	0	FALSE	FALSE	0		0		0	0	-	-	-	-	-	-	0	-	-	0	-	-
504	M199T294	199.099	199.097	199.1	293.505	284.884	297.626	41	39	1223	[25][M+1]+		38	0	0	FALSE	FALSE	0		0		1	0	-	-	-	-	-	-	1	L-methionine-D,L-sulphoximine	CPD-9035	3	2-Amino-3-methylimidazo[4,5-f]quinoline;Glu-P-1;SK&F	C19180;C19244;C11799
505	M199T35	199.111	199.11	199.112	34.6155	31.132	38.048	56	56	9227			3	0	0	FALSE	FALSE	0		0		1	0	-	-	-	-	-	-	0	-	-	1	4-Phenethylphenol	C14340
506	M199T39	199.147	199.145	199.148	38.859	30.373	52.489	33	33	5470			9	0	0	FALSE	FALSE	0		0		1	0	-	-	-	-	-	-	0	-	-	2	Guaiazulene;1,3,5,7,9,11,13-Pentadecaheptaene	C09675;C21358
507	M200T294	200.044	200.043	200.044	294.391	285.365	296.886	61	52	11830		[M+K]+ 161.074	38	1	29	TRUE	TRUE	0		0		0	0	-	-	-	-	-	-	0	-	-	0	-	-
508	M200T251	200.044	200.043	200.044	250.851	248.068	254.568	38	38	11706			35	0	0	FALSE	FALSE	0		0		0	0	-	-	-	-	-	-	0	-	-	0	-	-
509	M200T51	200.054	200.053	200.056	50.757	46.039	54.943	35	34	2323			96	0	0	FALSE	FALSE	0		0		1	0	-	-	-	-	-	-	3	6-methyl-H2-pterin;D-alanyl-D-alanine;<i>N</i><sup>5</sup>-methyl-L-glutamine	CPD0-1715;D-ALA-D-ALA;N5-METHYLGLUTAMINE	11	Clavulanic;Isoclavulanic;4-Hydroxy-4-methylglutamate;3-Keto-scyllo-inosamine;(2Z,4S,5R)-2-Amino-4,5,6-trihydroxyhex-2-enoate;(4S,5R)-4,5,6-Trihydroxy-2-iminohexanoate;Stipitatate;4-Hydroxyphthalate;3,5-Dihydroxyphenylglyoxylate;2-Hydroxyisophthalic;4-Hydroxyisophthalate	C06662;C11833;C06034;C17576;C20844;C20845;C01853;C06680;C12325;C14097;C21168
510	M200T307	200.068	200.067	200.069	306.806	303.993	311.821	41	41	1683			120	0	0	FALSE	FALSE	0		0		1	0	-	-	-	-	-	-	0	-	-	12	3-(Uracil-1-yl)-L-alanine;Isowillardiine;5-Nitro-2-furancarboxaldehyde;2,4-Dihydroxylamino-6-nitrotoluene;2-Amino-5-hydroxyl-4-hydroxylamino-6-nitrotoluene;L-Carnitine;(S)-Carnitine;2,4-Dinitrotoluene;2,6-Dinitrotoluene;Nitrofurylacrylamide;3,5-Dinitrotoluene;5-Nitroanthranilate	C03584;C08289;C15178;C16402;C16414;C00318;C15025;C11006;C11008;C14306;C19410;C19788
511	M200T241	200.093	200.092	200.094	240.714	236.516	260.86	56	54	3672			48	0	0	FALSE	FALSE	0		0		1	0	-	-	-	-	-	-	7	4-methoxy-3-indolylmethylamine;6-hydroxy-<i>N</i>-methylmyosmine;serotonin;(2<i>E</i>)-3-(5,6-dihydroxycyclohexa-1,3-dien-1-yl)prop-2-enoate;(R)-3-(4-hydroxyphenyl)lactate;methylphoracetophenone;L-phosphinothricin	CPDQT-436;CPD-14077;SEROTONIN;CPD-13034;CPD-2222;CPD-9638;L-PHOSPHINOTHRICIN	13	L-Anticapsin;L-Carnitinamide;Bethanechol;3-(4-Hydroxyphenyl)lactate;(R)-3-(4-Hydroxyphenyl)lactate;3-(2,3-Dihydroxyphenyl)propanoate;Homovanillate;3-Methoxy-4-hydroxyphenylglycolaldehyde;3,4-Dihydroxyphenylpropanoate;2',6'-Dihydroxy-4'-methoxyacetophenone;cis-3-(3-Carboxyethenyl)-3,5-cyclohexadiene-1,2-diol;3-[(4R)-4-Hydroxycyclohexa-1,5-dien-1-yl]-2-oxopropanoate;3-[(1E,4R)-4-Hydroxycyclohex-2-e…	C20941;C02290;C06850;C03672;C03964;C04044;C05582;C05583;C10447;C10680;C12622;C20953;C21085
512	M200T36	200.114	200.112	200.116	35.515	30.422	41.649	40	40	2109		[M+CH3CN+Na]+ 136.094 [M+CH3CN+H]+ 158.076	29	0	0	FALSE	FALSE	0		0		0	0	-	-	-	-	-	-	0	-	-	0	-	-
513	M201T295	200.545	200.544	200.547	294.94	286.446	297.154	34	33	2376			58	0	0	FALSE	FALSE	0		0		0	0	-	-	-	-	-	-	0	-	-	0	-	-
514	M201T417	201.036	201.026	201.037	416.921	406.584	421.477	38	37	825			80	0	0	FALSE	FALSE	0		0		1	0	-	-	-	-	-	-	13	5-deoxy-D-glucuronate;1-keto-D-<i>chiro</i>-inositol;<i>scyllo</i>-inosose;L-gulono-1,4-lactone;D-glucono-1,5-lactone;L-galactono-1,4-lactone;L-sorbosone;D-galacto-hexodialdose;L-sorbosone 2,6-lactone;L-sorbosone 1,4-lactone;3-keto-&beta;-D-galactose;2-deoxy-5-dehydro-D-gluconate;2-dehydro-3-deoxy-D-gluconate	CPD-15127;CPD-365;CPD-14808;L-GULONO-1-4-LACTONE;GLC-D-LACTONE;CPD-330;L-SORBOSONE;CPD-155;CPD-9056;CPD-9055;CPD-1242;CPD-827;2-DEHYDRO-3-DEOXY-D-GLUCONATE	25	Dibenzothiophene-5-oxide;D-Glucono-1,5-lactone;2-Dehydro-3-deoxy-D-gluconate;5-Dehydro-D-fructose;2,4,6/3,5-Pentahydroxycyclohexanone;L-Gulono-1,4-lactone;L-Galactono-1,4-lactone;2-Dehydro-3-deoxy-D-galactonate;D-Galactono-1,5-lactone;Hexose-1,5-lactone;2-Dehydro-D-glucose;D-Glucono-1,4-lactone;D-galacto-Hexodialdose;D-Galactono-1,4-lactone;3-Dehydro-2-deoxy-D-gluconate;3-Keto-beta-D-galactose;Gu…	C21149;C00198;C00204;C00273;C00691;C01040;C01115;C01216;C02669;C02692;C02779;C03107;C03269;C03383;C03926;C05394;C05410;C06892;C16737;C17577;C19679;C20251;C20680;C20903;C16593
515	M201T240	201.094	201.093	201.094	239.915	236.724	262.088	59	56	31288	[26][M]+		48	47	58	FALSE	FALSE	0		0		0	0	-	-	-	-	-	-	0	-	-	0	-	-
516	M201T38	201.09	201.088	201.092	37.784	30.939	40.051	41	41	3979			11	0	0	FALSE	FALSE	0		0		1	0	-	-	-	-	-	-	6	3-hydroxy-5-methoxybiphenyl;(3-phenoxyphenyl)methanol;methyleugenol;(S)-pyrethrolone;isomethyleugenol;&alpha;-monofluoromethylagmatine	CPD-18574;CPD-13113;CPD-6482;CPD-13661;ISOMETHYLEUGENOL;CPD0-1661	16	(+)-(3S,4R)-cis-3,4-Dihydroxy-3,4-dihydrofluorene;Safynol;Dehydrotremetone;4-(Benzyloxyl)phenol;Bis(4-hydroxyphenyl)methane;2,2'-Bisphenol;(3-Phenoxyphenyl)methanol;Methyleugenol;Methylisoeugenol;4-t-Butylbenzoic;1,1-Dimethylethyl;3-Phenylpropyl;2-Phenylpropyl;1-Phenylpropyl;3,5-Dimethoxyallylbenzene;Choline	C07721;C08458;C08741;C14244;C14298;C14747;C19800;C10454;C10478;C14535;C14709;C17663;C17665;C17666;C17782;C00919
517	M201T36	201.126	201.124	201.128	36.333	29.315	39.188	58	55	5270			11	0	0	FALSE	FALSE	0		0		1	0	-	-	-	-	-	-	0	-	-	2	Propofol;4-n-Hexylphenol	C07523;C14465
518	M201T93	201.127	201.126	201.127	93.2635	82.035	100	44	40	6151		[M+Na]+ 178.136 [M+H-H20]+ 218.132	73	0	0	FALSE	FALSE	0		0		1	0	-	-	-	-	-	-	0	-	-	2	Propofol;4-n-Hexylphenol	C07523;C14465
519	M201T42	201.163	201.158	201.164	41.912	35.225	71.398	34	28	3779		[M+H-H20]+ 218.168	6	0	0	FALSE	FALSE	0		0		1	0	-	-	-	-	-	-	5	germacra-1(10),4,11(13)-trien-12-al;artemisinic aldehyde;solavetivone;zerumbone;4-(5,5-dimethylcyclohex-1-en-1-yl)cyclohex-1-ene-1-carbaldehyde	CPD-9412;CPD-7557;CPD-4721;CPD-11421;CPD-13627	17	alpha-Sinensal;beta-Sinensal;Solavetivone;alpha-Vetivone;beta-Vetivone;(+)-8-Hydroxycalamenene;Dendrolasin;Germacrone;alpha-Cyperone;Turmerone;Cyperotundone;Nootkatone;Albaflavenone;Germacra-1(10),4,11(13)-trien-12-al;Pentalen-13-al;Zerumbone;Artemisinic	C09729;C09730;C09737;C09744;C09745;C09938;C16779;C16966;C17090;C17494;C17501;C17914;C17954;C19677;C19939;C20262;C20308
520	M202T33	202.076	202.073	202.08	32.755	29.482	38.301	28	28	1920		[M+H]+ 201.075	1	0	0	FALSE	FALSE	0		0		1	0	-	-	-	-	-	-	0	-	-	1	3-{[(2E)-4-Amino-4-oxobut-2-enoyl]amino}-L-alanine	C20966
521	M202T241	202.097	202.096	202.109	240.899	235.68	264.512	57	53	3066	[26][M+1]+		48	0	0	FALSE	FALSE	0		0		1	0	-	-	-	-	-	-	0	-	-	1	Fuberidazole	C18737
522	M202T375	202.107	202.103	202.108	374.729	372.467	378.026	37	37	1114			16	0	0	FALSE	FALSE	0		0		1	0	-	-	-	-	-	-	6	(<i>S</i>)-6-hydroxynicotine;(R)-6-hydroxynicotine;2-hydroxy-7-methyl-6-oxo-2,4-octadienoate;3-(5,6-dihydroxycyclohexa-1,3-dien-1-yl)propanoate;2-hydroxy-6-oxo-nona-2,4-dienoate;phosphocholine	CPD-125;R-6-HYDROXYNICOTINE;CPD-1008;CARBOXYETHYL-3-5-CYCLOHEXADIENE-1-2-DIOL;CPD-14149;PHOSPHORYL-CHOLINE	9	L-Dihydroanticapsin;Hexamethylphosphoramide;7-Methyl-2-hydroxy-6-oxoocta-2,4-dienoate;3-Methoxy-4-hydroxyphenylethyleneglycol;2-Hydroxy-6-oxo-7-methylocta-2,4-dienoate;Antiarol;cis-3-(1-Carboxy-ethyl)-3,5-cyclo-hexadiene-1,2-diol;cis-3-(Carboxy-ethyl)-3,5-cyclo-hexadiene-1,2-diol;Choline	C20940;C19250;C04535;C05594;C06582;C10765;C11456;C11588;C00588
523	M203T385	203.052	203.05	203.053	384.531	382.027	398.762	57	56	3463			17	27	11	TRUE	TRUE	0		0		1	0	-	-	-	-	-	-	28	L-gulose;<i>scyllo</i>-inositol;<I>myo</I>-inositol;&beta;-D-mannopyranose;&alpha;-D-galactose;&beta;-D-galactose;<i>epi</i>-inositol;&beta;-D-fructofuranose;&alpha;-D-mannopyranose;<i>keto</i>-L-sorbose;1D-<i>chiro</i>-inositol;<i>aldehydo</i>-D-glucose;&alpha;-D-galactofuranose;hamamelose;&alpha;-D-altrose;&beta;-L-galactose;<i>aldehydo</i>-D-tagatose;<i>keto</i>-D-sorbose;L-rhamnonate;<i>keto<…	CPD4FS-6;CPD-8050;MYO-INOSITOL;CPD-12601;ALPHA-D-GALACTOSE;GALACTOSE;CPD-8059;BETA-D-FRUCTOSE;CPD-13559;CPD-15616;CPD-8052;CPD-15374;CPD0-2486;CPDQT-8;CPD-15762;L-GALACTOSE;TAGATOSE;CPD-9570;L-RHAMNONATE;PSICOSE;CPD-3607;GLC;CPD-15373;CPD0-2485;ALPHA-GLUCOSE;CPD-15590;CPD-15761;CPD-15382	44	D-Glucose;D-Fructose;D-Galactose;myo-Inositol;D-Mannose;beta-D-Glucose;L-Sorbose;alpha-D-Glucose;D-Aldose;D-Hexose;D-Sorbose;D-Tagatose;alpha-D-Mannose;beta-D-Galactose;alpha-D-Galactose;Sorbose;D-Allose;Galactose;D-Fuconate;L-Fructose;L-Fuconate;L-Galactose;D-Hamamelose;L-Rhamnonate;beta-D-Mannose;beta-D-Fructose;2-Deoxy-D-gluconate;D-Fructose;1L-chiro-Inositol;muco-Inositol;scyllo-Inositol;D-Al…	C00031;C00095;C00124;C00137;C00159;C00221;C00247;C00267;C00737;C00738;C00764;C00795;C00936;C00962;C00984;C01452;C01487;C01582;C01680;C01719;C01720;C01825;C01906;C01934;C02209;C02336;C02782;C05003;C06151;C06152;C06153;C06464;C06465;C06466;C06467;C06468;C08351;C08356;C10906;C15923;C19891;C21032;C21050;C21066
524	M203T251	203.052	203.051	203.053	250.61	246.8	254.763	55	55	17397	[27][M]+	[M+K]+ 164.089	35	40	12	FALSE	FALSE	0		0		1	0	-	-	-	-	-	-	28	L-gulose;<i>scyllo</i>-inositol;<I>myo</I>-inositol;&beta;-D-mannopyranose;&alpha;-D-galactose;&beta;-D-galactose;<i>epi</i>-inositol;&beta;-D-fructofuranose;&alpha;-D-mannopyranose;<i>keto</i>-L-sorbose;1D-<i>chiro</i>-inositol;<i>aldehydo</i>-D-glucose;&alpha;-D-galactofuranose;hamamelose;&alpha;-D-altrose;&beta;-L-galactose;<i>aldehydo</i>-D-tagatose;<i>keto</i>-D-sorbose;L-rhamnonate;<i>keto<…	CPD4FS-6;CPD-8050;MYO-INOSITOL;CPD-12601;ALPHA-D-GALACTOSE;GALACTOSE;CPD-8059;BETA-D-FRUCTOSE;CPD-13559;CPD-15616;CPD-8052;CPD-15374;CPD0-2486;CPDQT-8;CPD-15762;L-GALACTOSE;TAGATOSE;CPD-9570;L-RHAMNONATE;PSICOSE;CPD-3607;GLC;CPD-15373;CPD0-2485;ALPHA-GLUCOSE;CPD-15590;CPD-15761;CPD-15382	44	D-Glucose;D-Fructose;D-Galactose;myo-Inositol;D-Mannose;beta-D-Glucose;L-Sorbose;alpha-D-Glucose;D-Aldose;D-Hexose;D-Sorbose;D-Tagatose;alpha-D-Mannose;beta-D-Galactose;alpha-D-Galactose;Sorbose;D-Allose;Galactose;D-Fuconate;L-Fructose;L-Fuconate;L-Galactose;D-Hamamelose;L-Rhamnonate;beta-D-Mannose;beta-D-Fructose;2-Deoxy-D-gluconate;D-Fructose;1L-chiro-Inositol;muco-Inositol;scyllo-Inositol;D-Al…	C00031;C00095;C00124;C00137;C00159;C00221;C00247;C00267;C00737;C00738;C00764;C00795;C00936;C00962;C00984;C01452;C01487;C01582;C01680;C01719;C01720;C01825;C01906;C01934;C02209;C02336;C02782;C05003;C06151;C06152;C06153;C06464;C06465;C06466;C06467;C06468;C08351;C08356;C10906;C15923;C19891;C21032;C21050;C21066
525	M203T295	203.052	203.051	203.052	294.911	281.365	298.411	61	55	18641	[28][M]+	[M+K]+ 164.089	58	34	11	TRUE	FALSE	0		0		1	0	-	-	-	-	-	-	28	L-gulose;<i>scyllo</i>-inositol;<I>myo</I>-inositol;&beta;-D-mannopyranose;&alpha;-D-galactose;&beta;-D-galactose;<i>epi</i>-inositol;&beta;-D-fructofuranose;&alpha;-D-mannopyranose;<i>keto</i>-L-sorbose;1D-<i>chiro</i>-inositol;<i>aldehydo</i>-D-glucose;&alpha;-D-galactofuranose;hamamelose;&alpha;-D-altrose;&beta;-L-galactose;<i>aldehydo</i>-D-tagatose;<i>keto</i>-D-sorbose;L-rhamnonate;<i>keto<…	CPD4FS-6;CPD-8050;MYO-INOSITOL;CPD-12601;ALPHA-D-GALACTOSE;GALACTOSE;CPD-8059;BETA-D-FRUCTOSE;CPD-13559;CPD-15616;CPD-8052;CPD-15374;CPD0-2486;CPDQT-8;CPD-15762;L-GALACTOSE;TAGATOSE;CPD-9570;L-RHAMNONATE;PSICOSE;CPD-3607;GLC;CPD-15373;CPD0-2485;ALPHA-GLUCOSE;CPD-15590;CPD-15761;CPD-15382	44	D-Glucose;D-Fructose;D-Galactose;myo-Inositol;D-Mannose;beta-D-Glucose;L-Sorbose;alpha-D-Glucose;D-Aldose;D-Hexose;D-Sorbose;D-Tagatose;alpha-D-Mannose;beta-D-Galactose;alpha-D-Galactose;Sorbose;D-Allose;Galactose;D-Fuconate;L-Fructose;L-Fuconate;L-Galactose;D-Hamamelose;L-Rhamnonate;beta-D-Mannose;beta-D-Fructose;2-Deoxy-D-gluconate;D-Fructose;1L-chiro-Inositol;muco-Inositol;scyllo-Inositol;D-Al…	C00031;C00095;C00124;C00137;C00159;C00221;C00247;C00267;C00737;C00738;C00764;C00795;C00936;C00962;C00984;C01452;C01487;C01582;C01680;C01719;C01720;C01825;C01906;C01934;C02209;C02336;C02782;C05003;C06151;C06152;C06153;C06464;C06465;C06466;C06467;C06468;C08351;C08356;C10906;C15923;C19891;C21032;C21050;C21066
526	M203T39	203.068	203.066	203.073	39.427	35.221	45.549	36	35	5810		[M+Na]+ 180.079	9	0	0	FALSE	FALSE	0		0		1	0	-	-	-	-	-	-	2	coniferyl alcohol;dihydroconiferyl aldehyde	CONIFERYL-ALCOHOL;CPD-11530	3	Coniferyl;U;Isopropylparaben	C00590;C15475;C20343
527	M203T38	203.106	203.104	203.108	38.42	20.643	41.167	51	49	5810		[M+H]+ 202.09	9	0	0	FALSE	FALSE	0		0		0	0	-	-	-	-	-	-	0	-	-	0	-	-
528	M203T165	203.106	203.102	203.107	164.681	156.844	181.397	53	44	9569			22	2	126	TRUE	TRUE	0		0		1	0	-	-	-	-	-	-	1	olivetol	CPD-11505	2	Tremetone;3-tert-Butyl-5-methylcatechol	C08992;C03929
529	M203T102	203.179	203.178	203.179	101.601	84.468	112.255	53	40	11961		[M+H]+ 202.165	82	2	145	TRUE	TRUE	0		0		0	0	-	-	-	-	-	-	0	-	-	0	-	-
530	M203T134	203.179	203.178	203.179	134.081	125.07	143.379	38	38	13684			54	2	145	TRUE	FALSE	0		0		1	0	-	-	-	-	-	-	1	(-)-cuparene	CPD-8244	1	alpha-Curcumene	C09649
531	M204T251	204.055	204.053	204.056	251.189	245.573	256.453	42	41	1687	[27][M+1]+		35	0	0	FALSE	FALSE	0		0		1	0	-	-	-	-	-	-	1	L-methionine-D,L-sulphoximine	CPD-9035	1	Calcium	C18379
532	M204T295	204.055	204.054	204.056	295.339	283.313	299.403	37	35	2075	[28][M+1]+		58	0	0	FALSE	FALSE	0		0		1	0	-	-	-	-	-	-	1	L-methionine-D,L-sulphoximine	CPD-9035	1	Calcium	C18379
533	M204T362	204.085	204.084	204.087	361.628	357.614	363.883	38	38	3076		[M+CH3CN+H]+ 162.053	4	0	0	FALSE	FALSE	0		0		1	0	-	-	-	-	-	-	6	(<i>S</i>)-2-hydroxymethylglutarate;L-rhamnono-1,4-lactone;(2R,3S)-2,3-dimethylmalate;diethylpyrocarbonate;2-dehydro-3-deoxy-L-rhamnonate;3,6-anhydro-&alpha;-L-galactopyranose	CPD-9438;L-RHAMNONO-14-LACTONE;CPD-61;DIETHYLPYROCARBONATE;DEHYDRO-3-DEOXY-L-RHAMNONATE;CPD-13430	20	Lichenin;(R)-3,3-Dimethylmalate;3-Ethylmalate;2-Hydroxyadipate;(R)-2-Ethylmalate;L-Rhamnono-1,4-lactone;(2R,3S)-2,3-Dimethylmalate;3-Hydroxy-3-methylglutarate;2-Dehydro-3-deoxy-L-fuconate;2-Dehydro-3-deoxy-L-rhamnonate;D-Fucono-1,4-lactone;2-Dehydro-3-deoxy-D-fuconate;3,6-Anhydrogalactose;3,6-Anhydroglucose;1,5-Anhydro-D-fructose;Diethyl;(S)-2-(Hydroxymethyl)glutarate;2-Deoxy-scyllo-inosose;L-Fuc…	C00478;C01088;C01989;C02360;C02488;C02991;C03652;C03761;C03827;C03979;C06158;C06159;C06474;C06478;C06485;C11592;C16390;C17209;C18028;C20902
534	M204T249	204.086	204.085	204.087	249.33	246.523	269.121	40	37	1381		[M+H-H20]+ 221.091	35	0	0	FALSE	FALSE	0		0		1	0	-	-	-	-	-	-	6	<i>N</i>-acetyl-&alpha;-D-glucosamine;<i>N</i>-acetyl-&beta;-D-glucosamine;<i>N</i>-acetyl-&alpha;-D-galactosamine;8-(methylthio)octyl-thiohydroximate;2-amino-6-acetyl-3,7,8,9-tetrahydro-3H-pyrimido[4,5-b][1,4]diazepin-4-one;5-hydroxy-L-tryptophan	CPD-12541;N-ACETYL-D-GLUCOSAMINE;CPD-3604;CPDQT-414;A-PYRIMIDODIAZEPINE;5-HYDROXY-TRYPTOPHAN	14	N-Acetyl-D-glucosamine;N-Acetyl-D-mannosamine;N-Acetyl-D-galactosamine;N-Acetylhexosamine;N-Acetyl-D-hexosamine;N-Acetyl-beta-D-glucosamine;N-Acetyl-beta-D-galactosamine;N-Acetyl-alpha-D-glucosamine;N-Acetyl-L-altrosamine;N-Acetyl-D-allosamine;N-Acetyl-D-gulosamine;N-Acetyl-L-idosamine;N-Acetyl-D-talosamine;Pyrimidodiazepine	C00140;C00645;C01132;C02711;C03136;C03878;C05021;C20328;C21036;C21039;C21049;C21052;C21061;C02587
535	M204T306	204.122	204.118	204.123	306.469	292.525	310.601	41	39	1639			120	0	0	FALSE	FALSE	0		0		1	0	-	-	-	-	-	-	0	-	-	1	cis-2-Carboxycyclohexyl-acetic	C14112
536	M205T289	205.037	205.034	205.038	288.693	275.666	300.653	32	29	966		[M+H]+ 204.029	86	0	0	FALSE	FALSE	0		0		1	0	-	-	-	-	-	-	1	trifluoromethionine	TRIFLUOROMETHIONINE	1	Oxaloglutarate	C05533
537	M205T65	205.038	205.036	205.039	64.722	45.536	68.468	49	48	1866			43	0	0	FALSE	FALSE	0		0		1	0	-	-	-	-	-	-	1	trifluoromethionine	TRIFLUOROMETHIONINE	0	-	-
538	M205T290	205.068	205.066	205.068	289.999	284.338	298.505	53	50	3174			166	0	0	FALSE	FALSE	0		0		1	0	-	-	-	-	-	-	4	D-sorbitol;D-mannitol;L-iditol;galactitol	SORBITOL;MANNITOL;CPD-369;GALACTITOL	6	Mannitol;D-Sorbitol;D-Iditol;L-Iditol;Galactitol;L-Glucitol	C00392;C00794;C01489;C01507;C01697;C01722
539	M205T191	205.085	205.084	205.086	190.902	171.14	194.301	35	34	7860		[M+Na]+ 182.097	25	1	39	TRUE	TRUE	0		0		1	0	-	-	-	-	-	-	0	-	-	1	Mipafox	C19008
540	M205T196	205.121	205.12	205.122	196.408	194.341	199.229	33	33	4772			60	0	0	FALSE	FALSE	0		0		1	0	-	-	-	-	-	-	0	-	-	5	Triethylenemelamine;4'-Hydroxy-3'-prenylacetophenone;Plastoquinone-1;Geranyl;Decahydro-2-naphthoic	C07642;C10702;C16694;C12294;C14113
541	M205T280	205.121	205.117	205.124	279.721	276.29	289.013	33	33	1262		[M+H-2H2O]+ 240.136	64	0	0	FALSE	FALSE	0		0		0	0	-	-	-	-	-	-	0	-	-	0	-	-
542	M205T37	205.121	205.119	205.124	36.8345	32.021	46.62	32	32	3417		[M+Na]+ 182.132	11	0	0	FALSE	FALSE	0		0		1	0	-	-	-	-	-	-	0	-	-	2	Geranyl;Decahydro-2-naphthoic	C12294;C14113
543	M205T94	205.121	205.119	205.123	94.2095	81.947	120.132	34	28	4101		[M+H]+ 204.116	73	0	0	FALSE	FALSE	0		0		1	0	-	-	-	-	-	-	0	-	-	2	4'-Hydroxy-3'-prenylacetophenone;Plastoquinone-1	C10702;C16694
544	M206T311	205.997	205.996	205.999	311.323	308.722	322.215	41	39	1440			137	1	9	FALSE	FALSE	0		0		1	0	-	-	-	-	-	-	1	chloroacetol-phosphate	CHLOROACETOL-PHOSPHATE	3	Demethylphosphinothricin;2-Acetamidoethylphosphonate;2,3-Dimercaptopropane-1-sulfonic	C17962;C21403;C10922
545	M206T138	206.045	206.044	206.046	138.444	132.339	161.372	62	56	14284			70	5	99	TRUE	FALSE	0		0		1	0	-	-	-	-	-	-	1	xanthurenate	XANTHURENATE	6	Xanthurenic;6-Hydroxykynurenate;6-Hydroxykynurenic;3,4-Dihydro-2-methylene-3-oxo-2H-1,4-benzoxazine-5-carboxylate;Choline;N-Cyclopropylammeline	C02470;C05663;C08480;C21306;C00919;C14148
546	M206T232	206.044	206.043	206.045	232.308	230.294	234.207	56	56	5621			19	7	34	TRUE	FALSE	1	score{0.9449}adduct{(M+H)+}name{Xanthurenic acid}labid{S0028}	1	score{0.9412}adduct{(M+H)+}name{Xanthurenic acid}labid{S0028}	1	1	Xanthurenic acid	HMDB00881	Organoheterocyclic compounds	C02470	59-00-7	5699	2	xanthurenate;3-carboxy-4-methoxy-N-methyl-2-pyridone	XANTHURENATE;3-CARBOXY-4-METHOXY-N-METHYL-2-PYRIDONE	11	Xanthurenic;6-Hydroxykynurenate;6-Hydroxykynurenic;3,4-Dihydro-2-methylene-3-oxo-2H-1,4-benzoxazine-5-carboxylate;4-Pyridoxate;3-Carboxy-4-methoxy-N-methyl-2-pyridone;3-Hydroxy-4-hydroxymethyl-2-methylpyridine-5-carboxylate;5-Methoxy-3-hydroxyanthranilate;3,5-Dihydroxy-phenylglycine;Choline;N-Cyclopropylammeline	C02470;C05663;C08480;C21306;C00847;C04447;C04773;C11466;C12026;C00919;C14148
547	M206T517	206.054	206.05	206.055	517.192	495.96	549.824	46	37	2601			65	0	0	FALSE	FALSE	0		0		1	0	-	-	-	-	-	-	0	-	-	1	4-Amino-2-hydroxylamino-6-nitrotoluene	C16403
548	M206T240	206.07	206.068	206.072	239.992	236.721	248.296	34	34	1481			48	0	0	FALSE	FALSE	0		0		1	0	-	-	-	-	-	-	0	-	-	3	2-Amino-9H-pyrido[2,3-b]indole;Chlorphentermine;2-Dimethylamino-5,6-dimethylpyrimidin-4-ol	C19186;C07559;C10916
549	M206T327	206.08	206.079	206.088	327.418	323.436	350.502	42	42	745			56	6	51	FALSE	TRUE	1	score{0.8042}adduct{(M+CH3CN+H)+}name{tras-2-Hydroxycinnamic acid}labid{S0348}	0		1	1	tras-2-Hydroxycinnamic acid	HMDB02035	Phenylpropanoids and polyketides	C00811	7400-08-0	637542	2	indole-3-lactate;plumbagin	INDOLE_LACTATE;CPD-4461	12	Indolelactate;5-Methoxyindoleacetate;Gentianamine;Swietenidin;L-Adrenaline;L-Normetanephrine;Levonordefrin;Nordephrine;1-Hydroxy-2-naphthoate;Plumbagin;Ramentaceone;3-Hydroxy-2-naphthoate	C02043;C05660;C09961;C10741;C00788;C05589;C11768;C17925;C03203;C10387;C10398;C16212
550	M206T386	206.101	206.099	206.102	386.269	376.341	389.843	57	56	5126			17	19	221	FALSE	FALSE	1	score{1}adduct{(M+CH3CN+H)+}name{L-Fucose}labid{S0141}	0		1	1	L-Fucose	HMDB00174	Organooxygen compounds	C01019	2438-80-4	17106	0	-	-	5	N-Acetyl-D-fucosamine;N-Acetyl-D-quinovosamine;N-Acetyl-L-fucosamine;N-Acetyl-L-rhamnosamine;2-Oxosuberate	C15480;C15481;C21046;C21056;C16589
551	M206T33	206.108	206.104	206.115	33.217	28.793	37.744	46	45	5459		[M+CH3CN+Na]+ 142.083	3	0	0	FALSE	FALSE	0		0		0	0	-	-	-	-	-	-	0	-	-	0	-	-
552	M206T177	206.153	206.151	206.155	177.268	174.313	181.494	44	44	6151		[M+CH3CN+Na]+ 142.129	8	0	0	FALSE	FALSE	0		0		0	0	-	-	-	-	-	-	0	-	-	0	-	-
553	M207T294	207.051	207.05	207.052	293.809	290.527	296.886	40	40	5348			38	1	52	TRUE	FALSE	1	score{1}adduct{(M+CH3COO+2H)+}name{alpha-ketoglutarate}labid{L0003}	0		1	1	alpha-ketoglutarate	HMDB00208	Organic acids and derivatives	C00026	328-50-7	51	2	(2<i>R</i>)-homocitrate;(<i>R</i>)-lipoate	HOMO-CIT;LIPOIC-ACID	10	(R)-2-Hydroxybutane-1,2,4-tricarboxylate;2-Methylcitrate;(2S,3R)-3-Hydroxybutane-1,2,3-tricarboxylate;Homoisocitrate;Lipoate;(R)-Lipoate;Fuberidazole;Pyridoxamine;Cyclo(deltaAla-L-Val);4-PIOL	C01251;C02225;C04593;C05662;C00725;C16241;C18737;C00534;C11846;C13710
554	M207T136	207.048	207.045	207.049	135.752	131.302	150.202	28	28	117519		[M+3Na-2H]+ 140.09 [M+2Na-H]+ 162.072	54	7	187	TRUE	TRUE	1	score{1}adduct{(M+CH3COO+2H)+}name{alpha-ketoglutarate}labid{L0003}	0		1	1	alpha-ketoglutarate	HMDB00208	Organic acids and derivatives	C00026	328-50-7	51	0	-	-	1	7-Mercaptoheptanoic	C16593
555	M207T250	207.051	207.047	207.052	250.006	231.274	253.559	51	48	8314		[M+3Na-2H]+ 140.102	35	1	52	TRUE	TRUE	1	score{1}adduct{(M+CH3COO+2H)+}name{alpha-ketoglutarate}labid{L0003}	0		1	1	alpha-ketoglutarate	HMDB00208	Organic acids and derivatives	C00026	328-50-7	51	0	-	-	0	-	-
556	M207T28	207.064	207.061	207.076	28.329	10.944	46.213	35	33	3076			2	2	211	TRUE	TRUE	1	score{0.9092}adduct{(M+CH3COO+2H)+}name{Coumarin}labid{n00345}	0		1	1	Coumarin	HMDB01218	Phenylpropanoids and polyketides	C05851	91-64-5	323	8	scoparone;scoparone;4-coumaroyl-diketide;2-hydroxy-7-methyl-6-oxo-2,4-octadienoate;3-(5,6-dihydroxycyclohexa-1,3-dien-1-yl)propanoate;2-hydroxy-6-oxo-nona-2,4-dienoate;phosphocholine;3-methoxytyramine	CPD-9836;CPD-14452;CPD-12208;CPD-1008;CARBOXYETHYL-3-5-CYCLOHEXADIENE-1-2-DIOL;CPD-14149;PHOSPHORYL-CHOLINE;CPD-7650	15	Lathodoratin;Scoparone;2-Hydroxy-8-methylchromene-2-carboxylate;2-Hydroxy-3-methylbenzalpyruvate;cis-1,2-Dihydroxy-1,2-dihydro-8-carboxynaphthalene;Eugenin;7-Methyl-2-hydroxy-6-oxoocta-2,4-dienoate;3-Methoxy-4-hydroxyphenylethyleneglycol;2-Hydroxy-6-oxo-7-methylocta-2,4-dienoate;Antiarol;cis-3-(1-Carboxy-ethyl)-3,5-cyclo-hexadiene-1,2-diol;cis-3-(Carboxy-ethyl)-3,5-cyclo-hexadiene-1,2-diol;Cholin…	C09012;C09311;C14085;C14086;C14092;C20210;C04535;C05594;C06582;C10765;C11456;C11588;C00588;C19245;C20319
557	M207T175	207.101	207.1	207.102	175.424	167.056	178.049	67	56	23649		[M+H]+ 206.096	8	26	235	TRUE	FALSE	0		0		1	0	-	-	-	-	-	-	1	3-dimethylallyl-4-hydroxybenzoate	CPD-15423	4	Benzyl;p-Methoxycinnamic;3-Dimethylallyl-4-hydroxybenzoate;Acetyleugenol	C04000;C10476;C12458;C14567
558	M207T40	207.101	207.1	207.101	40.162	38.952	42.03	50	50	20247		[M+H]+ 206.096	9	4	211	TRUE	TRUE	0		0		1	0	-	-	-	-	-	-	1	3-dimethylallyl-4-hydroxybenzoate	CPD-15423	4	Benzyl;p-Methoxycinnamic;3-Dimethylallyl-4-hydroxybenzoate;Acetyleugenol	C04000;C10476;C12458;C14567
559	M207T387	207.103	207.098	207.106	387.103	383.366	391.442	46	46	1519			17	0	0	FALSE	FALSE	0		0		1	0	-	-	-	-	-	-	1	3-dimethylallyl-4-hydroxybenzoate	CPD-15423	4	Benzyl;p-Methoxycinnamic;3-Dimethylallyl-4-hydroxybenzoate;Acetyleugenol	C04000;C10476;C12458;C14567
560	M207T65	207.101	207.1	207.101	64.988	62.186	68.513	40	40	7750		[M+K]+ 168.145	43	3	211	TRUE	FALSE	0		0		0	0	-	-	-	-	-	-	0	-	-	0	-	-
561	M207T32	207.116	207.111	207.119	32.41	20.771	36.193	36	34	15077		[M+H]+ 206.112	1	2	234	TRUE	TRUE	0		0		0	0	-	-	-	-	-	-	0	-	-	0	-	-
562	M207T123	207.137	207.137	207.138	123.053	119.361	130.54	57	56	417419	[29][M]+	[M+CH3COO+2H]+ 146.109	7	56	2295	TRUE	TRUE	0		0		1	0	-	-	-	-	-	-	0	-	-	7	Ibuprofen;Plastoquinol-1;gamma-Undecalactone;Citronellyl;11-Undecanolactone;Undecylenic;2-Ethylhexyl	C01588;C02185;C08571;C12295;C13823;C13910;C19420
563	M207T35	207.137	207.131	207.14	34.577	23.428	37.784	43	42	15844		[M+H-H20]+ 224.153	3	43	1930	TRUE	TRUE	0		0		1	0	-	-	-	-	-	-	0	-	-	1	Aspergillic	C10571
564	M207T108	207.137	207.137	207.138	108.285	103.314	111.65	38	38	275985	[30][M]+	[M+H]+ 206.132	15	49	2295	TRUE	FALSE	0		0		1	0	-	-	-	-	-	-	0	-	-	2	Ibuprofen;Plastoquinol-1	C01588;C02185
565	M207T62	207.137	207.137	207.138	61.7245	54.5	66.903	34	34	8937			28	16	2295	TRUE	TRUE	0		0		1	0	-	-	-	-	-	-	0	-	-	7	Ibuprofen;Plastoquinol-1;gamma-Undecalactone;Citronellyl;11-Undecanolactone;Undecylenic;2-Ethylhexyl	C01588;C02185;C08571;C12295;C13823;C13910;C19420
566	M208T343	208.081	208.08	208.082	343.183	339.895	357.45	55	54	3557		[M+H]+ 207.073	84	6	84	TRUE	FALSE	1	score{0.9917}adduct{(M+CH3CN+H)+}name{1-Methylxanthine}labid{L0216}	0		1	1	1-Methylxanthine	HMDB10738	Alkaloids and derivatives	-	-	80220	0	-	-	0	-	-
567	M208T175	208.104	208.096	208.105	175.136	168.09	191.803	58	53	4443		[M+NH4]+ 190.066	8	0	0	FALSE	FALSE	0		0		1	0	-	-	-	-	-	-	1	7-(methylthio)-2-oxoheptanoate	CPDQT-28	1	2-Oxo-7-methylthioheptanoic	C17220
568	M208T40	208.105	208.096	208.108	40.297	29.87	42.461	47	47	20659		[M+CH3CN+Na]+ 144.084 [M+CH3CN+H]+ 166.066 [M+H]+ 207.099	9	0	0	FALSE	FALSE	0		0		1	0	-	-	-	-	-	-	1	N-hydroxy DAP	CPD0-1499	2	5-(alpha-Phenylethyl)semioxamazide;4-(N-Nitrosomethylamino)-1-(3-pyridyl)-1-butanone	C15418;C16453
569	M208T413	208.117	208.115	208.118	413.257	409.655	417.139	30	30	1273			39	0	0	FALSE	FALSE	0		0		1	0	-	-	-	-	-	-	1	(R)-3-((R)-3-hydroxybutanoyloxy)-butanoate	CPD-1116	4	N-Ethylglycocyamine;Miglitol;2-Deoxy-2-dimethylamino-alpha-D-Glucose;(R)-3-((R)-3-Hydroxybutanoyloxy)butanoate	C02852;C07708;C12067;C04546
570	M208T32	208.132	208.131	208.133	32.495	31.462	53.578	61	56	165901			1	31	643	TRUE	FALSE	0		0		1	0	-	-	-	-	-	-	0	-	-	9	3-(Dimethylamino)propyl;Fenobucarb;Promecarb;Propyl;Precocene;3-Dimethylallyl-4-hydroxybenzaldehyde;Ligustilide;Butylphthalide;2,6-Dimethyldeca-2,4,6,8-tetraenedial	C14168;C14425;C18956;C06360;C09017;C12459;C16987;C17854;C21078
571	M208T357	208.132	208.131	208.135	357.155	352.331	376.155	33	30	1366			135	2	39	TRUE	FALSE	0		0		1	0	-	-	-	-	-	-	0	-	-	9	3-(Dimethylamino)propyl;Fenobucarb;Promecarb;Propyl;Precocene;3-Dimethylallyl-4-hydroxybenzaldehyde;Ligustilide;Butylphthalide;2,6-Dimethyldeca-2,4,6,8-tetraenedial	C14168;C14425;C18956;C06360;C09017;C12459;C16987;C17854;C21078
572	M208T123	208.141	208.14	208.141	123.258	116.556	130.994	58	56	51518	[29][M+1]+		7	30	225	TRUE	TRUE	0		0		1	0	-	-	-	-	-	-	1	castanospermine	CPD-14609	4	N(omega)-Hydroxyarginine;gamma-Hydroxy-L-arginine;beta-Hydroxyarginine;L-Hydroxyarginine	C05933;C08284;C18473;C20330
573	M208T108	208.141	208.14	208.141	108.272	104.206	112.369	30	30	38437	[30][M+1]+		15	15	643	TRUE	TRUE	0		0		1	0	-	-	-	-	-	-	1	castanospermine	CPD-14609	4	N(omega)-Hydroxyarginine;gamma-Hydroxy-L-arginine;beta-Hydroxyarginine;L-Hydroxyarginine	C05933;C08284;C18473;C20330
574	M209T326	209.065	209.064	209.066	325.859	319.899	334.844	34	31	736		[M+H]+ 208.059	56	0	0	FALSE	FALSE	0		0		1	0	-	-	-	-	-	-	1	dihydrolipoate	CPD-296	1	Dihydrolipoate	C02147
575	M209T36	209.095	209.094	209.097	36.017	28.815	39.312	55	54	13703			29	0	0	FALSE	FALSE	0		0		1	0	-	-	-	-	-	-	3	8-methyl-6-nonenoate;(6<i>E</i>)-8-hydroxygeraniol;2-<i>exo</i>-hydroxy-1,8-cineole	CPD-9329;CPD-7857;CPD-14130	17	Chalcone;1-Methoxyphenanthrene;Chalcone;6-endo-Hydroxycineole;(E)-3,7-Dimethylocta-1,6-diene-3,8-diol;Limonene-1,2-diol;(+)-Neomatatabiol;Citronellate;(6E)-8-Hydroxygeraniol;p-Menth-8-ene-1,2-diol;(4R,7S)-7-Isopropyl-4-methyloxepan-2-one;7-Isopropyl-4-methyloxepan-2-one;8-Methyl-6-nonenoic;(1R,2R,4S)-Limonene-1,2-diol;2-exo-Hydroxy-1,8-cineole;(S)-3-Acetyloctanal;N-Acetylmethionine	C01484;C11433;C15589;C03092;C04433;C07276;C09790;C16462;C17621;C18020;C18027;C18066;C18202;C19082;C20326;C21139;C02712
576	M209T33	209.133	209.131	209.135	32.559	31.842	34.603	56	56	26717			1	0	0	FALSE	FALSE	0		0		1	0	-	-	-	-	-	-	0	-	-	4	cis-1,2-Diphenylcyclobutane;2,4-Diphenyl-1-butene;trans-1,2-Diphenylcyclobutane;Trihomomethionine	C14467;C14562;C15449;C17221
577	M209T139	209.153	209.152	209.153	138.912	122.239	153.764	79	56	81246		[M+H]+ 208.148	70	50	511	TRUE	FALSE	0		0		1	0	-	-	-	-	-	-	2	3-hydroxy-9-apo-&delta;-caroten-9-one;3-hydroxy-&beta;-ionone	CPD-7199;CPD-7200	1	4-Heptyloxyphenol	C14236
578	M209T67	209.153	209.152	209.153	66.8815	59.791	74.782	30	30	30956			43	24	288	TRUE	FALSE	0		0		1	0	-	-	-	-	-	-	2	3-hydroxy-9-apo-&delta;-caroten-9-one;3-hydroxy-&beta;-ionone	CPD-7199;CPD-7200	3	4-Heptyloxyphenol;Undecanoic;N-Butyl-1H-pyrazolo[3,4-d]pyrimidin-4-amine	C14236;C17715;C15344
579	M209T88	209.153	209.152	209.154	87.983	83.128	99.63	40	40	51597		[M+H]+ 208.145	26	35	292	TRUE	TRUE	0		0		1	0	-	-	-	-	-	-	2	3-hydroxy-9-apo-&delta;-caroten-9-one;3-hydroxy-&beta;-ionone	CPD-7199;CPD-7200	1	4-Heptyloxyphenol	C14236
580	M209T38	209.153	209.15	209.154	37.9965	30.013	48.374	30	28	22337		[M+H-2H2O]+ 244.169	11	25	511	TRUE	TRUE	0		0		0	0	-	-	-	-	-	-	0	-	-	0	-	-
581	M209T597	209.2	209.195	209.203	597.332	585.623	611.604	33	31	700			141	0	0	FALSE	FALSE	0		0		0	0	-	-	-	-	-	-	0	-	-	0	-	-
582	M210T396	210.036	210.035	210.038	396.33	393.046	399.213	43	43	2215		[M+Na]+ 187.049	97	0	0	FALSE	FALSE	0		0		1	0	-	-	-	-	-	-	1	(2S,4S)-4-hydroxy-2,3,4,5-tetrahydrodipicolinate	CPD-14443	2	2-(Acetamidomethylene)succinate;(2S,4S)-4-Hydroxy-2,3,4,5-tetrahydrodipicolinate	C01215;C20258
583	M210T343	210.096	210.093	210.097	343.052	338.022	363.421	47	42	6511			84	16	60	FALSE	FALSE	0		0		1	0	-	-	-	-	-	-	2	L-quinate;2D-5-<i>O</i>-methyl-2,3,5/4,6-pentahydroxycyclohexanone	QUINATE;PENTAHYDROXYCYCLOHEXANONE	6	Quinate;2D-5-O-Methyl-2,3,5/4,6-pentahydroxycyclohexanone;Valiolone;2-epi-5-epi-Valiolone;5-epi-Valiolone;2-epi-Valiolone	C00296;C01295;C12113;C17691;C17694;C21282
584	M210T49	210.096	210.095	210.098	48.597	43.784	54.62	38	37	5644		[M+NH4]+ 192.062	50	0	0	FALSE	FALSE	0		0		1	0	-	-	-	-	-	-	2	L-quinate;2D-5-<i>O</i>-methyl-2,3,5/4,6-pentahydroxycyclohexanone	QUINATE;PENTAHYDROXYCYCLOHEXANONE	6	Quinate;2D-5-O-Methyl-2,3,5/4,6-pentahydroxycyclohexanone;Valiolone;2-epi-5-epi-Valiolone;5-epi-Valiolone;2-epi-Valiolone	C00296;C01295;C12113;C17691;C17694;C21282
585	M210T31	210.112	210.111	210.112	30.534	29.292	50.312	57	56	138364	[31][M]+	[M+NH4]+ 192.086	1	4	440	FALSE	FALSE	0		0		1	0	-	-	-	-	-	-	1	coumaryl acetate	CPD-12215	14	Tyr-OEt;Anhalamine;p-Lactophenetide;Propoxur;8-Amino-7-oxononanoate;(E)-2-Butenyl-4-methyl-threonine;Carpacin;Myristicin;Sarisan;Isoshinanolone;cis-1,2-Dihydroxy-1,2-dihydro-7-hydroxymethylnaphthalene;Nakitriol;Dehydrozingerone;Coumaryl	C01458;C12231;C14262;C14334;C01092;C12029;C10435;C10480;C10493;C12343;C14104;C16896;C17840;C20465
586	M210T340	210.112	210.11	210.112	340.34	334.603	358.827	29	28	6511			92	18	60	FALSE	FALSE	0		0		1	0	-	-	-	-	-	-	1	coumaryl acetate	CPD-12215	14	Tyr-OEt;Anhalamine;p-Lactophenetide;Propoxur;8-Amino-7-oxononanoate;(E)-2-Butenyl-4-methyl-threonine;Carpacin;Myristicin;Sarisan;Isoshinanolone;cis-1,2-Dihydroxy-1,2-dihydro-7-hydroxymethylnaphthalene;Nakitriol;Dehydrozingerone;Coumaryl	C01458;C12231;C14262;C14334;C01092;C12029;C10435;C10480;C10493;C12343;C14104;C16896;C17840;C20465
587	M210T34	210.135	210.132	210.137	33.856	31.842	37.817	54	54	42835		[M+CH3CN+H]+ 168.096	3	0	0	FALSE	FALSE	0		0		0	0	-	-	-	-	-	-	0	-	-	0	-	-
588	M210T133	210.156	210.15	210.157	133.137	108.529	145.002	54	43	11327			111	0	0	FALSE	FALSE	0		0		1	0	-	-	-	-	-	-	2	(3<i>S</i>)-3-hydroxy-L-arginine;N<sup>&omega;</sup>-hydroxy-L-arginine	CPD-15413;CPD-13518	2	N1-Acetylspermidine;N8-Acetylspermidine	C00612;C01029
589	M210T87	210.156	210.156	210.157	87.086	82.755	92.437	34	33	7216			27	0	0	FALSE	FALSE	0		0		1	0	-	-	-	-	-	-	2	(3<i>S</i>)-3-hydroxy-L-arginine;N<sup>&omega;</sup>-hydroxy-L-arginine	CPD-15413;CPD-13518	2	N1-Acetylspermidine;N8-Acetylspermidine	C00612;C01029
590	M211T350	211.08	211.079	211.082	349.752	344.734	357.322	32	30	1367		[M+H]+ 210.073	83	16	20	FALSE	TRUE	0		0		1	0	-	-	-	-	-	-	1	thiolactomycin	CPD0-1242	7	Thiolactomycin;Sedoheptulose;alpha-D-Mannoheptulopyranose;beta-D-Sedoheptulopyranose;Coriose;D-glycero-D-manno-Heptose;L-glycero-D-manno-Heptose	C11165;C02076;C08236;C08355;C19612;C21042;C21043
591	M211T658	211.097	211.096	211.097	657.535	651.006	682.87	42	36	4426			173	49	150	TRUE	FALSE	0		0		1	0	-	-	-	-	-	-	3	6-(4-methyl-2-oxopentyl)-4-hydroxy-2-pyrone;sinapyl alcohol;phlorisovalerophenone	CPD-7147;SINAPYL-ALCOHOL;3-METHYL-1-246-TRIHYDROXYPHENYLBUTAN	5	Phosphoagmatine;Sinapyl;Phlorisovalerophenone;Multifidol;Acetylagmatine	C02726;C02325;C07350;C10709;C02131
592	M211T260	211.097	211.096	211.098	259.856	253.782	262.943	28	28	3066		[M+H]+ 210.081	32	9	109	TRUE	TRUE	1	score{0.8843}adduct{(M+CH3COO+2H)+}name{3-Phenylpropanoic acid}labid{S0197}	0		1	1	3-Phenylpropanoic acid	HMDB00764	Phenylpropanoids and polyketides	C05629	501-52-0	107	0	-	-	2	Pyocyanine;2-Aminoacridone	C01748;C12143
593	M211T32	211.113	211.111	211.115	31.974	30.334	34.728	56	56	22841	[31][M+1]+		1	0	0	FALSE	FALSE	0		0		1	0	-	-	-	-	-	-	0	-	-	2	Lactaroviolin;p-Methoxystilbene	C09696;C14679
594	M211T34	211.147	211.146	211.148	33.6165	31.965	37.744	56	56	25926		[M+H]+ 210.141	3	0	0	FALSE	FALSE	0		0		0	0	-	-	-	-	-	-	0	-	-	0	-	-
595	M211T87	211.168	211.168	211.169	87.177	80.58	91.777	55	55	62955	[32][M]+	[M+H]+ 210.161	27	43	501	TRUE	FALSE	0		0		0	0	-	-	-	-	-	-	0	-	-	0	-	-
596	M211T183	211.169	211.167	211.169	182.62	178.385	185.592	44	44	10325		[M+H]+ 210.161 [M+H-H20]+ 228.174	72	1	109	TRUE	FALSE	1	score{0.9547}adduct{(M+H)+}name{Altretamine}labid{n00839}	0		1	1	Altretamine	HMDB14631	Organoheterocyclic compounds	-	645-05-6	2123	0	-	-	0	-	-
597	M211T66	211.169	211.168	211.169	65.539	59.331	74.094	29	29	37809		[M+CH3COO+2H]+ 150.133 [M+H]+ 210.161	43	19	400	TRUE	FALSE	0		0		0	0	-	-	-	-	-	-	0	-	-	0	-	-
598	M212T240	212.112	212.112	212.113	239.535	235.68	243.549	56	56	37558	[33][M]+	[M+NH4]+ 194.079	48	53	203	TRUE	FALSE	1	score{0.9601}adduct{(M+NH4)+}name{D-Pinitol}labid{n00741}	1	score{0.9593}adduct{(M+NH4)+}name{D-Pinitol}labid{n00741}	1	1	D-Pinitol	HMDB34219	Organooxygen compounds	C03844	10284-63-6	-	9	<i>N</i><sup>6</sup>-acetyl-L-lysine;&gamma;-glutamyl-isopropylamide;<i>N<sup>2</sup></i>-acetyl-L-Lysine;methyl-&beta;-D-galactoside;D-pinitol;methyl &beta;-D-glucoside;sequoyitol;1-<i>O</i>-methyl-<i>scyllo</i>-inositol;D-ononitol	CPD-567;CPD-9372;N-ACETYL-L-LYSINE;METHYL-BETA-D-GALACTOSIDE;CPD-8046;CPD-3570;5-O-METHYL-MYO-INOSITOL;CPD-8063;4-METHYL-MYO-INOSITOL	9	5-O-Methyl-myo-inositol;Methyl;D-Bornesitol;L-Bornesitol;D-Pinitol;O-Methyl-scyllo-inositol;4-O-Methyl-myo-inositol;6-O-Methyl-myo-inositol;(-)-Quebrachitol	C03365;C03619;C03659;C03660;C03844;C05163;C06352;C06353;C08257
599	M212T163	212.112	212.11	212.113	162.56	159.106	169.508	41	41	3752		[M+NH4]+ 194.075	22	40	242	TRUE	TRUE	1	score{0.9489}adduct{(M+NH4)+}name{D-Pinitol}labid{n00741}	1	score{0.948}adduct{(M+NH4)+}name{D-Pinitol}labid{n00741}	1	1	D-Pinitol	HMDB34219	Organooxygen compounds	C03844	10284-63-6	-	0	-	-	4	Phenanthrene-9,10-oxide;9-Hydroxyphenanthrene;Phenanthrene-1,2-oxide;1-Phenanthrol	C11429;C11430;C11431;C11432
600	M212T33	212.115	212.11	212.118	33.017	29.839	46.62	57	56	4784			3	0	0	FALSE	FALSE	0		0		1	0	-	-	-	-	-	-	11	2,6-dihydroxypseudooxynicotine;<i>N</i><sup>6</sup>-acetyl-L-lysine;&gamma;-glutamyl-isopropylamide;<i>N<sup>2</sup></i>-acetyl-L-Lysine;methyl-&beta;-D-galactoside;D-pinitol;methyl &beta;-D-glucoside;sequoyitol;1-<i>O</i>-methyl-<i>scyllo</i>-inositol;D-ononitol;caffeine	CPD-113;CPD-567;CPD-9372;N-ACETYL-L-LYSINE;METHYL-BETA-D-GALACTOSIDE;CPD-8046;CPD-3570;5-O-METHYL-MYO-INOSITOL;CPD-8063;4-METHYL-MYO-INOSITOL;1-3-7-TRIMETHYLXANTHINE	10	5-O-Methyl-myo-inositol;Methyl;D-Bornesitol;L-Bornesitol;D-Pinitol;O-Methyl-scyllo-inositol;4-O-Methyl-myo-inositol;6-O-Methyl-myo-inositol;(-)-Quebrachitol;Caffeine	C03365;C03619;C03659;C03660;C03844;C05163;C06352;C06353;C08257;C07481
601	M212T34	212.151	212.148	212.152	33.793	32.38	50.312	55	54	6941		[M+CH3CN+Na]+ 148.13 [M+CH3CN+H]+ 170.112	3	0	0	FALSE	FALSE	0		0		0	0	-	-	-	-	-	-	0	-	-	0	-	-
602	M212T88	212.172	212.17	212.172	87.602	79.47	92.601	49	48	8643	[32][M+1]+		27	0	0	FALSE	FALSE	0		0		1	0	-	-	-	-	-	-	2	<i>N</i><SUP>8</SUP>-acetylspermidine;<i>N</i><SUP>1</SUP>-acetylspermidine	CPD-3462;CPD-568	0	-	-
603	M212T183	212.171	212.169	212.173	182.893	178.237	187.079	33	33	2100			72	0	0	FALSE	FALSE	0		0		0	0	-	-	-	-	-	-	0	-	-	0	-	-
604	M213T454	212.97	212.968	212.971	454.295	449.854	458.8	28	28	1103			118	6	11	FALSE	FALSE	0		0		1	0	-	-	-	-	-	-	0	-	-	1	Phenolic	C02734
605	M213T171	213.075	213.073	213.076	171.495	163.97	175.596	57	55	3759		[M+Na]+ 190.091	31	0	0	FALSE	FALSE	0		0		1	0	-	-	-	-	-	-	1	S-prenyl-L-cysteine	S-PRENYL-L-CYSTEINE	0	-	-
606	M213T306	213.075	213.074	213.076	306.449	303.917	309.371	40	40	871			120	0	0	FALSE	FALSE	0		0		1	0	-	-	-	-	-	-	2	(R)-3-((R)-3-hydroxybutanoyloxy)-butanoate;iminoarginine	CPD-1116;CPD-17095	6	Danielone;n-Propyl;(R)-3-((R)-3-Hydroxybutanoyloxy)butanoate;L-Arginine;D-Arginine;Amino	C10674;C11155;C04546;C00062;C00792;C02385
607	M213T37	213.09	213.088	213.092	37.461	30.422	40.928	47	47	5638			11	0	0	FALSE	FALSE	0		0		1	0	-	-	-	-	-	-	4	pinosylvin;benzylbenzoate;(<i>S</i>)-benzoin;<i>N</i>,<i>N</i>-dihydroxyhomomethionine	CPD-438;CPD-6443;CPD-13932;CPD-14046	16	Benzoin;Pinosylvin;(+)-cis-3,4-Dihydrophenanthrene-3,4-diol;trans-9(S),10(S)-Dihydrodiolphenanthrene;Benzyl;4,4'-Dihydroxystilbene;Anthracene-cis-1,2-dihydrodiol;Anthracene-9,10-dihydrodiol;(S)-Benzoin;(R)-Benzoin;Propyl;Precocene;3-Dimethylallyl-4-hydroxybenzaldehyde;Ligustilide;Butylphthalide;2,6-Dimethyldeca-2,4,6,8-tetraenedial	C01408;C01745;C04468;C11428;C12537;C14233;C16203;C16205;C20227;C20228;C06360;C09017;C12459;C16987;C17854;C21078
608	M213T240	213.115	213.115	213.116	240.082	235.181	243.463	56	56	3925	[33][M+1]+		48	0	0	FALSE	FALSE	0		0		1	0	-	-	-	-	-	-	0	-	-	4	Chrysoidine;MeIQ;Burimamide;Benalfocin	C14617;C19254;C07448;C10970
609	M213T35	213.126	213.125	213.128	35.018	31.842	38.11	56	56	7484		[M+H]+ 212.124	3	0	0	FALSE	FALSE	0		0		0	0	-	-	-	-	-	-	0	-	-	0	-	-
610	M213T99	213.148	213.146	213.149	99.2775	94.498	110.293	36	36	4101			45	0	0	FALSE	FALSE	0		0		1	0	-	-	-	-	-	-	4	(9Z)-12-oxo-dodec-9-enoate;traumatin;<i>N</i>-guanyl-1,7-diaminoheptane;6-hydroxypseudooxynicotine	12-OXO-CIS-9-DODECENOATE;12-OXO-TRANS-10-DODECENOATE;CPD-16884;CPD-107	4	Cucurbic;Putaminoxin;Traumatin;12-Oxo-9(Z)-dodecenoic	C08482;C08509;C16309;C16311
611	M213T40	213.162	213.152	213.164	39.559	28.915	43.784	44	43	4101		[M+H]+ 212.151	9	0	0	FALSE	FALSE	0		0		1	0	-	-	-	-	-	-	0	-	-	1	1,4'-Bipiperidine-1'-carboxylic	C16836
612	M214T423	214.001	214.001	214.002	423.454	410.497	453.438	63	54	4717			12	2	23	TRUE	FALSE	0		0		0	0	-	-	-	-	-	-	0	-	-	0	-	-
613	M214T240_1	214.059	214.059	214.06	240.377	237.25	250.106	58	56	12693	[34][M]2+		48	0	0	FALSE	FALSE	0		0		0	0	-	-	-	-	-	-	0	-	-	0	-	-
614	M214T11	214.086	214.083	214.088	10.644	7.08	12.717	48	48	571			203	0	0	FALSE	FALSE	0		0		1	0	-	-	-	-	-	-	1	gramine	CPD-8915	7	Benzyl;Fenamic;Salicylanilide;Ephedroxane;Trihomomethionine;4-Hydroxy-9-fluorenone;6,7-Benzocoumarin	C12865;C13697;C18915;C17902;C17221;C07723;C16211
615	M214T240_2	214.117	214.112	214.118	240.429	233.653	245.673	54	53	10902	[33][M+2]+		48	0	0	FALSE	FALSE	0		0		0	0	-	-	-	-	-	-	0	-	-	0	-	-
616	M214T35	214.129	214.126	214.131	34.98	31.45	47.51	45	44	2336		[M+H]+ 213.124	3	0	0	FALSE	FALSE	0		0		0	0	-	-	-	-	-	-	0	-	-	0	-	-
617	M215T240	214.561	214.56	214.564	240.374	237.71	244.039	52	52	4881	[34][M+1]2+		48	0	0	FALSE	FALSE	0		0		0	0	-	-	-	-	-	-	0	-	-	0	-	-
618	M215T274	214.953	214.952	214.955	273.764	262.943	283.241	60	47	2293			165	3	22	FALSE	TRUE	0		0		1	0	-	-	-	-	-	-	0	-	-	2	Sodium;2,6-Dichloro-para-phenylenediamine	C08171;C19399
619	M215T303	214.953	214.952	214.954	303.496	299.778	306.737	39	39	1468			110	3	22	FALSE	TRUE	0		0		1	0	-	-	-	-	-	-	0	-	-	2	Sodium;2,6-Dichloro-para-phenylenediamine	C08171;C19399
620	M215T350	215.052	215.05	215.052	349.827	338.562	374.554	84	56	4660			83	19	6	TRUE	FALSE	0		0		1	0	-	-	-	-	-	-	2	L-quinate;2D-5-<i>O</i>-methyl-2,3,5/4,6-pentahydroxycyclohexanone	QUINATE;PENTAHYDROXYCYCLOHEXANONE	6	Quinate;2D-5-O-Methyl-2,3,5/4,6-pentahydroxycyclohexanone;Valiolone;2-epi-5-epi-Valiolone;5-epi-Valiolone;2-epi-Valiolone	C00296;C01295;C12113;C17691;C17694;C21282
621	M215T46	215.052	215.049	215.053	46.001	42.089	54.858	41	38	2160		[M+Na]+ 192.062	50	0	0	FALSE	FALSE	0		0		1	0	-	-	-	-	-	-	2	L-quinate;2D-5-<i>O</i>-methyl-2,3,5/4,6-pentahydroxycyclohexanone	QUINATE;PENTAHYDROXYCYCLOHEXANONE	6	Quinate;2D-5-O-Methyl-2,3,5/4,6-pentahydroxycyclohexanone;Valiolone;2-epi-5-epi-Valiolone;5-epi-Valiolone;2-epi-Valiolone	C00296;C01295;C12113;C17691;C17694;C21282
622	M215T12	215.07	215.069	215.07	12.326	8.269	15.791	55	55	1064			198	8	146	FALSE	FALSE	0		0		1	0	-	-	-	-	-	-	1	coumaryl acetate	CPD-12215	21	3,4-Dihydroxy-3,4-dihydro-9-fluorenone;Mycosinol;Phenyl;2,4-Dihydroxybenzophenone;4,4'-Dihydroxybenzophenone;2,2'-Dihydroxybenzophenone;Diphenyl;1-Hydro-1,1a-dihydroxy-9-fluorenone;4,4'-Dimethylangelicin;4,5'-Dimethylangelicin;Carpacin;Myristicin;Sarisan;Isoshinanolone;cis-1,2-Dihydroxy-1,2-dihydro-7-hydroxymethylnaphthalene;Nakitriol;Dehydrozingerone;Coumaryl;L-Cladinose;Metaldehyde;Tauropine	C07722;C08455;C14163;C14215;C14220;C14284;C14507;C16262;C19404;C19405;C10435;C10480;C10493;C12343;C14104;C16896;C17840;C20465;C11917;C18744;C01616
623	M215T117	215.106	215.105	215.107	116.875	109.671	126.606	44	41	8889			5	1	91	TRUE	TRUE	0		0		1	0	-	-	-	-	-	-	2	dihydropinosylvin;(+)-(1<i>R</i>,2<i>R</i>)-1,2-diphenylethane-1,2-diol	CPD-6963;CPD-8985	11	Ichthyotherol;Dihydropinosylvin;Lunularin;4-Benzyloxybenzyl;Cunaniol;4,4'-Dihydroxybibenzyl;1,1-Bis(4-hydroxyphenyl)ethane;(+)-(1R,2R)-1,2-Diphenylethane-1,2-diol;Thymyl;Senkyunolide;Sedanonic	C08452;C10254;C10269;C11834;C13687;C14341;C14349;C16015;C09909;C17853;C17875
624	M215T36	215.106	215.104	215.107	35.961	31.44	38.897	31	31	3372		[M+Na]+ 192.118	29	1	91	TRUE	TRUE	0		0		0	0	-	-	-	-	-	-	0	-	-	0	-	-
625	M215T95	215.106	215.104	215.106	94.634	89.042	99.83	32	30	8355			73	1	91	TRUE	FALSE	0		0		1	0	-	-	-	-	-	-	2	dihydropinosylvin;(+)-(1<i>R</i>,2<i>R</i>)-1,2-diphenylethane-1,2-diol	CPD-6963;CPD-8985	11	Ichthyotherol;Dihydropinosylvin;Lunularin;4-Benzyloxybenzyl;Cunaniol;4,4'-Dihydroxybibenzyl;1,1-Bis(4-hydroxyphenyl)ethane;(+)-(1R,2R)-1,2-Diphenylethane-1,2-diol;Thymyl;Senkyunolide;Sedanonic	C08452;C10254;C10269;C11834;C13687;C14341;C14349;C16015;C09909;C17853;C17875
626	M215T37	215.142	215.14	215.144	37.474	31.45	40.014	56	56	4112		[M+Na]+ 192.157	11	0	0	FALSE	FALSE	0		0		0	0	-	-	-	-	-	-	0	-	-	0	-	-
627	M215T337	215.138	215.137	215.14	336.536	325.891	346.986	56	52	2358		[M+H]+ 214.125	56	0	0	FALSE	FALSE	0		0		0	0	-	-	-	-	-	-	0	-	-	0	-	-
628	M215T193	215.142	215.141	215.143	192.679	191.243	194.899	28	28	3286		[M+H-2H2O]+ 250.158	25	0	0	FALSE	FALSE	0		0		1	0	-	-	-	-	-	-	9	zealexin A2;8&beta;-hydroxy-germacra-1(10),4,11(13)-trien-12-oate;2-<i>cis</i>,4-<i>trans</i>-xanthoxin;<i>cis</i>-abscisic alcohol;6&alpha;-hydroxy-germacra-1(10),4,11(13)-trien-12-oate;(-)-heliannuol A;zealexin A3;<i>trans</i>-abscisic alcohol;(+)-heliannuol D	CPD-13570;CPD-16701;CPD-7279;CPD4FS-7;CPD-16700;CPD-9876;CPD-13571;CPD4FS-8;CPD-9879	11	Gemfibrozil;Arbusculin;Ipomeamarone;Piperdial;Warburganal;Xanthoxin;Abscisic;2-Ethylhexyl-4-hydroxybenzoate;1-Deoxy-11beta-hydroxypentalenate;Pentalenate;cis-N-Methyl-(S)-7,8,13,14-tetrahydroprotoberberine	C07020;C09295;C09689;C09711;C09748;C13453;C13456;C14716;C20403;C20405;C05318
629	M215T144	215.163	215.162	215.167	144.316	120.673	149.394	59	41	8144		[M+H]+ 214.158	24	1	124	TRUE	TRUE	0		0		1	0	-	-	-	-	-	-	1	3-oxo-dodecanoate	3-OXODODECANOATE	1	3-Oxododecanoic	C02367
630	M215T48	215.163	215.16	215.164	47.737	34.9	53.759	37	35	2900		[M+K]+ 176.205 [M+H]+ 214.161 [M+H-2H2O]+ 250.185	50	0	0	FALSE	FALSE	0		0		0	0	-	-	-	-	-	-	0	-	-	0	-	-
631	M216T346	216.055	216.053	216.056	346.344	336.922	356.96	31	28	807			85	0	0	FALSE	FALSE	0		0		0	0	-	-	-	-	-	-	0	-	-	0	-	-
632	M216T393	216.062	216.059	216.064	393.155	390.016	400.418	35	34	1416			97	0	0	FALSE	FALSE	0		0		1	0	-	-	-	-	-	-	3	4-hydroxylamino-2,6-dinitrotoluene;2-hydroxylamino-4,6-dinitrotoluene;phenylacetylglycine	CPD-10457;CPD-10447;CPD-11715	11	sn-Glycero-3-phosphoethanolamine;(3-Arylcarbonyl)-alanine;Phenylacetylglycine;5,6-Dihydroxy-3-methyl-2-oxo-1,2,5,6-tetrahydroquinoline;Gentioflavine;Cichorine;3-Carbamoyl-2-phenylpropionaldehyde;4-Hydroxy-5-phenyltetrahydro-1,3-oxazin-2-one;Anthopleurine;DNOC;2,4-Dinitroanisole	C01233;C03450;C05598;C06726;C09962;C10581;C16587;C16595;C16994;C18653;C21159
633	M216T190	216.098	216.097	216.099	190.099	183.339	196.578	60	56	3888		[M+NH4]+ 198.058	25	1	5	FALSE	TRUE	0		0		0	0	-	-	-	-	-	-	0	-	-	0	-	-
634	M217T240	217.068	217.067	217.072	239.761	226.659	244.039	57	56	97024	[35][M]+	[M+Na]+ 194.079	48	56	21	TRUE	FALSE	0		0		1	0	-	-	-	-	-	-	7	methyl-&beta;-D-galactoside;D-pinitol;methyl &beta;-D-glucoside;sequoyitol;1-<i>O</i>-methyl-<i>scyllo</i>-inositol;D-ononitol;caffeine	METHYL-BETA-D-GALACTOSIDE;CPD-8046;CPD-3570;5-O-METHYL-MYO-INOSITOL;CPD-8063;4-METHYL-MYO-INOSITOL;1-3-7-TRIMETHYLXANTHINE	10	5-O-Methyl-myo-inositol;Methyl;D-Bornesitol;L-Bornesitol;D-Pinitol;O-Methyl-scyllo-inositol;4-O-Methyl-myo-inositol;6-O-Methyl-myo-inositol;(-)-Quebrachitol;Caffeine	C03365;C03619;C03659;C03660;C03844;C05163;C06352;C06353;C08257;C07481
635	M217T292	217.068	217.067	217.068	292.011	272.646	303.271	73	48	18937		[M+Na]+ 194.074	38	43	128	TRUE	TRUE	0		0		1	0	-	-	-	-	-	-	0	-	-	4	Phenanthrene-9,10-oxide;9-Hydroxyphenanthrene;Phenanthrene-1,2-oxide;1-Phenanthrol	C11429;C11430;C11431;C11432
636	M217T166	217.068	217.066	217.07	166.456	161.26	175.811	48	46	7973			77	50	21	TRUE	TRUE	0		0		1	0	-	-	-	-	-	-	7	methyl-&beta;-D-galactoside;D-pinitol;methyl &beta;-D-glucoside;sequoyitol;1-<i>O</i>-methyl-<i>scyllo</i>-inositol;D-ononitol;caffeine	METHYL-BETA-D-GALACTOSIDE;CPD-8046;CPD-3570;5-O-METHYL-MYO-INOSITOL;CPD-8063;4-METHYL-MYO-INOSITOL;1-3-7-TRIMETHYLXANTHINE	9	5-O-Methyl-myo-inositol;Methyl;D-Bornesitol;L-Bornesitol;D-Pinitol;O-Methyl-scyllo-inositol;4-O-Methyl-myo-inositol;6-O-Methyl-myo-inositol;(-)-Quebrachitol	C03365;C03619;C03659;C03660;C03844;C05163;C06352;C06353;C08257
637	M217T149	217.068	217.067	217.068	149.252	144.361	150.874	30	30	4770		[M+3Na-2H]+ 150.109	24	40	21	TRUE	TRUE	0		0		0	0	-	-	-	-	-	-	0	-	-	0	-	-
638	M217T40	217.085	217.083	217.087	40.337	38.013	42.69	36	36	2521			20	2	37	FALSE	TRUE	0		0		1	0	-	-	-	-	-	-	2	noraucuparin;coniferyl alcohol 9-methyl ester	CPD-18575;CPD-17703	7	Nepodin;NOP;Allenolic;Bis(4-hydroxyphenyl)methanol;3-Methoxy-5-methyl-1-naphthoate;Zingerone;Isobutylparaben	C09954;C11491;C14613;C18215;C20980;C17497;C20342
639	M217T356	217.088	217.087	217.091	356.322	344.095	377.859	71	51	3525		[M+H]+ 216.083	135	12	29	TRUE	FALSE	1	score{0.9386}adduct{(M+H)+}name{O-Desmethylnaproxen}labid{n00876}	0		1	1	O-Desmethylnaproxen	HMDB13989	-	-	-	162920	0	-	-	0	-	-
640	M217T37	217.121	217.119	217.123	36.572	29.742	45.16	46	46	2676		[M+H]+ 216.116	11	0	0	FALSE	FALSE	0		0		1	0	-	-	-	-	-	-	1	4,9-dimethyldodeca-2,4,6,8,10-pentaene-1,12-dial	CPD-7202	0	-	-
641	M217T370	217.128	217.124	217.13	370.446	367.344	378.443	35	34	2172			53	9	16	TRUE	TRUE	0		0		1	0	-	-	-	-	-	-	0	-	-	1	gamma-Glutamyl-beta-aminopropiononitrile	C06114
642	M217T113	217.158	217.157	217.159	113.18	99.36	122.675	46	38	11269		[M+Na]+ 194.173 [M+H-H20]+ 234.164	5	1	148	TRUE	TRUE	0		0		1	0	-	-	-	-	-	-	6	artemisinate;15-hydroxysolavetivone;(-)-curcuhydroquinone;zealexin A1;germacra-1(10),4,11(13)-trien-12-oate;2-dehydrolubimin	CPD-13248;CPD-4741;CPD-9878;CPD-13573;CPD-9413;CPD-4742	20	Bakkenolide;Confertifolin;Drimenin;Eremophilenolide;Helminthosporal;Hydroxyisopatchoulenone;Polygodial;Sclerosporin;Tetradymol;Valerenic;Curcumenol;Dehydrocurdione;(4S,5S)-(+)-Germacrone;13-Hydroxygermacrone;Curcumenone;Sugeonol;Chrysantherol;Germacrene;Artemisinate;1-Deoxypentalenate	C09350;C09376;C09399;C09409;C09677;C09686;C09712;C09721;C09739;C09743;C16942;C16949;C17489;C17491;C17492;C17504;C17609;C19678;C20309;C20404
643	M217T35	217.158	217.156	217.159	34.691	32.354	42.768	33	32	4026		[M+Na]+ 194.168	3	0	0	FALSE	FALSE	0		0		1	0	-	-	-	-	-	-	1	(<i>E</i>)-geranylacetone	CPD-12901	1	Oxidized	C03527
644	M217T134	217.158	217.157	217.159	133.525	128.725	144.974	35	35	13575			111	0	0	FALSE	FALSE	0		0		1	0	-	-	-	-	-	-	1	(<i>E</i>)-geranylacetone	CPD-12901	3	Atractylone;Furanodiene;Oxidized	C16919;C16959;C03527
645	M218T317	217.877	217.876	217.878	316.885	312.46	321.061	32	31	1189			126	0	0	FALSE	FALSE	0		0		0	0	-	-	-	-	-	-	0	-	-	0	-	-
646	M218T168	218.011	218.008	218.013	168.308	163.536	172.525	35	35	1431		[M+K]+ 179.047	77	0	0	FALSE	FALSE	0		0		0	0	-	-	-	-	-	-	0	-	-	0	-	-
647	M218T345	218.043	218.042	218.043	345.187	342.215	348.895	41	41	1550			87	0	0	FALSE	FALSE	0		0		1	0	-	-	-	-	-	-	2	leucodopachrome;D-erythrose 4-phosphate	CPD-8652;ERYTHROSE-4P	25	Dopaquinone;1,2-Epoxy-3-(p-Nitrophenoxy)propane;2-Carboxy-2,3-dihydro-5,6-dihydroxyindole;Salicyluric;6-Hydroxy-3-succinoylpyridine;D-Glucosamine;1-Amino-1-deoxy-scyllo-inositol;D-Galactosamine;D-Mannosamine;Nojirimycin;beta-D-Glucosamine;Kanosamine;neo-Inosamine-2;L-Altrosamine;D-Allosamine;D-Gulosamine;L-Idosamine;D-Talosamine;7-Aminomethyl-7-carbaguanine;D-Erythrose;D-Threose;Erythrulose;D-Ery…	C00822;C04274;C05604;C07588;C19631;C00329;C01214;C02262;C03570;C06763;C08349;C12212;C17578;C21035;C21038;C21048;C21051;C21060;C16675;C00279;C03109;C03394;C03604;C21285;C21286
648	M218T240	218.071	218.07	218.072	240.227	234.66	243.549	56	56	8856	[35][M+1]+		48	0	0	FALSE	FALSE	0		0		1	0	-	-	-	-	-	-	1	6-aminopenicillanate	6-AMINOPENICILLANATE	1	Benalfocin	C10970
649	M218T35	218.116	218.111	218.122	34.775	32.359	45.089	40	38	3021			3	0	0	FALSE	FALSE	0		0		1	0	-	-	-	-	-	-	2	3-hydroxy-5-methoxybiphenyl;(3-phenoxyphenyl)methanol	CPD-18574;CPD-13113	10	Glutethimide;Securinine;Pyracarbolid;(+)-(3S,4R)-cis-3,4-Dihydroxy-3,4-dihydrofluorene;Safynol;Dehydrotremetone;4-(Benzyloxyl)phenol;Bis(4-hydroxyphenyl)methane;2,2'-Bisphenol;(3-Phenoxyphenyl)methanol	C07489;C10614;C18914;C07721;C08458;C08741;C14244;C14298;C14747;C19800
650	M218T67	218.211	218.209	218.212	67.493	64.239	70.942	52	52	1618			23	0	0	FALSE	FALSE	0		0		1	0	-	-	-	-	-	-	1	laurate	DODECANOATE	1	Dodecanoic	C02679
651	M219T316	218.942	218.942	218.943	315.729	311.682	325.422	57	56	15491		[M+Na]+ 195.95	59	2	22	TRUE	FALSE	0		0		1	0	-	-	-	-	-	-	0	-	-	1	Tungsten	C19183
652	M219T432	218.973	218.97	218.975	432.239	428.957	435.839	37	37	1700		[M+CH3CN+Na]+ 154.958 [M+CH3CN+H]+ 176.939	169	0	0	FALSE	FALSE	0		0		0	0	-	-	-	-	-	-	0	-	-	0	-	-
653	M219T713	218.974	218.973	218.975	712.926	697.688	719.238	50	31	1135		[M+CH3CN+Na]+ 154.958 [M+CH3CN+H]+ 176.94	180	0	0	FALSE	FALSE	0		0		0	0	-	-	-	-	-	-	0	-	-	0	-	-
654	M219T454	218.987	218.984	218.988	454	449.854	461.838	31	31	1504			118	3	55	TRUE	FALSE	0		0		1	0	-	-	-	-	-	-	0	-	-	1	Selenocysteine	C05705
655	M219T292	219.017	219.016	219.023	291.531	267.705	312.52	80	56	3308		[M+K]+ 180.061	38	4	151	TRUE	FALSE	0		0		0	0	-	-	-	-	-	-	0	-	-	0	-	-
656	M219T357	219.023	219.016	219.024	356.728	341.395	366.786	35	34	1515		[M+Na]+ 196.029	135	3	25	TRUE	FALSE	0		0		0	0	-	-	-	-	-	-	0	-	-	0	-	-
657	M219T241	219.072	219.071	219.073	240.582	235.68	249.333	57	56	2710	[35][M+2]+		48	0	0	FALSE	FALSE	0		0		0	0	-	-	-	-	-	-	0	-	-	0	-	-
658	M219T178	219.101	219.1	219.102	177.81	169.865	179.313	59	55	36567		[M+H]+ 218.085	102	14	801	TRUE	FALSE	0		0		0	0	-	-	-	-	-	-	0	-	-	0	-	-
659	M219T40	219.101	219.1	219.101	40.18	38.45	52.039	53	52	16392		[M+H]+ 218.095	9	5	222	TRUE	TRUE	0		0		1	0	-	-	-	-	-	-	0	-	-	3	Dihydroeuparin;Toxol;Eupatoriochromene	C08744;C08979;C09006
660	M219T130	219.101	219.1	219.101	129.789	118.912	143.839	51	48	19183			21	8	227	TRUE	TRUE	0		0		1	0	-	-	-	-	-	-	0	-	-	4	Dihydroeuparin;Toxol;Eupatoriochromene;Candicine	C08744;C08979;C09006;C10575
661	M219T96	219.101	219.1	219.102	96.238	83.759	103.667	49	41	9031		[M+Na]+ 196.11	45	22	227	TRUE	TRUE	0		0		0	0	-	-	-	-	-	-	0	-	-	0	-	-
662	M219T417	219.097	219.095	219.099	416.857	412.038	438.143	44	37	3041			80	2	99	TRUE	FALSE	1	score{0.9978}adduct{(M+H)+}name{5-L-Glutamyl-L-alanine}labid{S0346}	1	score{0.9832}adduct{(M+H)+}name{5-L-Glutamyl-L-alanine}labid{S0346}	1	1	5-L-Glutamyl-L-alanine	HMDB06248	Organic acids and derivatives	C03740	5875-41-2	440103	0	-	-	3	gamma-L-Glutamyl-D-alanine;L-Alanyl-D-glutamate;L-Alanyl-L-glutamate	C03738;C20957;C20958
663	M219T159	219.101	219.1	219.102	158.565	148.453	163.173	34	32	16950			34	13	801	TRUE	TRUE	0		0		1	0	-	-	-	-	-	-	0	-	-	4	Dihydroeuparin;Toxol;Eupatoriochromene;Candicine	C08744;C08979;C09006;C10575
664	M219T195	219.101	219.1	219.102	194.64	192.351	197.009	31	31	10936			60	19	227	TRUE	TRUE	0		0		1	0	-	-	-	-	-	-	0	-	-	4	Dihydroeuparin;Toxol;Eupatoriochromene;Candicine	C08744;C08979;C09006;C10575
665	M219T291	219.1	219.098	219.102	290.954	288.178	294.04	31	31	1276			38	1	298	TRUE	TRUE	0		0		1	0	-	-	-	-	-	-	0	-	-	4	Dihydroeuparin;Toxol;Eupatoriochromene;Candicine	C08744;C08979;C09006;C10575
666	M219T33	219.116	219.115	219.117	32.547	30.918	34.3	37	37	13918		[M+NH4]+ 201.075	1	2	222	TRUE	TRUE	0		0		1	0	-	-	-	-	-	-	0	-	-	1	3-{[(2E)-4-Amino-4-oxobut-2-enoyl]amino}-L-alanine	C20966
667	M219T94	219.137	219.136	219.138	93.797	83.128	99.943	42	40	7233		[M+H]+ 218.132	73	1	175	TRUE	TRUE	0		0		0	0	-	-	-	-	-	-	0	-	-	0	-	-
668	M219T42	219.174	219.173	219.174	42.3835	26.169	43.938	44	44	43641		[M+K]+ 180.212 [M+H]+ 218.168	6	9	264	TRUE	FALSE	0		0		1	0	-	-	-	-	-	-	5	germacra-1(10),4,11(13)-trien-12-al;artemisinic aldehyde;solavetivone;zerumbone;4-(5,5-dimethylcyclohex-1-en-1-yl)cyclohex-1-ene-1-carbaldehyde	CPD-9412;CPD-7557;CPD-4721;CPD-11421;CPD-13627	17	alpha-Sinensal;beta-Sinensal;Solavetivone;alpha-Vetivone;beta-Vetivone;(+)-8-Hydroxycalamenene;Dendrolasin;Germacrone;alpha-Cyperone;Turmerone;Cyperotundone;Nootkatone;Albaflavenone;Germacra-1(10),4,11(13)-trien-12-al;Pentalen-13-al;Zerumbone;Artemisinic	C09729;C09730;C09737;C09744;C09745;C09938;C16779;C16966;C17090;C17494;C17501;C17914;C17954;C19677;C19939;C20262;C20308
669	M219T69	219.174	219.173	219.174	69.025	63.928	71.382	28	28	8362		[M+Na]+ 196.177	23	9	170	TRUE	TRUE	0		0		0	0	-	-	-	-	-	-	0	-	-	0	-	-
670	M220T227	220.096	220.094	220.098	227.421	219.041	231.362	36	35	1676			105	0	0	FALSE	FALSE	0		0		1	0	-	-	-	-	-	-	2	methyl ecgonone;2,2',3-trihydroxybiphenyl	CPD-9775;CPD-927	9	Aniracetam;(2S,3R)-2-Hydroxy-3-(indol-3-yl)butanoate;L-Metanephrine;Tenuazonic;Ecgonone;2,2',3-Trihydroxybiphenyl;2-Napthyloxyacetic;3-Hydroxy-5-methyl-1-naphthoate;2-Hydroxy-5-methyl-1-naphthoate	C13355;C21288;C05588;C08511;C20371;C03569;C18750;C20805;C20856
671	M220T364	220.105	220.104	220.106	363.959	358.057	377.565	63	56	3417		[M+Na]+ 197.115	42	8	72	TRUE	FALSE	0		0		1	0	-	-	-	-	-	-	0	-	-	1	Nitrilacarb	C18954
672	M220T178	220.104	220.101	220.105	178.155	157.881	194.224	50	42	7662			102	0	0	FALSE	FALSE	0		0		1	0	-	-	-	-	-	-	2	L-alanyl-D-glutamate;L-alanyl-L-glutamate	CPD0-2190;CPD0-1445	3	N(omega)-Nitro-L-arginine;Nitrilacarb;Piperazine	C03417;C18954;C12839
673	M220T40	220.104	220.1	220.106	40.324	38.568	42.151	32	32	4407			20	0	0	FALSE	FALSE	0		0		1	0	-	-	-	-	-	-	2	L-alanyl-D-glutamate;L-alanyl-L-glutamate	CPD0-2190;CPD0-1445	2	N(omega)-Nitro-L-arginine;Nitrilacarb	C03417;C18954
674	M220T267	220.117	220.115	220.118	266.923	262.46	277.434	60	55	1486		[M+H]+ 219.11	32	3	153	TRUE	FALSE	1	score{0.9551}adduct{(M+CH3COO+2H)+}name{Isovalerylglycine}labid{S0195}	0		1	1	Isovalerylglycine	HMDB00678	Organic acids and derivatives	-	16284-60-9	546304	3	(<i>R</i>)-pantothenate;<i>trans</i>-zeatin;<i>cis</i>-zeatin	PANTOTHENATE;CPD-4210;CPD-4441	3	Pantothenate;Zeatin;cis-Zeatin	C00864;C00371;C15545
675	M220T33	220.12	220.118	220.125	32.7165	28.852	35.109	42	42	3678			1	0	0	FALSE	FALSE	0		0		1	0	-	-	-	-	-	-	4	<i>trans</i>-zeatin;<i>cis</i>-zeatin;5-methyl-DL-tryptophan;<I>N</I>-methyl-L-tryptophan	CPD-4210;CPD-4441;5-METHYL-DL-TRYPTOPHAN;N-METHYLTRYPTOPHAN	3	Zeatin;cis-Zeatin;Metamitron	C00371;C15545;C10930
676	M220T172	220.169	220.168	220.169	171.705	168.253	175.249	53	53	125806		[M+Na]+ 197.182	31	23	813	TRUE	FALSE	0		0		0	0	-	-	-	-	-	-	0	-	-	0	-	-
677	M221T316	220.94	220.939	220.941	316.463	311.733	323.272	51	49	2300			59	0	0	FALSE	FALSE	0		0		0	0	-	-	-	-	-	-	0	-	-	0	-	-
678	M221T387	221.018	221.016	221.019	387.192	383.789	396.432	42	40	3210			17	0	0	FALSE	FALSE	0		0		1	0	-	-	-	-	-	-	0	-	-	2	DNOC;2,4-Dinitroanisole	C18653;C21159
679	M221T151	221.032	221.031	221.033	151.17	147.958	155.886	54	54	4909			40	0	0	FALSE	FALSE	0		0		1	0	-	-	-	-	-	-	2	imidazole acetol-phosphate;tauropine	IMIDAZOLE-ACETOL-P;CPD-305	4	3-(Imidazol-4-yl)-2-oxopropyl;Azatyrosine;(R)-2-Aza-beta-tyrosine;Diisopropyl	C01267;C21325;C21326;C03113
680	M221T38	221.096	221.092	221.099	37.788	32.585	46.666	40	39	226031		[M+K]+ 182.132 [M+H-2H2O]+ 256.112	11	0	0	FALSE	FALSE	0		0		1	0	-	-	-	-	-	-	1	pterostilbene	CPD-6959	9	Geranyl;Decahydro-2-naphthoic;Xenognosin;Broussin;7,4'-Dihydroxy-8-methylflavan;Loroglossol;Orchinol;Pterostilbene;Echothiophate	C12294;C14113;C08731;C09505;C09650;C10267;C10272;C10287;C06975
681	M221T154	221.116	221.111	221.117	154.123	103.543	171.993	62	43	13962			108	6	269	TRUE	FALSE	0		0		1	0	-	-	-	-	-	-	0	-	-	5	Precocene;Flossonol;1,2-Dimethoxy-4-[2-(2-propenyloxy)ethenyl]-benzene;(5-Phenyl-1,2,4-triazol-3-yl)urea;X-Trp	C09018;C09928;C12263;C15383;C01365
682	M221T33	221.132	221.131	221.133	33.071	32.033	37.329	56	56	226031	[36][M]+	[M+H]+ 220.127	3	13	731	TRUE	FALSE	0		0		1	0	-	-	-	-	-	-	0	-	-	3	Guaiazulene;1,3,5,7,9,11,13-Pentadecaheptaene;Geosmin	C09675;C21358;C16286
683	M221T273	221.153	221.151	221.154	273.34	268.117	275.268	49	49	3719		[M+H-2H2O]+ 256.168	165	0	0	FALSE	FALSE	0		0		0	0	-	-	-	-	-	-	0	-	-	0	-	-
684	M221T58	221.153	221.152	221.154	57.673	53.395	62.457	35	35	5226			112	6	153	TRUE	FALSE	0		0		1	0	-	-	-	-	-	-	2	dicyclohexylamine;<i>N<sup>6</sup></i>-dimethylallyladenine	CPD0-1376;CPD-4209	9	Oblongolide;Glutinosone;(-)-Menthyl;Citronellyl;Neomenthyl;Decanoyl;cis-2-Dodecenoic;N6-(delta2-Isopentenyl)-adenine;Triacanthine	C09519;C09673;C09870;C12298;C16825;C16947;C21202;C04083;C08435
685	M221T92	221.153	221.152	221.154	92.043	78.695	103.874	41	36	5468		[M+H-H20]+ 238.158	73	6	153	TRUE	TRUE	0		0		0	0	-	-	-	-	-	-	0	-	-	0	-	-
686	M221T172	221.172	221.17	221.173	172.033	168.253	175.182	56	56	21733			31	0	0	FALSE	FALSE	0		0		1	0	-	-	-	-	-	-	0	-	-	1	Guanethidine	C07036
687	M221T134	221.189	221.188	221.19	133.554	126.165	137.858	34	34	9798			111	0	0	FALSE	FALSE	0		0		1	0	-	-	-	-	-	-	11	[4-(5,5-dimethylcyclohex-1-en-1-yl)-cyclohex-1-en-1-yl] methanol;artemisinic alcohol;1-deoxy-capsidiol;10-hydroxy-&alpha;-humulene;solavetivol;8-hydroxy-(+)-&delta;-cadinene;(11<i>R</i>)-dihydroartemisinic aldehyde;3-deoxy-capsidiol;(2<i>E</i>,6<i>E</i>)-farnesal;germacra-1(10),4,11(13)-trien-12-ol;2-tridecanone	CPD-13626;CPD-7556;CPD-4662;CPD-11422;CPD-12884;CPD-9523;CPD-7558;CPD-4663;2-TRANS6-TRANS-FARNESAL;CPD-9411;CPD-7901	18	2-trans,6-trans-Farnesal;alpha-Santalol;beta-Santalol;4-n-Nonylphenol;Butylhydroxytoluene;Caryophyllene;Cyperol;Isocyperol;Alismol;Nootkatol;(5S)-Albaflavenol;(5R)-Albaflavenol;Germacra-1(10),4,11(13)-trien-12-ol;Solavetivol;Pentalen-13-ol;10-Hydroxy-alpha-humulene;Artemisinic;(11R)-Dihydroartemisinic	C03461;C09719;C09720;C14550;C14693;C16908;C16945;C16974;C17462;C17915;C17953;C17955;C19676;C19711;C19938;C20229;C20307;C20325
688	M221T103	221.189	221.187	221.19	103.203	83.215	117.527	45	37	10370			82	0	0	FALSE	FALSE	0		0		1	0	-	-	-	-	-	-	11	[4-(5,5-dimethylcyclohex-1-en-1-yl)-cyclohex-1-en-1-yl] methanol;artemisinic alcohol;1-deoxy-capsidiol;10-hydroxy-&alpha;-humulene;solavetivol;8-hydroxy-(+)-&delta;-cadinene;(11<i>R</i>)-dihydroartemisinic aldehyde;3-deoxy-capsidiol;(2<i>E</i>,6<i>E</i>)-farnesal;germacra-1(10),4,11(13)-trien-12-ol;2-tridecanone	CPD-13626;CPD-7556;CPD-4662;CPD-11422;CPD-12884;CPD-9523;CPD-7558;CPD-4663;2-TRANS6-TRANS-FARNESAL;CPD-9411;CPD-7901	18	2-trans,6-trans-Farnesal;alpha-Santalol;beta-Santalol;4-n-Nonylphenol;Butylhydroxytoluene;Caryophyllene;Cyperol;Isocyperol;Alismol;Nootkatol;(5S)-Albaflavenol;(5R)-Albaflavenol;Germacra-1(10),4,11(13)-trien-12-ol;Solavetivol;Pentalen-13-ol;10-Hydroxy-alpha-humulene;Artemisinic;(11R)-Dihydroartemisinic	C03461;C09719;C09720;C14550;C14693;C16908;C16945;C16974;C17462;C17915;C17953;C17955;C19676;C19711;C19938;C20229;C20307;C20325
689	M221T272	221.185	221.184	221.187	271.56	269.243	273.159	42	42	6606		[M+H]+ 220.186	44	12	125	TRUE	FALSE	0		0		0	0	-	-	-	-	-	-	0	-	-	0	-	-
690	M222T141	222.019	222.017	222.019	141.257	129.485	151.852	57	52	2037			49	0	0	FALSE	FALSE	0		0		1	0	-	-	-	-	-	-	0	-	-	1	Choline	C00919
691	M222T249	222.056	222.055	222.058	249.164	245.29	253.559	34	34	3744			35	0	0	FALSE	FALSE	0		0		0	0	-	-	-	-	-	-	0	-	-	0	-	-
692	M222T593	222.112	222.111	222.113	593.072	566.562	600.592	53	33	1776			141	6	134	TRUE	TRUE	0		0		1	0	-	-	-	-	-	-	0	-	-	6	Metaxalone;Carbofuran;Tussilagine;Ecgonine;N-Hexanoyl-L-homoserine;3-Butylidene-7-hydroxyphthalide	C07934;C14291;C10411;C12448;C21197;C09921
693	M222T33	222.135	222.134	222.136	33.071	31.176	37.329	56	56	40689	[36][M+1]+		3	0	0	FALSE	FALSE	0		0		1	0	-	-	-	-	-	-	1	dihydrozeatin	CPD-332	3	Dihydrozeatin;Diethyl;Diethyl	C02029;C04586;C04587
694	M222T271	222.188	222.186	222.192	271.173	268.911	273.028	32	32	1452			44	0	0	FALSE	FALSE	0		0		0	0	-	-	-	-	-	-	0	-	-	0	-	-
695	M223T27	223.063	223.061	223.064	26.601	11.901	52.349	56	50	21238		[M+H-2H2O]+ 258.069	33	1	57	FALSE	FALSE	0		0		1	0	-	-	-	-	-	-	0	-	-	1	Northienamycin	C17369
696	M223T36	223.111	223.11	223.112	36.131	31.577	38.713	56	56	12935			29	0	0	FALSE	FALSE	0		0		1	0	-	-	-	-	-	-	0	-	-	6	Buthionine;gamma-Undecalactone;Citronellyl;11-Undecanolactone;Undecylenic;2-Ethylhexyl	C04543;C08571;C12295;C13823;C13910;C19420
697	M223T279	223.132	223.13	223.133	279.322	276.344	283.241	41	41	1323		[M+H-H20]+ 240.136	64	0	0	FALSE	FALSE	0		0		0	0	-	-	-	-	-	-	0	-	-	0	-	-
698	M223T219	223.132	223.13	223.134	219.234	217.541	220.934	37	37	2365		[M+H-2H2O]+ 258.15	10	0	0	FALSE	FALSE	0		0		0	0	-	-	-	-	-	-	0	-	-	0	-	-
699	M223T47	223.132	223.13	223.133	46.73	34.221	49.307	28	28	6706			50	2	229	TRUE	FALSE	0		0		1	0	-	-	-	-	-	-	2	L-tryptophan;D-tryptophan	TRP;D-TRYPTOPHAN	2	Dehydrovomifoliol;(+/-)-6-Hydroxy-3-oxo-alpha-ionone	C02533;C04223
700	M223T31	223.147	223.146	223.148	30.981	29.372	39.932	70	56	21238			1	1	134	TRUE	TRUE	0		0		1	0	-	-	-	-	-	-	0	-	-	2	Dodecylaldehyde;Tetrahomomethionine	C02278;C17225
701	M224T27	224.063	224.06	224.065	26.735	24.338	30.433	33	33	45097			33	0	0	FALSE	FALSE	0		0		1	0	-	-	-	-	-	-	0	-	-	1	3-{[(2E)-4-Amino-4-oxobut-2-enoyl]amino}-L-alanine	C20966
702	M224T160	224.091	224.089	224.092	160.453	154.018	164.29	56	56	7789			34	22	74	TRUE	FALSE	0		0		1	0	-	-	-	-	-	-	3	scoparone;scoparone;4-coumaroyl-diketide	CPD-9836;CPD-14452;CPD-12208	9	Bendiocarb;Dioxacarb;L-Dihydroanticapsin;Lathodoratin;Scoparone;2-Hydroxy-8-methylchromene-2-carboxylate;2-Hydroxy-3-methylbenzalpyruvate;cis-1,2-Dihydroxy-1,2-dihydro-8-carboxynaphthalene;Eugenin	C14433;C18953;C20940;C09012;C09311;C14085;C14086;C14092;C20210
703	M224T34	224.127	224.126	224.128	33.64	31.842	34.728	56	56	45383		[M+CH3CN+H]+ 182.101	3	0	0	FALSE	FALSE	0		0		0	0	-	-	-	-	-	-	0	-	-	0	-	-
704	M224T207	224.127	224.127	224.128	207.232	200.972	231.873	59	56	5114			67	20	24	TRUE	FALSE	0		0		1	0	-	-	-	-	-	-	2	cerulenin;3-dimethylallyl-4-hydroxybenzoate	CPD-6901;CPD-15423	7	Cerulenin;beta-Butoxyethyl;Anhalonidine;Benzyl;p-Methoxycinnamic;3-Dimethylallyl-4-hydroxybenzoate;Acetyleugenol	C12058;C13138;C16704;C04000;C10476;C12458;C14567
705	M224T32	224.15	224.148	224.153	31.983	29.307	39.459	57	51	7518		[M+NH4]+ 206.112	1	0	0	FALSE	FALSE	0		0		0	0	-	-	-	-	-	-	0	-	-	0	-	-
706	M225T325	224.955	224.954	224.958	325.169	318.176	329.991	33	33	601			91	0	0	FALSE	FALSE	0		0		1	0	-	-	-	-	-	-	2	3-phospho-D-glycerate;2-phospho-D-glycerate	G3P;2-PG	3	3-Phospho-D-glycerate;Glycerate;2-Phospho-D-glycerate	C00197;C00597;C00631
707	M225T278	225.009	225.007	225.01	277.977	258.099	302.26	36	28	1015		[M+K]+ 186.051	147	0	0	FALSE	FALSE	0		0		1	0	-	-	-	-	-	-	2	2-hydroxy-3-carboxy-4,5-cyclopropylhex-5-enoate;3-hydroxy-3-carboxy-4,5-cyclopropylhex-5-enoate	CPD-9737;CPD-9736	0	-	-
708	M225T38	225.09	225.089	225.091	38.052	33.11	39.554	54	54	6443		[M+H-2H2O]+ 260.111	11	0	0	FALSE	FALSE	0		0		0	0	-	-	-	-	-	-	0	-	-	0	-	-
709	M225T247	225.096	225.088	225.097	246.87	242.75	252.225	42	42	2680		[M+H]+ 224.089	99	0	0	FALSE	FALSE	0		0		1	0	-	-	-	-	-	-	2	O(2),1,7,9-tetramethylurate;1,3,7,9-tetramethylurate	CPD-12506;CPD-12505	0	-	-
710	M225T184	225.09	225.084	225.093	183.52	171.573	186.153	39	38	5652			72	0	0	FALSE	FALSE	0		0		1	0	-	-	-	-	-	-	2	L-cystathionine;(2S)-flavanone	L-CYSTATHIONINE;CPD-2043	17	Flavanone;Isoflavanone;(2S)-Flavanone;2'-Hydroxychalcone;4-Hydroxychalcone;4'-Hydroxychalcone;1-Methoxy-2-hydroxyanthracene;Tremetone;10-Oxodecanoate;(3R)-6-Hydroxy-3-isopropenyl-heptanoate;(5R)-6-Hydroxy-5-isopropenyl-2-methylhexanoate;(3S)-6-Hydroxy-3-isopropenyl-heptanoate;(5S)-6-Hydroxy-5-isopropenyl-2-methylhexanoate;2-Oxodecanoic;Epomediol;3-Oxodecanoate;S-(2-Hydroxyethyl)-N-acetyl-L-cystei…	C00766;C01927;C02099;C09321;C14231;C14232;C16208;C08992;C02217;C11404;C11406;C11417;C11420;C13945;C17620;C20714;C14876
711	M225T35	225.127	225.126	225.128	34.6765	31.132	36.847	56	56	15037		[M+Na]+ 202.141	3	0	0	FALSE	FALSE	0		0		1	0	-	-	-	-	-	-	0	-	-	2	Arg-OEt;NG,NG-Dimethyl-L-arginine	C01404;C03626
712	M225T121	225.148	225.147	225.148	121.422	115.286	126.626	43	40	31699			5	17	364	TRUE	TRUE	0		0		1	0	-	-	-	-	-	-	3	methyl jasmonate;5,6-epoxy-3-hydroxy-9-apo-&beta;-caroten-9-one;grasshopper ketone	CPD1F-2;CPD-7203;CPD-7201	4	(6S,9R)-Vomifoliol;(+/-)-6-Hydroxy-3-oxo-alpha-ionol;Methyl;(+)-7-Isomethyljasmonate	C01760;C04166;C11512;C16318
713	M225T103	225.148	225.147	225.149	103.003	76.539	112.328	69	43	19480		[M+Na]+ 202.165	82	18	260	TRUE	FALSE	0		0		0	0	-	-	-	-	-	-	0	-	-	0	-	-
714	M225T159	225.148	225.147	225.148	159.175	155.248	162.057	29	29	11749			34	5	270	TRUE	FALSE	0		0		1	0	-	-	-	-	-	-	3	methyl jasmonate;5,6-epoxy-3-hydroxy-9-apo-&beta;-caroten-9-one;grasshopper ketone	CPD1F-2;CPD-7203;CPD-7201	4	(6S,9R)-Vomifoliol;(+/-)-6-Hydroxy-3-oxo-alpha-ionol;Methyl;(+)-7-Isomethyljasmonate	C01760;C04166;C11512;C16318
715	M225T34	225.162	225.159	225.164	33.553	29.292	39.932	51	49	3137		[M+H]+ 224.153	3	0	0	FALSE	FALSE	0		0		1	0	-	-	-	-	-	-	0	-	-	1	Aspergillic	C10571
716	M226T326	226.091	226.091	226.092	325.652	322.019	334.285	57	56	4787		[M+NH4]+ 208.059	56	31	54	FALSE	FALSE	0		0		1	0	-	-	-	-	-	-	1	dihydrolipoate	CPD-296	1	Dihydrolipoate	C02147
717	M226T35	226.13	226.128	226.131	34.767	31.577	38.048	54	54	4143			3	0	0	FALSE	FALSE	0		0		1	0	-	-	-	-	-	-	0	-	-	2	N1-Acetylspermidine;N8-Acetylspermidine	C00612;C01029
718	M227T317	226.971	226.97	226.972	316.563	309.245	329.191	57	40	1962			59	0	0	FALSE	FALSE	0		0		0	0	-	-	-	-	-	-	0	-	-	0	-	-
719	M227T324	227.079	227.077	227.082	324.248	321.296	331.812	42	42	884		[M+K]+ 188.111 [M+Na]+ 204.088	91	2	6	FALSE	FALSE	3	score{0.9944}adduct{(M+K)+}name{N6-Acetyl-L-lysine}labid{L0011};score{0.9943}adduct{(M-2H+3Na)+}name{N6-Methyl-L-lysine}labid{L0208};score{0.9858}adduct{(M+K)+}name{N.alpha.-Acetyl-L-lysine}labid{n00695}	0		1	3	N6-Acetyl-L-lysine;N6-Methyl-L-lysine;N.alpha.-Acetyl-L-lysine	HMDB00206;HMDB02038;-	Organic acids and derivatives;Organic acids and derivatives;Organic acids and derivatives	C02727;C02728;-	692-04-6;1188-07-4;-	92832;164795;-	0	-	-	7	L-Tryptophan;D-Tryptophan;Tryptophan;Ethotoin;Vasicinol;Idazoxan;Nirvanol	C00078;C00525;C00806;C07839;C10743;C10968;C14916
720	M227T34	227.106	227.105	227.106	34.174	30.722	36.12	56	56	66243			3	4	373	TRUE	FALSE	1	score{0.9998}adduct{(M+NH4)+}name{N-Benzyloxycarbonylglycine}labid{S0092}	0		1	1	N-Benzyloxycarbonylglycine	-	-	C03710	-	-	5	phenylethylbenzoate;(2S)-flavan-4-ol;pinosylvin monomethylether;10-hydroxydecanoate;<i>N</i>,<i>N</i>-dihydroxy-L-dihomomethionine	CPD-12217;CPD-2042;CPD-6964;10-HYDROXYDECANOATE;CPD-14048	11	(2S)-Flavan-4-ol;7-Hydroxyflavan;Pinosylvin;Deoxylapachol;4,4'-Dihydroxy-alpha-methylstilbene;(2S,3R)-Flavan-3-ol;(2S,3S)-Flavan-3-ol;4'-Hydroxy-3'-prenylacetophenone;Plastoquinone-1;10-Hydroxydecanoic;6-Hydroxy-3,7-dimethyloctanoate	C02345;C09757;C10276;C10325;C13632;C21379;C21380;C10702;C16694;C02774;C18067
721	M227T35	227.142	227.141	227.143	34.912	29.907	38.093	57	56	6441			3	0	0	FALSE	FALSE	0		0		0	0	-	-	-	-	-	-	0	-	-	0	-	-
722	M227T357	227.138	227.135	227.139	356.754	346.172	364.187	52	51	2297			135	0	0	FALSE	FALSE	0		0		1	0	-	-	-	-	-	-	1	amobarbital	CPD-5742	6	Pentobarbital;Amobarbital;Tyr-OEt;Anhalamine;p-Lactophenetide;Propoxur	C07422;C07536;C01458;C12231;C14262;C14334
723	M227T148	227.163	227.163	227.164	147.544	130.455	155.663	66	55	32921	[37][M]+		24	30	180	TRUE	FALSE	0		0		1	0	-	-	-	-	-	-	0	-	-	1	Norspermine	C21004
724	M227T115	227.163	227.163	227.164	115.115	87.075	127.725	32	28	10754		[M+CH3COO+2H]+ 166.133	5	13	198	TRUE	TRUE	0		0		0	0	-	-	-	-	-	-	0	-	-	0	-	-
725	M228T34	228.109	228.108	228.11	34.1575	31.132	36.938	56	56	9569			3	0	0	FALSE	FALSE	0		0		1	0	-	-	-	-	-	-	3	porphobilinogen;1,3,7-trimethylurate;O(2),1,9-trimethylurate	PORPHOBILINOGEN;CPD-12480;CPD-12507	8	Carboxyspermidine;Sedoheptulose;alpha-D-Mannoheptulopyranose;beta-D-Sedoheptulopyranose;Coriose;D-glycero-D-manno-Heptose;L-glycero-D-manno-Heptose;1,3,7-Trimethyluric	C18172;C02076;C08236;C08355;C19612;C21042;C21043;C16361
726	M228T350	228.107	228.106	228.108	349.646	345.088	356.96	32	31	1017			157	0	0	FALSE	FALSE	0		0		1	0	-	-	-	-	-	-	1	thiolactomycin	CPD0-1242	7	Thiolactomycin;Sedoheptulose;alpha-D-Mannoheptulopyranose;beta-D-Sedoheptulopyranose;Coriose;D-glycero-D-manno-Heptose;L-glycero-D-manno-Heptose	C11165;C02076;C08236;C08355;C19612;C21042;C21043
727	M228T36	228.145	228.142	228.148	35.607	29.213	45.083	44	42	6232		[M+H]+ 227.14	29	0	0	FALSE	FALSE	0		0		0	0	-	-	-	-	-	-	0	-	-	0	-	-
728	M228T147	228.167	228.166	228.168	146.719	119.872	155.868	68	54	5859	[37][M+1]+		24	0	0	FALSE	FALSE	0		0		0	0	-	-	-	-	-	-	0	-	-	0	-	-
729	M228T20	228.195	228.194	228.196	20.3775	12.011	24.471	34	34	2249			66	0	0	FALSE	FALSE	0		0		0	0	-	-	-	-	-	-	0	-	-	0	-	-
730	M228T669	228.267	228.265	228.27	669.115	664.291	672.376	53	52	619			199	0	0	FALSE	FALSE	0		0		0	0	-	-	-	-	-	-	0	-	-	0	-	-
731	M229T335	229.009	229.006	229.014	334.594	323.742	338.841	28	28	446		[M+H-H20]+ 246.01	56	0	0	FALSE	FALSE	0		0		1	0	-	-	-	-	-	-	0	-	-	2	Amobam;Magnesium	C18449;C12505
732	M229T246	229.065	229.064	229.066	245.839	242.418	248.809	40	40	5716			99	0	0	FALSE	FALSE	0		0		1	0	-	-	-	-	-	-	0	-	-	1	2-Methyl-4-chlorophenoxybutyric	C18529
733	M229T38	229.085	229.083	229.087	38.337	35.501	47.033	29	28	4977		[M+Na]+ 206.096	9	0	0	FALSE	FALSE	0		0		1	0	-	-	-	-	-	-	1	3-dimethylallyl-4-hydroxybenzoate	CPD-15423	4	Benzyl;p-Methoxycinnamic;3-Dimethylallyl-4-hydroxybenzoate;Acetyleugenol	C04000;C10476;C12458;C14567
734	M229T189	229.106	229.104	229.108	188.939	186.383	193.061	39	39	2050			78	0	0	FALSE	FALSE	0		0		1	0	-	-	-	-	-	-	5	&alpha;-monofluoromethylarginine;(E)-&alpha;-monofluoromethyldehydroarginine;L-homoarginine;L-<i>N</i><sup>6</sup>-methyl-L-arginine;6-carboxy-5,6,7,8-tetrahydropterin	CPD0-1662;CPD0-1664;HOMOARGININE;N-METHYLARGININE;CPD0-1699	1	6-Carboxy-5,6,7,8-tetrahydropterin	C20239
735	M229T93	229.122	229.121	229.123	92.698	82.471	99.36	56	53	14213		[M+H-2H2O]+ 264.137	73	28	173	TRUE	FALSE	0		0		1	0	-	-	-	-	-	-	8	2-<i>trans</i>-abscisate;2-<i>cis</i>-abscisate;4-prenylphlorisobutyrophenone;epoxypseudoisoeugenol-2-methylbutanoate;(+)-heliannuol F;3&beta;-hydroxyparthenolide;heliespirone C;pentalenolactone D	CPD-7731;CPD-693;4-PRENYLPHLORISOBUTYROPHENONE;CPD-9948;CPD-9886;CPD-16767;CPD-9885;CPD-13621	25	Abscisate;Amaralin;Artemisiifolin;Baileyin;Chamissonin;Coronopilin;Florilenalin;Geigerin;Granilin;Hymenolin;Ludovicin;Michelenolide;Pleniradin;Plenolin;Ridentin;Salonitenolide;Vermeerin;Vulgarin;Hirsutic;Illudin;Phomenone;Ascosalitoxin;(-)-Abscisic;Pentalenolactone;Neopentalenolactone	C06082;C09291;C09304;C09349;C09355;C09381;C09453;C09456;C09470;C09481;C09498;C09506;C09530;C09531;C09540;C09542;C09574;C09600;C09683;C09688;C09708;C10766;C11060;C20399;C20402
736	M229T66	229.122	229.121	229.122	65.728	57.241	69.316	32	31	11624		[M+H-2H2O]+ 264.137	43	15	199	TRUE	FALSE	0		0		1	0	-	-	-	-	-	-	8	2-<i>trans</i>-abscisate;2-<i>cis</i>-abscisate;4-prenylphlorisobutyrophenone;epoxypseudoisoeugenol-2-methylbutanoate;(+)-heliannuol F;3&beta;-hydroxyparthenolide;heliespirone C;pentalenolactone D	CPD-7731;CPD-693;4-PRENYLPHLORISOBUTYROPHENONE;CPD-9948;CPD-9886;CPD-16767;CPD-9885;CPD-13621	25	Abscisate;Amaralin;Artemisiifolin;Baileyin;Chamissonin;Coronopilin;Florilenalin;Geigerin;Granilin;Hymenolin;Ludovicin;Michelenolide;Pleniradin;Plenolin;Ridentin;Salonitenolide;Vermeerin;Vulgarin;Hirsutic;Illudin;Phomenone;Ascosalitoxin;(-)-Abscisic;Pentalenolactone;Neopentalenolactone	C06082;C09291;C09304;C09349;C09355;C09381;C09453;C09456;C09470;C09481;C09498;C09506;C09530;C09531;C09540;C09542;C09574;C09600;C09683;C09688;C09708;C10766;C11060;C20399;C20402
737	M229T304	229.154	229.153	229.155	303.78	300.878	307.541	55	55	33912	[38][M]+	[M+H]+ 228.147	110	55	49	FALSE	FALSE	0		0		1	0	-	-	-	-	-	-	0	-	-	5	Mescaline;Isoproterenol;Metaproterenol;Methoxamine;L-Isoprenaline	C06546;C07056;C07144;C07513;C11703
738	M229T371	229.154	229.153	229.155	370.747	353.73	374.263	60	56	34301	[39][M]+		94	48	176	TRUE	FALSE	0		0		1	0	-	-	-	-	-	-	0	-	-	5	Mescaline;Isoproterenol;Metaproterenol;Methoxamine;L-Isoprenaline	C06546;C07056;C07144;C07513;C11703
739	M229T37	229.158	229.156	229.159	37.2935	30.89	39.932	50	49	3615		[M+Na]+ 206.161	11	0	0	FALSE	FALSE	0		0		0	0	-	-	-	-	-	-	0	-	-	0	-	-
740	M229T183	229.179	229.177	229.181	182.994	178.237	187.816	39	39	3607		[M+H]+ 228.174	72	0	0	FALSE	FALSE	0		0		0	0	-	-	-	-	-	-	0	-	-	0	-	-
741	M230T345	230.063	230.054	230.063	344.648	341.085	357.04	52	51	1051		[M+Na]+ 207.073	84	0	0	FALSE	FALSE	0		0		0	0	-	-	-	-	-	-	0	-	-	0	-	-
742	M230T15	230.08	230.078	230.082	14.623	12.017	17.577	36	36	782			139	0	0	FALSE	FALSE	0		0		1	0	-	-	-	-	-	-	1	<i>N</i>-hydroxytrihomomethionine	CPD-14049	7	gamma-Fagarine;N-Acetyl-L-phenylalanine;N-Acetyl-D-phenylalanine;Cantleyine;Rhexifoline;Methylone;N-Butyl-1H-pyrazolo[3,4-d]pyrimidin-4-amine	C10676;C03519;C05620;C09933;C09986;C20126;C15344
743	M230T191	230.078	230.075	230.079	190.685	188.431	192.35	28	28	1367		[M+Na]+ 207.088	25	0	0	FALSE	FALSE	0		0		1	0	-	-	-	-	-	-	0	-	-	5	N-Acetyl-L-phenylalanine;N-Acetyl-D-phenylalanine;Cantleyine;Rhexifoline;Methylone	C03519;C05620;C09933;C09986;C20126
744	M230T94	230.125	230.124	230.126	93.757	86.013	102.13	36	36	3218		[M+CH3CN+Na]+ 166.104	73	0	0	FALSE	FALSE	0		0		0	0	-	-	-	-	-	-	0	-	-	0	-	-
745	M230T371	230.157	230.155	230.158	371.272	367.588	380.303	58	56	4784	[39][M+1]+		94	0	0	FALSE	FALSE	0		0		0	0	-	-	-	-	-	-	0	-	-	0	-	-
746	M230T304	230.157	230.156	230.159	303.744	300.878	307.541	55	55	3552	[38][M+1]+		110	0	0	FALSE	FALSE	0		0		0	0	-	-	-	-	-	-	0	-	-	0	-	-
747	M231T341_1	231.025	231.017	231.027	340.923	336.355	356.649	42	41	5070		[M+H]+ 230.018	92	1	5	TRUE	FALSE	0		0		1	0	-	-	-	-	-	-	11	D-arabinofuranose 5-phosphate;&beta;-L-arabinose 1-phosphate;<i>aldehydo</i>-D-ribose 5-phosphate;D-xylulose 5-phosphate;D-ribulose 1-phosphate;<i>aldehydo</i>-D-arabinose 5-phosphate;&beta;-D-ribose 5-phosphate;&alpha;-D-ribose-1-phosphate;D-ribulose 5-phosphate;&alpha;-D-xylose 1-phosphate;&alpha;-D-ribose 5-phosphate	CPD-18118;CPD-1825;CPD-15895;XYLULOSE-5-PHOSPHATE;D-RIBULOSE-1-P;ARABINOSE-5P;CPD-16551;RIBOSE-1P;RIBULOSE-5P;CPD-490;CPD-15318	16	Endothal-disodium;D-Ribose;D-Ribulose;D-Xylulose;alpha-D-Ribose;L-Ribulose;D-Arabinose;L-Xylulose;alpha-D-Ribose;alpha-D-Xylose;beta-L-Arabinose;L-Arabinose;alpha-L-Arabinose;L-Xylulose;D-Xylose-5-phosphate;Demeton-S-methyl	C18724;C00117;C00199;C00231;C00620;C01101;C01112;C03291;C03736;C03737;C03906;C06238;C06239;C06441;C06814;C18655
748	M231T341_2	231.047	231.046	231.047	341.405	322.46	345.549	57	51	8395			84	40	4	FALSE	FALSE	0		0		1	0	-	-	-	-	-	-	2	2,4,6-trinitrotoluene;dihydrolipoate	CPD-9138;CPD-296	1	Dihydrolipoate	C02147
749	M231T158	231.083	231.078	231.086	157.742	148.798	168.882	42	39	3189		[M+H-2H2O]+ 266.089	34	0	0	FALSE	FALSE	0		0		1	0	-	-	-	-	-	-	1	<i>p</i>-aminobenzoyl glutamate	CPD0-889	1	Dinex	C19038
750	M231T248	231.104	231.101	231.105	247.572	243.71	252.488	37	37	3612			99	0	0	FALSE	FALSE	0		0		1	0	-	-	-	-	-	-	3	demethylsuberosin;aucuparin;ergothioneine	CPD-8192;CPD-14666;Ergothioneine	11	Naproxen;6-O-Methyleuparin;Aucuparin;Kawain;Demethylbatatasin;Dihydroresveratrol;NOPM;Osthenol;Demethylsuberosin;Pindone;Ergothioneine	C01517;C08762;C09918;C09947;C10253;C10255;C11492;C18080;C18083;C19141;C05570
751	M231T257	231.137	231.136	231.139	257.197	251.78	272.178	34	33	989			32	0	0	FALSE	FALSE	0		0		1	0	-	-	-	-	-	-	3	2,7-dihydroxycadalene;3-hydroxy-9-apo-&delta;-caroten-9-one;3-hydroxy-&beta;-ionone	CPD-9752;CPD-7199;CPD-7200	14	Dehydrocostus;Eremanthin;Dehydromyodesmone;3-(1,2,3,4-Tetrahydro-6-hydroxy-2-naphthyl)cyclopentanone;Curzerenone;Furanodienone;Linderenol;Atractylenolide;Isodehydrocostus;4-Heptyloxyphenol;Phenazopyridine;MeIQx;Simetryn;Desmetryn	C09387;C09406;C09658;C15134;C16943;C16960;C16988;C17885;C17913;C14236;C07429;C19255;C14457;C19100
752	M231T372	231.158	231.154	231.162	372.077	366.296	375.591	33	33	1418			16	0	0	FALSE	FALSE	0		0		1	0	-	-	-	-	-	-	0	-	-	3	Dodecanedioic;Diisopropyl;Dibutyl	C02678;C14523;C19143
753	M231T304	231.159	231.158	231.161	304.029	302.183	307.541	31	31	622	[38][M+2]+		110	0	0	FALSE	FALSE	0		0		1	0	-	-	-	-	-	-	0	-	-	3	Dodecanedioic;Diisopropyl;Dibutyl	C02678;C14523;C19143
754	M232T323	232.072	232.071	232.073	323.204	306.276	339.054	76	56	3957			91	29	5	FALSE	FALSE	0		0		1	0	-	-	-	-	-	-	2	(<i>S</i>)-mecoprop;(<i>R</i>)-mecoprop	CPD-15724;CPD-15723	11	2-Hydroxyiminostilbene;3,4-Methylenedioxymethamphetamine;Butamben;Heliamine;(-)-Salsoline;Isoprocarb;2,3,5-Trimethacarb;Clofibric;Mecoprop-P;Mecoprop;(S)-2-(4-Chloro-2-methylphenoxy)propanoate	C16604;C07577;C07875;C09460;C09640;C18418;C18957;C13700;C18608;C18742;C20686
755	M232T263	232.153	232.152	232.154	263.171	262.089	264.33	34	34	1419			32	0	0	FALSE	FALSE	0		0		1	0	-	-	-	-	-	-	0	-	-	4	O-Butanoylcarnitine;N(alpha)-t-Butoxycarbonyl-L-leucine;Methyl;Methyl	C02862;C04301;C01223;C04130
756	M233T317	232.901	232.9	232.902	317.201	311.799	330.123	42	40	2457			126	0	0	FALSE	FALSE	0		0		0	0	-	-	-	-	-	-	0	-	-	0	-	-
757	M233T245	233.033	233.032	233.041	244.54	238.321	252.45	56	54	5942			116	0	0	FALSE	FALSE	0		0		1	0	-	-	-	-	-	-	0	-	-	2	CNQX;1,5-Naphthalene	C13668;C19464
758	M233T162	233.033	233.029	233.04	162.192	148.554	169.235	36	35	1491		[M+K]+ 194.075	22	0	0	FALSE	FALSE	0		0		1	0	-	-	-	-	-	-	0	-	-	4	Phenanthrene-9,10-oxide;9-Hydroxyphenanthrene;Phenanthrene-1,2-oxide;1-Phenanthrol	C11429;C11430;C11431;C11432
759	M233T293	233.033	233.032	233.041	293.204	289.26	313.051	31	30	2068		[M+K]+ 194.074	38	0	0	FALSE	FALSE	0		0		1	0	-	-	-	-	-	-	0	-	-	4	Phenanthrene-9,10-oxide;9-Hydroxyphenanthrene;Phenanthrene-1,2-oxide;1-Phenanthrol	C11429;C11430;C11431;C11432
760	M233T355	233.063	233.062	233.063	354.771	344.705	367.757	84	56	95060	[40][M]+	[M+H]+ 232.055	62	50	6	TRUE	FALSE	0		0		1	0	-	-	-	-	-	-	3	thiolactomycin;1,3,7-trimethylurate;O(2),1,9-trimethylurate	CPD0-1242;CPD-12480;CPD-12507	8	Thiolactomycin;Sedoheptulose;alpha-D-Mannoheptulopyranose;beta-D-Sedoheptulopyranose;Coriose;D-glycero-D-manno-Heptose;L-glycero-D-manno-Heptose;1,3,7-Trimethyluric	C11165;C02076;C08236;C08355;C19612;C21042;C21043;C16361
761	M233T257	233.062	233.058	233.063	257.253	253.215	276.427	56	55	2501		[M+Na]+ 210.081	32	46	1	TRUE	TRUE	0		0		1	0	-	-	-	-	-	-	0	-	-	2	Pyocyanine;2-Aminoacridone	C01748;C12143
762	M233T415	233.062	233.062	233.063	415.211	409.634	420.681	50	48	6040			133	33	6	FALSE	TRUE	0		0		1	0	-	-	-	-	-	-	1	thiolactomycin	CPD0-1242	7	Thiolactomycin;Sedoheptulose;alpha-D-Mannoheptulopyranose;beta-D-Sedoheptulopyranose;Coriose;D-glycero-D-manno-Heptose;L-glycero-D-manno-Heptose	C11165;C02076;C08236;C08355;C19612;C21042;C21043
763	M233T380	233.062	233.061	233.063	379.691	367.91	403.054	74	47	7860			154	30	3	TRUE	TRUE	0		0		1	0	-	-	-	-	-	-	1	thiolactomycin	CPD0-1242	7	Thiolactomycin;Sedoheptulose;alpha-D-Mannoheptulopyranose;beta-D-Sedoheptulopyranose;Coriose;D-glycero-D-manno-Heptose;L-glycero-D-manno-Heptose	C11165;C02076;C08236;C08355;C19612;C21042;C21043
764	M233T453	233.062	233.062	233.063	453.489	441.27	469.955	67	47	4604		[M+NH4]+ 215.03	118	25	1	TRUE	TRUE	0		0		0	0	-	-	-	-	-	-	0	-	-	0	-	-
765	M233T543	233.062	233.061	233.063	543.158	516.419	568.975	113	31	3146			57	5	7	TRUE	TRUE	0		0		1	0	-	-	-	-	-	-	1	thiolactomycin	CPD0-1242	7	Thiolactomycin;Sedoheptulose;alpha-D-Mannoheptulopyranose;beta-D-Sedoheptulopyranose;Coriose;D-glycero-D-manno-Heptose;L-glycero-D-manno-Heptose	C11165;C02076;C08236;C08355;C19612;C21042;C21043
766	M233T432	233.062	233.062	233.063	431.9	427.179	437.868	33	29	4966			169	16	8	TRUE	TRUE	0		0		1	0	-	-	-	-	-	-	1	thiolactomycin	CPD0-1242	7	Thiolactomycin;Sedoheptulose;alpha-D-Mannoheptulopyranose;beta-D-Sedoheptulopyranose;Coriose;D-glycero-D-manno-Heptose;L-glycero-D-manno-Heptose	C11165;C02076;C08236;C08355;C19612;C21042;C21043
767	M233T498	233.062	233.061	233.063	497.841	472.238	515.147	64	30	3843			79	23	3	TRUE	TRUE	0		0		1	0	-	-	-	-	-	-	1	thiolactomycin	CPD0-1242	7	Thiolactomycin;Sedoheptulose;alpha-D-Mannoheptulopyranose;beta-D-Sedoheptulopyranose;Coriose;D-glycero-D-manno-Heptose;L-glycero-D-manno-Heptose	C11165;C02076;C08236;C08355;C19612;C21042;C21043
768	M233T586	233.062	233.062	233.063	585.647	572.329	595.321	47	29	2130			183	0	0	FALSE	FALSE	0		0		1	0	-	-	-	-	-	-	1	thiolactomycin	CPD0-1242	7	Thiolactomycin;Sedoheptulose;alpha-D-Mannoheptulopyranose;beta-D-Sedoheptulopyranose;Coriose;D-glycero-D-manno-Heptose;L-glycero-D-manno-Heptose	C11165;C02076;C08236;C08355;C19612;C21042;C21043
769	M233T323	233.077	233.076	233.078	322.506	307.236	334.95	51	41	1414		[M+2Na-H]+ 188.111	91	0	0	FALSE	FALSE	0		0		0	0	-	-	-	-	-	-	0	-	-	0	-	-
770	M233T114	233.08	233.08	233.081	113.934	105.992	119.839	43	38	11961		[M+3Na-2H]+ 166.133	5	35	290	TRUE	TRUE	0		0		0	0	-	-	-	-	-	-	0	-	-	0	-	-
771	M233T38	233.08	233.077	233.081	37.871	32.267	40.368	34	34	4977			11	6	128	TRUE	TRUE	0		0		1	0	-	-	-	-	-	-	4	aloesone;6-(4-methyl-2-oxopentyl)-4-hydroxy-2-pyrone;sinapyl alcohol;phlorisovalerophenone	CPD-6801;CPD-7147;SINAPYL-ALCOHOL;3-METHYL-1-246-TRIHYDROXYPHENYLBUTAN	5	Goniothalenol;2-Hydroxy-7-methoxy-5-methyl-1-naphthoate;Sinapyl;Phlorisovalerophenone;Multifidol	C09930;C20841;C02325;C07350;C10709
772	M233T158	233.08	233.079	233.081	158.16	142.563	163.673	86	55	61055	[41][M]+		34	39	947	TRUE	TRUE	0		0		1	0	-	-	-	-	-	-	4	aloesone;6-(4-methyl-2-oxopentyl)-4-hydroxy-2-pyrone;sinapyl alcohol;phlorisovalerophenone	CPD-6801;CPD-7147;SINAPYL-ALCOHOL;3-METHYL-1-246-TRIHYDROXYPHENYLBUTAN	5	Goniothalenol;2-Hydroxy-7-methoxy-5-methyl-1-naphthoate;Sinapyl;Phlorisovalerophenone;Multifidol	C09930;C20841;C02325;C07350;C10709
773	M233T117	233.116	233.116	233.117	116.579	109.932	125.629	51	41	16062			5	19	162	TRUE	TRUE	0		0		1	0	-	-	-	-	-	-	4	(+)-jasmonate;(+)-7-iso-jasmonate;(-)-jasmonate;kinetin	CPD-5943;CPD-731;CPD-734;CPD-4609	5	Encecalin;Mexicanin;(-)-Jasmonic;(+)-7-Isojasmonic;Kinetin	C09005;C09503;C08491;C16317;C08272
774	M233T35	233.131	233.127	233.134	34.6305	28.26	39.288	56	54	2582		[M+K]+ 194.168 [M+Na]+ 210.141	3	0	0	FALSE	FALSE	0		0		1	0	-	-	-	-	-	-	1	(<i>E</i>)-geranylacetone	CPD-12901	1	Oxidized	C03527
775	M233T192	233.153	233.15	233.154	192.115	173.829	208.243	46	43	4747		[M+H-H20]+ 250.158	25	0	0	FALSE	FALSE	0		0		1	0	-	-	-	-	-	-	9	zealexin A2;8&beta;-hydroxy-germacra-1(10),4,11(13)-trien-12-oate;2-<i>cis</i>,4-<i>trans</i>-xanthoxin;<i>cis</i>-abscisic alcohol;6&alpha;-hydroxy-germacra-1(10),4,11(13)-trien-12-oate;(-)-heliannuol A;zealexin A3;<i>trans</i>-abscisic alcohol;(+)-heliannuol D	CPD-13570;CPD-16701;CPD-7279;CPD4FS-7;CPD-16700;CPD-9876;CPD-13571;CPD4FS-8;CPD-9879	11	Gemfibrozil;Arbusculin;Ipomeamarone;Piperdial;Warburganal;Xanthoxin;Abscisic;2-Ethylhexyl-4-hydroxybenzoate;1-Deoxy-11beta-hydroxypentalenate;Pentalenate;cis-N-Methyl-(S)-7,8,13,14-tetrahydroprotoberberine	C07020;C09295;C09689;C09711;C09748;C13453;C13456;C14716;C20403;C20405;C05318
776	M233T46	233.153	233.151	233.155	45.693	31.132	50.779	47	44	5775			18	0	0	FALSE	FALSE	0		0		1	0	-	-	-	-	-	-	3	(-)-curcuquinone;(+)-costunolide;zealexin B1	CPD-9877;CPD-9410;CPD-13572	14	Alantolactone;Costunolide;alpha-Cyclocostunolide;beta-Cyclocostunolide;Eremofrullanolide;Frullanolide;Glechomanolide;Isoalantolactone;Isovelleral;Pinguisone;Furanogermenone;3beta-Hydroxyatractylon;Atractylenolide;Tris(2-methyl-1-aziridinyl)phosphine	C09289;C09382;C09383;C09384;C09408;C09454;C09466;C09484;C09692;C09710;C17488;C17884;C17886;C19556
777	M233T101	233.153	233.151	233.154	101.455	86.122	148.908	52	33	13670			82	5	275	TRUE	TRUE	0		0		1	0	-	-	-	-	-	-	3	(-)-curcuquinone;(+)-costunolide;zealexin B1	CPD-9877;CPD-9410;CPD-13572	14	Alantolactone;Costunolide;alpha-Cyclocostunolide;beta-Cyclocostunolide;Eremofrullanolide;Frullanolide;Glechomanolide;Isoalantolactone;Isovelleral;Pinguisone;Furanogermenone;3beta-Hydroxyatractylon;Atractylenolide;Tris(2-methyl-1-aziridinyl)phosphine	C09289;C09382;C09383;C09384;C09408;C09454;C09466;C09484;C09692;C09710;C17488;C17884;C17886;C19556
778	M233T164	233.189	233.187	233.19	164.43	149.611	187.419	39	36	3488			22	0	0	FALSE	FALSE	0		0		0	0	-	-	-	-	-	-	0	-	-	0	-	-
779	M233T44	233.189	233.184	233.191	43.784	41.152	68.371	33	31	3550			18	0	0	FALSE	FALSE	0		0		0	0	-	-	-	-	-	-	0	-	-	0	-	-
780	M234T355	234.066	234.065	234.067	354.961	344.095	386.355	74	52	7992	[40][M+1]+		62	0	0	FALSE	FALSE	0		0		1	0	-	-	-	-	-	-	0	-	-	4	Milrinone;Propachlor;alpha-[3-(Nitrosoamino)propyl]-3-pyridinemethanol;Nithiazide	C07224;C18759;C19581;C19468
781	M234T159	234.083	234.082	234.084	158.751	141.407	164.201	69	53	9569	[41][M+1]+		34	0	0	FALSE	FALSE	0		0		1	0	-	-	-	-	-	-	0	-	-	2	Bis(1-aziridinyl)morpholinophosphine;Zalcitabine	C19347;C07207
782	M234T29	234.111	234.108	234.113	28.799	27.455	29.873	32	32	2392		[M+H-H20]+ 251.117	2	0	0	FALSE	FALSE	0		0		1	0	-	-	-	-	-	-	1	<i>N</i>,<i>N</i>-dihydroxypentahomomethionine	CPD-14040	1	Ac-Tyr-OEt	C01657
783	M234T115	234.12	234.119	234.121	115.016	104.674	122.871	39	36	4101		[M+H]+ 233.112 [M+H-H20]+ 251.133	5	0	0	FALSE	FALSE	0		0		1	0	-	-	-	-	-	-	1	4-(&gamma;-L-glutamylamino)butanoate	CPD-9000	2	N(omega)-Nitro-L-arginine;Prosulfocarb	C04337;C18760
784	M234T358	234.121	234.116	234.128	357.615	345.495	379.297	35	29	7285		[M+NH4]+ 216.083	135	0	0	FALSE	FALSE	0		0		0	0	-	-	-	-	-	-	0	-	-	0	-	-
785	M235T241	234.572	234.571	234.574	240.528	237.025	250.357	56	54	3413	[42][M]2+		48	0	0	FALSE	FALSE	0		0		0	0	-	-	-	-	-	-	0	-	-	0	-	-
786	M235T315	234.916	234.916	234.917	315.041	310.672	322.568	58	56	105751	[43][M]+	[M+K]+ 195.95	59	2	9	FALSE	FALSE	0		0		0	0	-	-	-	-	-	-	0	-	-	0	-	-
787	M235T356_1	234.997	234.995	234.999	356.204	353.601	358.716	30	30	1025		[M+K]+ 196.029	135	0	0	FALSE	FALSE	0		0		0	0	-	-	-	-	-	-	0	-	-	0	-	-
788	M235T356_2	235.067	235.059	235.068	355.511	344.095	386.76	65	45	2199	[40][M+2]+		62	0	0	FALSE	FALSE	0		0		0	0	-	-	-	-	-	-	0	-	-	0	-	-
789	M235T240	235.074	235.071	235.079	240.383	223.772	250.446	37	34	1178	[42][M+1]2+		48	0	0	FALSE	FALSE	0		0		0	0	-	-	-	-	-	-	0	-	-	0	-	-
790	M235T35_1	235.111	235.109	235.112	34.6005	29.365	37.478	56	56	7404		[M+Na]+ 212.124	3	0	0	FALSE	FALSE	0		0		0	0	-	-	-	-	-	-	0	-	-	0	-	-
791	M235T48	235.132	235.131	235.133	47.991	45.304	60.586	37	35	7732		[M+Na]+ 212.145	50	6	137	TRUE	FALSE	0		0		0	0	-	-	-	-	-	-	0	-	-	0	-	-
792	M235T76	235.132	235.129	235.133	76.389	69.785	85.06	32	32	6119		[M+K]+ 196.177	23	10	134	TRUE	TRUE	0		0		0	0	-	-	-	-	-	-	0	-	-	0	-	-
793	M235T33	235.147	235.146	235.148	32.9675	30.399	36.681	48	48	10014		[M+H-H20]+ 252.154	3	0	0	FALSE	FALSE	0		0		0	0	-	-	-	-	-	-	0	-	-	0	-	-
794	M235T113	235.168	235.168	235.17	113.306	101.56	121.49	51	43	17771		[M+H]+ 234.164	5	14	195	TRUE	FALSE	0		0		1	0	-	-	-	-	-	-	6	artemisinate;15-hydroxysolavetivone;(-)-curcuhydroquinone;zealexin A1;germacra-1(10),4,11(13)-trien-12-oate;2-dehydrolubimin	CPD-13248;CPD-4741;CPD-9878;CPD-13573;CPD-9413;CPD-4742	20	Bakkenolide;Confertifolin;Drimenin;Eremophilenolide;Helminthosporal;Hydroxyisopatchoulenone;Polygodial;Sclerosporin;Tetradymol;Valerenic;Curcumenol;Dehydrocurdione;(4S,5S)-(+)-Germacrone;13-Hydroxygermacrone;Curcumenone;Sugeonol;Chrysantherol;Germacrene;Artemisinate;1-Deoxypentalenate	C09350;C09376;C09399;C09409;C09677;C09686;C09712;C09721;C09739;C09743;C16942;C16949;C17489;C17491;C17492;C17504;C17609;C19678;C20309;C20404
795	M235T35_2	235.168	235.166	235.169	35.1095	23.302	42.69	48	47	10014		[M+Na]+ 212.179	3	14	195	TRUE	TRUE	0		0		1	0	-	-	-	-	-	-	0	-	-	1	cis-11-Methyl-2-dodecenoic	C18206
796	M235T87	235.169	235.168	235.169	86.824	77.957	93.712	30	30	12303		[M+CH3COO+2H]+ 174.14	27	8	218	TRUE	FALSE	0		0		0	0	-	-	-	-	-	-	0	-	-	0	-	-
797	M235T161	235.205	235.204	235.206	161.056	150.457	167.309	37	32	4186			77	0	0	FALSE	FALSE	0		0		0	0	-	-	-	-	-	-	0	-	-	0	-	-
798	M236T315	235.92	235.919	235.921	315.089	311.172	320.488	55	55	4901	[43][M+1]+		59	0	0	FALSE	FALSE	0		0		0	0	-	-	-	-	-	-	0	-	-	0	-	-
799	M236T363	236.078	236.071	236.082	363.34	343.41	369.737	53	49	2392		[M+K]+ 197.115	42	1	13	TRUE	FALSE	0		0		1	0	-	-	-	-	-	-	0	-	-	1	Nitrilacarb	C18954
800	M236T34_1	236.114	236.112	236.121	34.373	30.857	40.681	33	33	4369		[M+Na]+ 213.124	3	2	12	TRUE	TRUE	0		0		0	0	-	-	-	-	-	-	0	-	-	0	-	-
801	M236T332	236.148	236.148	236.149	332.07	328.072	356.026	62	56	10898	[44][M]+	[M+H]+ 235.141	56	56	38	TRUE	FALSE	0		0		0	0	-	-	-	-	-	-	0	-	-	0	-	-
802	M236T34_2	236.151	236.146	236.154	33.591	28.324	44.786	39	38	3076		[M+K]+ 197.19 [M+H]+ 235.145	3	0	0	FALSE	FALSE	0		0		0	0	-	-	-	-	-	-	0	-	-	0	-	-
803	M237T317	236.887	236.885	236.891	317.12	309.642	333.354	38	32	21278		[M+H-H20]+ 253.892	126	0	0	FALSE	FALSE	0		0		0	0	-	-	-	-	-	-	0	-	-	0	-	-
804	M237T315	236.915	236.914	236.915	315.048	311.172	323.118	57	56	21278	[43][M+2]+		59	13	21	TRUE	FALSE	0		0		1	0	-	-	-	-	-	-	0	-	-	1	Dimexano	C19118
805	M237T319	236.941	236.939	236.944	319.111	308.039	334.854	54	45	21278		[M+H-H20]+ 253.954	74	0	0	FALSE	FALSE	0		0		0	0	-	-	-	-	-	-	0	-	-	0	-	-
806	M237T324	237.003	237.001	237.004	324.186	320.766	329.13	39	39	2039			91	0	0	FALSE	FALSE	0		0		1	0	-	-	-	-	-	-	2	<i>(2S)</i>-2-amino-3-oxo-4-phosphonooxybutanoate;L-aspartyl-4-phosphate	2-AMINO-3-OXO-4-PHOSPHONOOXYBUTYRATE;L-BETA-ASPARTYL-P	2	Nitrofurazone;2,4-Dinitrophenylhydrazine	C08042;C11283
807	M237T355	237.034	237.032	237.035	354.837	337.504	370.076	72	56	15441	[45][M]+		62	37	20	FALSE	FALSE	0		0		1	0	-	-	-	-	-	-	0	-	-	1	Isosorbide	C07456
808	M237T383	237.034	237.033	237.034	382.798	375.529	395.032	33	31	2783			125	21	26	FALSE	TRUE	0		0		1	0	-	-	-	-	-	-	0	-	-	1	Isosorbide	C07456
809	M237T38	237.091	237.088	237.095	37.615	33.67	39.394	36	36	66303			11	0	0	FALSE	FALSE	0		0		1	0	-	-	-	-	-	-	2	dihydropinosylvin;(+)-(1<i>R</i>,2<i>R</i>)-1,2-diphenylethane-1,2-diol	CPD-6963;CPD-8985	10	cis-4,5-Dihydroxy-4,5-dihydropyrene;trans-4,5-Dihydroxy-4,5-dihydropyrene;Ichthyotherol;Dihydropinosylvin;Lunularin;4-Benzyloxybenzyl;Cunaniol;4,4'-Dihydroxybibenzyl;1,1-Bis(4-hydroxyphenyl)ethane;(+)-(1R,2R)-1,2-Diphenylethane-1,2-diol	C18249;C18255;C08452;C10254;C10269;C11834;C13687;C14341;C14349;C16015
810	M237T167	237.09	237.088	237.097	166.841	145.908	171.409	32	31	3287			77	0	0	FALSE	FALSE	0		0		1	0	-	-	-	-	-	-	2	dihydropinosylvin;(+)-(1<i>R</i>,2<i>R</i>)-1,2-diphenylethane-1,2-diol	CPD-6963;CPD-8985	10	cis-4,5-Dihydroxy-4,5-dihydropyrene;trans-4,5-Dihydroxy-4,5-dihydropyrene;Ichthyotherol;Dihydropinosylvin;Lunularin;4-Benzyloxybenzyl;Cunaniol;4,4'-Dihydroxybibenzyl;1,1-Bis(4-hydroxyphenyl)ethane;(+)-(1R,2R)-1,2-Diphenylethane-1,2-diol	C18249;C18255;C08452;C10254;C10269;C11834;C13687;C14341;C14349;C16015
811	M237T42	237.111	237.106	237.113	42.387	38.421	47.759	31	30	13885			6	0	0	FALSE	FALSE	0		0		1	0	-	-	-	-	-	-	0	-	-	1	3-Dimethylallyl-4-hydroxymandelic	C12457
812	M237T35	237.127	237.126	237.127	34.801	33.545	51.206	59	56	70342	[46][M]+	[M+Na]+ 214.14	3	15	225	TRUE	FALSE	0		0		1	0	-	-	-	-	-	-	0	-	-	5	(-)-Menthyl;Citronellyl;Neomenthyl;Decanoyl;cis-2-Dodecenoic	C09870;C12298;C16825;C16947;C21202
813	M237T221	237.148	237.146	237.149	221.141	219.551	230.367	40	39	2734		[M+H-2H2O]+ 272.163	10	0	0	FALSE	FALSE	0		0		0	0	-	-	-	-	-	-	0	-	-	0	-	-
814	M237T332	237.152	237.15	237.155	331.689	327.057	351.093	57	56	1705	[44][M+1]+		56	0	0	FALSE	FALSE	0		0		1	0	-	-	-	-	-	-	1	<i>(S)</i>-tetrahydroprotoberberine	S-781314-TETRAHYDROPROTOBERBERINE	0	-	-
815	M237T164	237.148	237.145	237.156	163.525	159.636	182.389	36	33	3492			22	0	0	FALSE	FALSE	0		0		1	0	-	-	-	-	-	-	5	3-oxo-dodecanoate;<i>trans</i>-zeatin;<i>cis</i>-zeatin;5-methyl-DL-tryptophan;<I>N</I>-methyl-L-tryptophan	3-OXODODECANOATE;CPD-4210;CPD-4441;5-METHYL-DL-TRYPTOPHAN;N-METHYLTRYPTOPHAN	6	4-Heptyloxybenzoic;Heptyl;3-Oxododecanoic;Guanethidine;Zeatin;cis-Zeatin	C14274;C14718;C02367;C07036;C00371;C15545
816	M237T33	237.163	237.162	237.164	33.0755	28.845	48.766	58	56	9866		[M+H-H20]+ 254.168	3	0	0	FALSE	FALSE	0		0		1	0	-	-	-	-	-	-	0	-	-	2	3-Deoxyestrone;4-(1-Ethyl-2-phenylbutyl)phenol	C14972;C15082
817	M238T315	237.918	237.917	237.918	315.045	311.172	320.488	40	40	1215	[43][M+3]+		59	0	0	FALSE	FALSE	0		0		0	0	-	-	-	-	-	-	0	-	-	0	-	-
818	M238T454	238.019	238.016	238.02	454.373	449.854	460.837	28	28	1113		[M+Na]+ 215.03	118	13	6	FALSE	FALSE	0		0		0	0	-	-	-	-	-	-	0	-	-	0	-	-
819	M238T355	238.037	238.035	238.038	355.176	343.338	373.47	37	34	1709	[45][M+1]+		62	0	0	FALSE	FALSE	0		0		1	0	-	-	-	-	-	-	0	-	-	1	Drazoxolon	C18929
820	M238T35	238.13	238.129	238.131	34.543	33.282	35.673	56	56	14621	[46][M+1]+		3	0	0	FALSE	FALSE	0		0		1	0	-	-	-	-	-	-	0	-	-	1	Diethylcarbamazine	C07968
821	M238T34	238.166	238.163	238.17	33.5835	30.381	37.303	54	54	3997		[M+NH4]+ 220.127	3	0	0	FALSE	FALSE	0		0		0	0	-	-	-	-	-	-	0	-	-	0	-	-
822	M239T315	238.913	238.912	238.914	315.047	311.172	320.23	40	40	2375	[43][M+4]+		59	0	0	FALSE	FALSE	0		0		0	0	-	-	-	-	-	-	0	-	-	0	-	-
823	M239T116	239.106	239.105	239.107	115.568	105.95	126.641	38	35	5126		[M+H-2H2O]+ 274.121	5	0	0	FALSE	FALSE	0		0		1	0	-	-	-	-	-	-	1	hemigossypol-6-methyl ether	CPD-9529	3	4,4'-Dihydroxy-3,5-dimethoxydihydrostilbene;Chlorpheniramine;Dexchlorpheniramine	C10256;C06905;C06946
824	M239T96	239.106	239.105	239.107	95.967	92.376	100.788	29	29	5407			45	0	0	FALSE	FALSE	0		0		1	0	-	-	-	-	-	-	1	4,9-dimethyldodeca-2,4,6,8,10-pentaene-1,12-dial	CPD-7202	0	-	-
825	M239T37	239.107	239.104	239.109	37.478	34.973	38.784	55	55	46792		[M+Na]+ 216.116 [M+H-H20]+ 256.112	11	0	0	FALSE	FALSE	0		0		1	0	-	-	-	-	-	-	2	4,9-dimethyldodeca-2,4,6,8,10-pentaene-1,12-dial;pterostilbene	CPD-7202;CPD-6959	7	Xenognosin;Broussin;7,4'-Dihydroxy-8-methylflavan;Loroglossol;Orchinol;Pterostilbene;Echothiophate	C08731;C09505;C09650;C10267;C10272;C10287;C06975
826	M239T225	239.112	239.11	239.113	225.087	220.982	228.1	41	41	2816		[M+H]+ 238.104	75	0	0	FALSE	FALSE	0		0		0	0	-	-	-	-	-	-	0	-	-	0	-	-
827	M239T190	239.127	239.125	239.129	190.326	183.709	194.791	32	30	2732		[M+H-H20]+ 256.137	25	0	0	FALSE	FALSE	0		0		0	0	-	-	-	-	-	-	0	-	-	0	-	-
828	M239T34	239.142	239.141	239.143	34.3485	33.32	37.869	56	56	136534	[46][M+2]+		3	30	609	TRUE	FALSE	0		0		1	0	-	-	-	-	-	-	2	laurate;<i>N</i>-hydroxy-tetrahomomethionine	DODECANOATE;CPD-14051	3	Atractylone;Furanodiene;Dodecanoic	C16919;C16959;C02679
829	M239T146	239.142	239.142	239.143	145.901	140.726	148.025	35	35	11931			24	5	408	TRUE	TRUE	1	score{0.8382}adduct{(2M+K)+}name{4-Hexen-1-ol, (E)-}labid{n00067}	0		1	1	4-Hexen-1-ol, (E)-	-	-	-	-	-	2	laurate;<i>N</i>-hydroxy-tetrahomomethionine	DODECANOATE;CPD-14051	3	Atractylone;Furanodiene;Dodecanoic	C16919;C16959;C02679
830	M239T102	239.142	239.141	239.144	101.821	75.527	126.069	61	40	11961		[M+CH3COO+2H]+ 178.106	82	22	568	TRUE	TRUE	0		0		1	0	-	-	-	-	-	-	1	L-canavanine	CANAVANINE	0	-	-
831	M239T273	239.163	239.161	239.166	273.118	266.374	274.79	50	50	3470		[M+H-H20]+ 256.168 [M+H-2H2O]+ 274.179	165	2	37	TRUE	FALSE	0		0		0	0	-	-	-	-	-	-	0	-	-	0	-	-
832	M239T94	239.163	239.162	239.164	93.8295	89.529	98.676	36	35	6562		[M+CH3COO+2H]+ 178.136 [M+H]+ 238.158	73	1	172	TRUE	FALSE	0		0		1	0	-	-	-	-	-	-	0	-	-	2	Propofol;4-n-Hexylphenol	C07523;C14465
833	M239T30	239.178	239.177	239.18	29.871	28.725	40.528	58	52	9911		[M+H]+ 238.172	2	0	0	FALSE	FALSE	0		0		0	0	-	-	-	-	-	-	0	-	-	0	-	-
834	M240T274	240.002	240	240.005	274.382	260.911	281.564	48	39	959		[M+Na]+ 217.015	100	3	31	FALSE	TRUE	0		0		0	0	-	-	-	-	-	-	0	-	-	0	-	-
835	M240T37	240.102	240.099	240.11	36.541	29.304	40.034	51	51	20448			11	0	0	FALSE	FALSE	0		0		1	0	-	-	-	-	-	-	0	-	-	17	N-Hydroxy-2-acetamidofluorene;1-Hydroxy-2-acetamidofluorene;7-Hydroxy-2-acetamidofluorene;3-Hydroxy-2-acetamidofluorene;5-Hydroxy-2-acetamidofluorene;Acetamiprid;Cystathionine;L-Cystathionine;Butoxycarboxim;Aldoxycarb;Isoflavone;Phenindione;Flavone;Tectoquinone;9-Anthroic;Flavone;Phenanthrene-4-carboxylate	C03954;C14481;C14633;C14656;C14678;C18507;C00542;C02291;C18646;C18906;C00799;C07584;C10043;C10405;C13699;C15608;C18253
836	M240T34	240.146	240.145	240.146	34.411	33.32	45.619	57	56	25939	[46][M+3]+		3	0	0	FALSE	FALSE	0		0		1	0	-	-	-	-	-	-	0	-	-	1	IBMX	C13708
837	M240T30	240.182	240.179	240.187	29.851	27.725	48.796	49	45	2790		[M+H]+ 239.176	2	0	0	FALSE	FALSE	0		0		0	0	-	-	-	-	-	-	0	-	-	0	-	-
838	M241T276	240.986	240.986	240.987	276.447	257.597	289.881	83	56	6649		[M+Na]+ 217.998	100	47	27	TRUE	TRUE	0		0		0	0	-	-	-	-	-	-	0	-	-	0	-	-
839	M241T177	240.986	240.985	240.988	176.832	165.776	184.293	62	53	7441			8	38	26	TRUE	FALSE	1	score{1}adduct{(M-H+2K)+}name{L-Fucose}labid{S0141}	0		1	1	L-Fucose	HMDB00174	Organooxygen compounds	C01019	2438-80-4	17106	0	-	-	2	D-Erythritol;D-Erythritol	C03494;C21294
840	M241T223	240.986	240.985	240.988	223.212	212.943	228.087	40	39	4443		[M+Na]+ 217.998	10	30	27	TRUE	TRUE	0		0		0	0	-	-	-	-	-	-	0	-	-	0	-	-
841	M241T302	240.986	240.986	240.987	302.305	295.575	305.364	35	35	5094		[M+K]+ 202.021	142	22	19	FALSE	FALSE	0		0		0	0	-	-	-	-	-	-	0	-	-	0	-	-
842	M241T43	240.986	240.984	240.988	42.9575	35.199	46.193	30	30	5440		[M+Na]+ 217.998	6	1	47	TRUE	FALSE	1	score{1}adduct{(M-H+2K)+}name{L-Fucose}labid{S0141}	0		1	1	L-Fucose	HMDB00174	Organooxygen compounds	C01019	2438-80-4	17106	0	-	-	0	-	-
843	M241T386	241.067	241.065	241.069	386.375	382.872	391.428	42	42	1175			17	0	0	FALSE	FALSE	0		0		0	0	-	-	-	-	-	-	0	-	-	0	-	-
844	M241T362	241.069	241.066	241.071	361.69	358.27	366.503	29	29	1464		[M+H-H20]+ 258.077	4	0	0	FALSE	FALSE	0		0		0	0	-	-	-	-	-	-	0	-	-	0	-	-
845	M241T39	241.085	241.082	241.087	39.04	32.03	43.367	45	45	10296		[M+Na]+ 218.095	9	0	0	FALSE	FALSE	0		0		1	0	-	-	-	-	-	-	0	-	-	3	Dihydroeuparin;Toxol;Eupatoriochromene	C08744;C08979;C09006
846	M241T35_1	241.121	241.121	241.123	34.577	31.842	38.598	57	56	10594	[46][M+4]+		3	0	0	FALSE	FALSE	0		0		1	0	-	-	-	-	-	-	3	menaquinone-1;<i>N</i>, <i>N</i>-dihydroxytrihomomethionine;D,L-5-fluorotryptophan	CPD0-1367;CPD-14050;DL-5-FLUOROTRYPTOPHAN	5	Lapachenole;Dimethylstilbestrol;2,5-Dimethoxystilbene;Navenone;Methoxyphenone	C09950;C14234;C15131;C17021;C19124
847	M241T150	241.118	241.117	241.121	149.694	141.921	159.913	36	35	5045			40	0	0	FALSE	FALSE	0		0		1	0	-	-	-	-	-	-	0	-	-	3	D-Lysopine;Bendiocarb;Dioxacarb	C04020;C14433;C18953
848	M241T219	241.143	241.141	241.144	219.161	217.269	221.303	42	42	4437		[M+H-H20]+ 258.15	10	1	22	TRUE	TRUE	0		0		0	0	-	-	-	-	-	-	0	-	-	0	-	-
849	M241T279	241.143	241.142	241.144	279.308	276.073	282.528	40	40	2761		[M+H]+ 240.136	64	1	37	TRUE	TRUE	0		0		0	0	-	-	-	-	-	-	0	-	-	0	-	-
850	M241T377	241.154	241.153	241.155	376.798	372.661	380.06	56	56	11400	[47][M]+		136	50	121	FALSE	FALSE	0		0		1	0	-	-	-	-	-	-	1	cerulenin	CPD-6901	4	Pirbuterol;Cerulenin;beta-Butoxyethyl;Anhalonidine	C07807;C12058;C13138;C16704
851	M241T306	241.154	241.153	241.154	306.108	303.672	309.371	36	36	6269			120	27	110	TRUE	TRUE	0		0		1	0	-	-	-	-	-	-	1	cerulenin	CPD-6901	4	Pirbuterol;Cerulenin;beta-Butoxyethyl;Anhalonidine	C07807;C12058;C13138;C16704
852	M241T38	241.158	241.157	241.159	38.281	31.355	46.039	57	56	83296	[48][M]+	[M+Na]+ 218.161	11	25	315	TRUE	FALSE	0		0		1	0	-	-	-	-	-	-	6	germacra-1(10),4,11(13)-trien-12-al;artemisinic aldehyde;solavetivone;zerumbone;4-(5,5-dimethylcyclohex-1-en-1-yl)cyclohex-1-ene-1-carbaldehyde;dodecane-1,7-diol	CPD-9412;CPD-7557;CPD-4721;CPD-11421;CPD-13627;CPD-17647	18	Dehydrofalcarinone;alpha-Sinensal;beta-Sinensal;Solavetivone;alpha-Vetivone;beta-Vetivone;(+)-8-Hydroxycalamenene;Dendrolasin;Germacrone;alpha-Cyperone;Turmerone;Cyperotundone;Nootkatone;Albaflavenone;Germacra-1(10),4,11(13)-trien-12-al;Pentalen-13-al;Zerumbone;Artemisinic	C08445;C09729;C09730;C09737;C09744;C09745;C09938;C16779;C16966;C17090;C17494;C17501;C17914;C17954;C19677;C19939;C20262;C20308
853	M241T63	241.158	241.157	241.159	63.032	53.832	76.84	37	35	12392		[M+H-H20]+ 258.164	28	27	345	TRUE	TRUE	0		0		1	0	-	-	-	-	-	-	0	-	-	2	Cicutoxin;Enanthotoxin	C08402;C20044
854	M241T181	241.158	241.157	241.159	181.227	173.894	183.986	30	28	5052		[M+H-H20]+ 258.163	46	5	179	TRUE	TRUE	0		0		1	0	-	-	-	-	-	-	0	-	-	2	Cicutoxin;Enanthotoxin	C08402;C20044
855	M241T145	241.158	241.157	241.159	145.014	125.422	158.308	57	41	9939			24	15	289	TRUE	TRUE	0		0		1	0	-	-	-	-	-	-	6	germacra-1(10),4,11(13)-trien-12-al;artemisinic aldehyde;solavetivone;zerumbone;4-(5,5-dimethylcyclohex-1-en-1-yl)cyclohex-1-ene-1-carbaldehyde;dodecane-1,7-diol	CPD-9412;CPD-7557;CPD-4721;CPD-11421;CPD-13627;CPD-17647	18	Dehydrofalcarinone;alpha-Sinensal;beta-Sinensal;Solavetivone;alpha-Vetivone;beta-Vetivone;(+)-8-Hydroxycalamenene;Dendrolasin;Germacrone;alpha-Cyperone;Turmerone;Cyperotundone;Nootkatone;Albaflavenone;Germacra-1(10),4,11(13)-trien-12-al;Pentalen-13-al;Zerumbone;Artemisinic	C08445;C09729;C09730;C09737;C09744;C09745;C09938;C16779;C16966;C17090;C17494;C17501;C17914;C17954;C19677;C19939;C20262;C20308
856	M241T96	241.158	241.157	241.159	96.084	81.72	114.005	34	29	7177		[M+Na]+ 218.163 [M+H]+ 240.146	45	25	246	TRUE	TRUE	0		0		1	0	-	-	-	-	-	-	0	-	-	1	Pirbuterol	C07807
857	M241T35_2	241.194	241.189	241.197	34.951	31	41.917	48	46	55062		[M+K]+ 202.233 [M+H-H20]+ 258.193	3	0	0	FALSE	FALSE	0		0		0	0	-	-	-	-	-	-	0	-	-	0	-	-
858	M242T277	241.988	241.986	241.989	277.388	262.618	286.929	43	35	2097			147	2	11	FALSE	TRUE	0		0		0	0	-	-	-	-	-	-	0	-	-	0	-	-
859	M242T177	241.989	241.986	241.996	176.945	164.633	200.166	36	33	2572			8	0	0	FALSE	FALSE	0		0		0	0	-	-	-	-	-	-	0	-	-	0	-	-
860	M242T314	241.997	241.988	241.998	313.665	298.75	325.13	49	38	2553			59	4	13	FALSE	FALSE	0		0		1	0	-	-	-	-	-	-	1	3,4-dichlorobenzoate-<i>cis</i>-4,5-diol	CPD-11225	2	3,5-Dichloro-2-methylmuconate;3,5-Dichloro-2-methylmuconolactone	C18303;C18308
861	M242T309	242.078	242.076	242.081	309.27	306.419	313.661	35	35	975			137	0	0	FALSE	FALSE	0		0		1	0	-	-	-	-	-	-	0	-	-	4	Moxonidine;Aniracetam;(2S,3R)-2-Hydroxy-3-(indol-3-yl)butanoate;Mevinphos	C07451;C13355;C21288;C18688
862	M242T264	242.099	242.096	242.105	263.556	261.609	274.701	38	38	1143		[M+Na]+ 219.11	32	0	0	FALSE	FALSE	0		0		1	0	-	-	-	-	-	-	3	(<i>R</i>)-pantothenate;<i>trans</i>-zeatin;<i>cis</i>-zeatin	PANTOTHENATE;CPD-4210;CPD-4441	3	Pantothenate;Zeatin;cis-Zeatin	C00864;C00371;C15545
863	M242T245	242.121	242.119	242.123	245.411	237.029	253.782	60	56	2427			116	0	0	FALSE	FALSE	0		0		0	0	-	-	-	-	-	-	0	-	-	0	-	-
864	M242T35	242.124	242.117	242.126	34.704	31.577	47.759	55	53	4443			3	0	0	FALSE	FALSE	0		0		1	0	-	-	-	-	-	-	3	L-<i>erythro</i>-5,6,7,8-tetrahydrobiopterin;O(2),1,7,9-tetramethylurate;1,3,7,9-tetramethylurate	CPD-14053;CPD-12506;CPD-12505	2	Tetrahydrobiopterin;L-threo-Tetrahydrobiopterin	C00272;C20264
865	M242T376	242.157	242.156	242.158	376.358	371.944	379.583	56	56	2070	[47][M+1]+		136	0	0	FALSE	FALSE	0		0		0	0	-	-	-	-	-	-	0	-	-	0	-	-
866	M242T38	242.161	242.157	242.163	38.2655	32.48	39.468	52	52	19030	[48][M+1]+		11	0	0	FALSE	FALSE	0		0		1	0	-	-	-	-	-	-	0	-	-	1	Propamocarb	C18421
867	M242T667	242.283	242.281	242.284	667.164	663.336	671.861	51	51	819			30	0	0	FALSE	FALSE	0		0		0	0	-	-	-	-	-	-	0	-	-	0	-	-
868	M242T602	242.283	242.282	242.284	601.648	596.871	608.827	55	55	647			93	0	0	FALSE	FALSE	0		0		0	0	-	-	-	-	-	-	0	-	-	0	-	-
869	M243T329	242.966	242.96	242.967	328.584	310.88	337.132	42	39	1410			56	0	0	FALSE	FALSE	0		0		1	0	-	-	-	-	-	-	0	-	-	1	Dixanthogen	C19120
870	M243T276	242.984	242.983	242.987	276.105	262.294	284.23	43	30	1548		[M+Na]+ 219.994 [M+H]+ 241.976	100	0	0	FALSE	FALSE	0		0		1	0	-	-	-	-	-	-	0	-	-	3	Phosphoramide;Isophosphamide;Zinc	C07647;C16559;C17389
871	M243T176	242.984	242.98	242.993	175.541	166.378	200.591	31	28	2151			8	0	0	FALSE	FALSE	0		0		1	0	-	-	-	-	-	-	0	-	-	4	Zinc;Phosphoramide;Isophosphamide;CCCP	C17389;C07647;C16559;C11164
872	M243T401	243.026	243.024	243.027	401.01	382.779	403.577	40	39	2034			179	0	0	FALSE	FALSE	0		0		1	0	-	-	-	-	-	-	1	D-myo-inositol 1,2-cyclic phosphate	CPD-1121	9	D-myo-Inositol;6-Deoxy-5-ketofructose;(3E)-4-(2-Carboxyphenyl)-2-oxobut-3-enoate;Purpurogallin;(3Z)-4-(2-Carboxyphenyl)-2-oxobut-3-enoate;3-[6-(Carboxymethylene)cyclohexa-2,4-dien-1-ylidene]-2-oxopropanate;3,6,8-Trihydroxy-2-naphthoate;3-O-Ethyl-L-ascorbic;Se-Propenylselenocysteine	C04299;C16848;C01275;C09964;C16149;C16214;C21320;C18342;C05706
873	M243T169	243.062	243.059	243.064	168.546	155.272	179.146	35	34	1638		[M+CH3CN+Na]+ 179.047	77	0	0	FALSE	FALSE	0		0		0	0	-	-	-	-	-	-	0	-	-	0	-	-
874	M243T39	243.101	243.099	243.102	39.133	31.577	44.739	52	52	3934		[M+H]+ 242.094	9	0	0	FALSE	FALSE	0		0		1	0	-	-	-	-	-	-	1	3-methoxy-4',5-dihydroxy-<i>trans</i>-stilbene	CPD-12871	11	Fenoprofen;7,4'-Dihydroxyflavan;4,7-Dihydroxy-2-methoxy-9,10-dihydrophenanthrene;Hircinol;Dunnione;Lapachol;beta-Lapachone;4,5-Bisphenol-o-quinone;Equol;3-Methoxy-4',5-dihydroxy-trans-stilbene;(2R,3S,4S)-Leucoanthocyanidin	C06997;C09641;C10257;C10261;C10337;C10366;C10367;C13628;C14131;C20154;C21418
875	M243T129	243.101	243.1	243.102	129.346	111.13	132.424	43	39	6868		[M+H-H20]+ 260.107	21	0	0	FALSE	FALSE	0		0		1	0	-	-	-	-	-	-	2	hemigossypol;2-(2'-methylthio)heptylmaleate	CPD-9525;CPD-19481	6	8-Deoxylactucin;Linderane;Hemigossypol;Cyperine;2,3-Bis(4-hydroxyphenyl)-1,2-propanediol;Homobaldrinal	C09392;C09495;C09680;C09923;C13634;C16812
876	M243T210	243.122	243.121	243.123	210.427	208.993	212.004	28	28	1406			67	0	0	FALSE	FALSE	0		0		1	0	-	-	-	-	-	-	2	<i>N</i><sup>6</sup>,<i>N</i><sup>6</sup>-dimethyl-L-arginine;3-hydroxy-L-kynurenine	CPD-596;3-HYDROXY-L-KYNURENINE	2	Diphenylcarbazide;Acyclovir	C11232;C06810
877	M243T37_1	243.137	243.135	243.138	36.603	31.842	48.62	57	56	4784			11	0	0	FALSE	FALSE	0		0		1	0	-	-	-	-	-	-	1	benzyladenine	CPD-4604	7	Bisphenol;4,4a,5,6,7,8-Hexahydro-6-(p-hydroxyphenyl)-2(3H)-naphthalenone;4,4'-(Butane-1,1-diyl)diphenol;4,4'-(2-Methylpropylidene)bisphenol;Oblongolide;Glutinosone;6-Benzylaminopurine	C14225;C14898;C15069;C15278;C09519;C09673;C11263
878	M243T37_2	243.171	243.16	243.173	37.461	31.132	42.103	30	29	4547	[48][M+2]+		11	0	0	FALSE	FALSE	0		0		1	0	-	-	-	-	-	-	10	[4-(5,5-dimethylcyclohex-1-en-1-yl)-cyclohex-1-en-1-yl] methanol;artemisinic alcohol;1-deoxy-capsidiol;10-hydroxy-&alpha;-humulene;solavetivol;8-hydroxy-(+)-&delta;-cadinene;(11<i>R</i>)-dihydroartemisinic aldehyde;3-deoxy-capsidiol;(2<i>E</i>,6<i>E</i>)-farnesal;germacra-1(10),4,11(13)-trien-12-ol	CPD-13626;CPD-7556;CPD-4662;CPD-11422;CPD-12884;CPD-9523;CPD-7558;CPD-4663;2-TRANS6-TRANS-FARNESAL;CPD-9411	21	2-trans,6-trans-Farnesal;alpha-Santalol;beta-Santalol;4-n-Nonylphenol;Butylhydroxytoluene;Caryophyllene;Cyperol;Isocyperol;Alismol;Nootkatol;(5S)-Albaflavenol;(5R)-Albaflavenol;Germacra-1(10),4,11(13)-trien-12-ol;Solavetivol;Pentalen-13-ol;10-Hydroxy-alpha-humulene;Artemisinic;(11R)-Dihydroartemisinic;Terbutaline;Prenalterol;N-Methylmescaline	C03461;C09719;C09720;C14550;C14693;C16908;C16945;C16974;C17462;C17915;C17953;C17955;C19676;C19711;C19938;C20229;C20307;C20325;C07129;C07533;C08310
879	M243T271	243.183	243.181	243.184	270.531	268.892	273.656	44	44	2497		[M+Na]+ 220.186	44	1	54	TRUE	FALSE	0		0		0	0	-	-	-	-	-	-	0	-	-	0	-	-
880	M244T249	244.078	244.077	244.079	249.092	246.993	263.983	62	56	3096		[M+Na]+ 221.091	35	7	8	FALSE	FALSE	1	score{0.9856}adduct{(M+H-H2O)+}name{Flumequine}labid{n01143}	0		1	1	Flumequine	HMDB41895	Organoheterocyclic compounds	-	42835-25-6	3374	6	<i>N</i>-acetyl-&alpha;-D-glucosamine;<i>N</i>-acetyl-&beta;-D-glucosamine;<i>N</i>-acetyl-&alpha;-D-galactosamine;8-(methylthio)octyl-thiohydroximate;2-amino-6-acetyl-3,7,8,9-tetrahydro-3H-pyrimido[4,5-b][1,4]diazepin-4-one;5-hydroxy-L-tryptophan	CPD-12541;N-ACETYL-D-GLUCOSAMINE;CPD-3604;CPDQT-414;A-PYRIMIDODIAZEPINE;5-HYDROXY-TRYPTOPHAN	14	N-Acetyl-D-glucosamine;N-Acetyl-D-mannosamine;N-Acetyl-D-galactosamine;N-Acetylhexosamine;N-Acetyl-D-hexosamine;N-Acetyl-beta-D-glucosamine;N-Acetyl-beta-D-galactosamine;N-Acetyl-alpha-D-glucosamine;N-Acetyl-L-altrosamine;N-Acetyl-D-allosamine;N-Acetyl-D-gulosamine;N-Acetyl-L-idosamine;N-Acetyl-D-talosamine;Pyrimidodiazepine	C00140;C00645;C01132;C02711;C03136;C03878;C05021;C20328;C21036;C21039;C21049;C21052;C21061;C02587
881	M244T36	244.14	244.137	244.142	36.18	30.857	47.614	34	33	1709			29	0	0	FALSE	FALSE	0		0		1	0	-	-	-	-	-	-	0	-	-	4	Procarbazine;Alchorneine;CGP;Carnosine	C07402;C10566;C15477;C00386
882	M245T362	245.05	245.046	245.051	361.941	359.174	365.183	35	35	2392		[M+Na]+ 222.062	4	6	11	FALSE	TRUE	0		0		1	0	-	-	-	-	-	-	0	-	-	1	Metoxadiazone	C17532
883	M245T390	245.062	245.06	245.065	390.235	380.148	394.608	54	54	2004			149	10	6	FALSE	FALSE	0		0		1	0	-	-	-	-	-	-	0	-	-	1	6-Acetyl-D-glucose	C02655
884	M245T291	245.062	245.06	245.064	291.329	274.758	296.783	38	37	1251		[M+H]+ 244.061	38	10	28	TRUE	TRUE	0		0		0	0	-	-	-	-	-	-	0	-	-	0	-	-
885	M245T329	245.091	245.09	245.092	328.897	324.007	334.687	56	56	2186			56	14	30	TRUE	FALSE	0		0		1	0	-	-	-	-	-	-	1	(5<i>R</i>)-5-phosphonooxy-L-lysine	5-PHOSPHONOOXY-L-LYSINE	5	Metiamide;N5-Phenyl-L-glutamine;Buthionine;Actinamine;9-Hydroxy-2-nitrofluorene	C07449;C20843;C04543;C17575;C10924
886	M245T325	245.114	245.113	245.115	325.015	317.992	354.513	58	55	1862		[M+H]+ 244.114	91	24	3	FALSE	FALSE	0		0		0	0	-	-	-	-	-	-	0	-	-	0	-	-
887	M245T309	245.114	245.113	245.115	308.502	305.477	312.542	31	31	1250			172	16	3	FALSE	FALSE	0		0		1	0	-	-	-	-	-	-	1	diazepinone riboside	CPD-15044	3	Dehydrovomifoliol;(+/-)-6-Hydroxy-3-oxo-alpha-ionone;L-Arogenate	C02533;C04223;C00826
888	M245T157	245.116	245.115	245.119	156.963	127.163	169.685	65	54	4817		[M+H-H20]+ 262.122	108	1	279	TRUE	FALSE	0		0		1	0	-	-	-	-	-	-	0	-	-	13	Methylripariochromene;Artemisin;Dihydrogriesenin;Farinosin;Grosshemin;Helenalin;Mexicanin;Microhelenin;Parthenin;Stramonin;Marasmic;Pentalenolactone;Sudan	C09015;C09344;C09396;C09450;C09472;C09473;C09504;C09508;C09523;C09552;C09701;C20398;C19528
889	M245T38	245.116	245.114	245.119	37.817	33.584	40.353	43	43	2882		[M+K]+ 206.161	11	0	0	FALSE	FALSE	0		0		0	0	-	-	-	-	-	-	0	-	-	0	-	-
890	M245T73	245.149	245.149	245.15	72.736	66.571	78.098	35	34	5257		[M+Na]+ 222.17	23	0	0	FALSE	FALSE	0		0		0	0	-	-	-	-	-	-	0	-	-	0	-	-
891	M245T271	245.179	245.177	245.181	270.851	268.899	277.185	33	32	1044			44	0	0	FALSE	FALSE	0		0		0	0	-	-	-	-	-	-	0	-	-	0	-	-
892	M246T342	246.037	246.035	246.038	342.355	338.16	345.671	39	39	918		[M+K]+ 207.073	84	0	0	FALSE	FALSE	0		0		0	0	-	-	-	-	-	-	0	-	-	0	-	-
893	M246T166	246.073	246.071	246.077	166.173	152.953	185.594	38	35	2018			77	0	0	FALSE	FALSE	0		0		1	0	-	-	-	-	-	-	2	(<i>R</i>)-mevalonate 5-phosphate;(<i>R</i>)-mevalonate 3-phosphate	CPD-499;CPD-16873	8	Bendiocarb;Dioxacarb;N-Ethylglycocyamine;Miglitol;2-Deoxy-2-dimethylamino-alpha-D-Glucose;(R)-5-Phosphomevalonate;(R)-4-Phosphopantoate;(R)-Mevalonate	C14433;C18953;C02852;C07708;C12067;C01107;C18911;C20847
894	M246T323	246.121	246.115	246.125	323.298	305.672	335.407	44	39	472		[M+CH3CN+H]+ 204.088	91	0	0	FALSE	FALSE	0		0		1	0	-	-	-	-	-	-	0	-	-	7	L-Tryptophan;D-Tryptophan;Tryptophan;Ethotoin;Vasicinol;Idazoxan;Nirvanol	C00078;C00525;C00806;C07839;C10743;C10968;C14916
895	M246T61	246.242	246.241	246.244	60.878	58.449	63.885	35	35	1269			28	0	0	FALSE	FALSE	0		0		1	0	-	-	-	-	-	-	1	myristate	CPD-7836	1	Tetradecanoic	C06424
896	M247T329_1	247.021	247.02	247.021	328.539	313.668	343.05	88	56	16797	[49][M]+	[M+K]+ 208.059 [M+H]+ 246.01	56	43	17	TRUE	FALSE	0		0		1	0	-	-	-	-	-	-	1	dihydrolipoate	CPD-296	2	Oxydemeton-methyl;Dihydrolipoate	C18664;C02147
897	M247T348	247.057	247.056	247.058	347.508	345.22	350.539	43	43	10693	[50][M]+	[M+H]+ 246.049	85	21	35	TRUE	FALSE	0		0		1	0	-	-	-	-	-	-	2	cycloheptadienyl;sinapate	CPD0-1681;SINAPATE	4	Glycerophosphoglycerol;Sinapate;2-Benzylmalic;3-Benzylmalic	C03274;C00482;C20653;C20654
898	M247T247	247.078	247.077	247.079	246.954	244.24	251.313	56	56	44629	[51][M]+	[M+Na]+ 224.089	99	40	32	FALSE	FALSE	0		0		1	0	-	-	-	-	-	-	2	O(2),1,7,9-tetramethylurate;1,3,7,9-tetramethylurate	CPD-12506;CPD-12505	1	Flonicamid	C18463
899	M247T76	247.078	247.077	247.08	75.881	71.655	83.839	57	56	12644		[M+H]+ 246.079	23	9	297	TRUE	FALSE	0		0		0	0	-	-	-	-	-	-	0	-	-	0	-	-
900	M247T362	247.08	247.078	247.084	361.802	358.862	365.164	28	28	1709			4	0	0	FALSE	FALSE	0		0		1	0	-	-	-	-	-	-	2	O(2),1,7,9-tetramethylurate;1,3,7,9-tetramethylurate	CPD-12506;CPD-12505	2	Flonicamid;Amiloride	C18463;C06821
901	M247T37	247.095	247.092	247.098	37.2495	33.676	46.784	28	28	8090			11	0	0	FALSE	FALSE	0		0		1	0	-	-	-	-	-	-	5	(+)-columbianetin;benzyl-6-hydroxy-2-cyclohexene-on-oyl;(+)-marmesin;olivetolate;tetraketide pyrone	CPD-9799;CPD-13175;CPD-8191;CPD-7165;CPD-11506	10	(-)-Columbianetin;Decursinol;Marmesin;Nodakenetin;Torachrysone;(+)-Columbianetin;Aspidinol;2,4-Dihydroxy-6-pentylbenzoate;2-Amino-1-methyl-6-phenylimidazo[4,5-b]pyridine;TES	C09210;C09259;C09276;C09278;C17672;C19707;C10673;C20417;C16038;C05353
902	M247T93	247.132	247.131	247.133	93.1565	82.55	99.391	64	56	40561	[52][M]+	[M+H-H20]+ 264.137	73	51	305	TRUE	FALSE	0		0		1	0	-	-	-	-	-	-	4	lacinilene C;methyl jasmonate;5,6-epoxy-3-hydroxy-9-apo-&beta;-caroten-9-one;grasshopper ketone	CPD-9754;CPD1F-2;CPD-7203;CPD-7201	18	alpha-Santonin;Achillin;Ambrosin;Aromaticin;Desacetoxymatricarin;7alpha-Hydroxydehydrocostus;beta-Santonin;Xanthatin;Xerantholide;Zaluzanin;Zederone;Zedoarol;Isozaluzanin;(6S,9R)-Vomifoliol;(+/-)-6-Hydroxy-3-oxo-alpha-ionol;Methyl;(+)-7-Isomethyljasmonate;N-Hydroxy-MeIQx	C02206;C09287;C09292;C09300;C09394;C09476;C09545;C09601;C09605;C09606;C17085;C17490;C17912;C01760;C04166;C11512;C16318;C20291
903	M247T329_2	247.132	247.131	247.133	328.887	324.631	332.81	45	45	891			56	0	0	FALSE	FALSE	0		0		1	0	-	-	-	-	-	-	4	lacinilene C;methyl jasmonate;5,6-epoxy-3-hydroxy-9-apo-&beta;-caroten-9-one;grasshopper ketone	CPD-9754;CPD1F-2;CPD-7203;CPD-7201	18	alpha-Santonin;Achillin;Ambrosin;Aromaticin;Desacetoxymatricarin;7alpha-Hydroxydehydrocostus;beta-Santonin;Xanthatin;Xerantholide;Zaluzanin;Zederone;Zedoarol;Isozaluzanin;(6S,9R)-Vomifoliol;(+/-)-6-Hydroxy-3-oxo-alpha-ionol;Methyl;(+)-7-Isomethyljasmonate;N-Hydroxy-MeIQx	C02206;C09287;C09292;C09300;C09394;C09476;C09545;C09601;C09605;C09606;C17085;C17490;C17912;C01760;C04166;C11512;C16318;C20291
904	M247T64	247.132	247.131	247.133	64.408	56.001	73.862	38	38	32448	[53][M]+	[M+H-H20]+ 264.137	43	35	231	TRUE	FALSE	0		0		1	0	-	-	-	-	-	-	4	lacinilene C;methyl jasmonate;5,6-epoxy-3-hydroxy-9-apo-&beta;-caroten-9-one;grasshopper ketone	CPD-9754;CPD1F-2;CPD-7203;CPD-7201	18	alpha-Santonin;Achillin;Ambrosin;Aromaticin;Desacetoxymatricarin;7alpha-Hydroxydehydrocostus;beta-Santonin;Xanthatin;Xerantholide;Zaluzanin;Zederone;Zedoarol;Isozaluzanin;(6S,9R)-Vomifoliol;(+/-)-6-Hydroxy-3-oxo-alpha-ionol;Methyl;(+)-7-Isomethyljasmonate;N-Hydroxy-MeIQx	C02206;C09287;C09292;C09300;C09394;C09476;C09545;C09601;C09605;C09606;C17085;C17490;C17912;C01760;C04166;C11512;C16318;C20291
905	M247T34	247.147	247.146	247.149	34.286	30.013	37.784	50	50	5126		[M+Na]+ 224.153	3	3	275	TRUE	TRUE	0		0		1	0	-	-	-	-	-	-	0	-	-	1	Aspergillic	C10571
906	M247T42	247.168	247.167	247.17	42.074	38.797	51.251	35	33	4045		[M+3Na-2H]+ 180.212	6	0	0	FALSE	FALSE	0		0		0	0	-	-	-	-	-	-	0	-	-	0	-	-
907	M247T272	247.201	247.197	247.202	271.603	269.161	276.332	41	40	2475			44	1	10	TRUE	FALSE	0		0		0	0	-	-	-	-	-	-	0	-	-	0	-	-
908	M248T320	247.972	247.97	247.973	319.756	307.13	329.328	51	45	1079		[M+H-2H2O]+ 282.976	74	0	0	FALSE	FALSE	0		0		0	0	-	-	-	-	-	-	0	-	-	0	-	-
909	M248T330	248.024	248.023	248.025	330.05	318.31	341.279	76	55	1639	[49][M+1]+		56	0	0	FALSE	FALSE	0		0		1	0	-	-	-	-	-	-	0	-	-	1	Diazoxide	C06949
910	M248T347	248.061	248.059	248.069	346.808	326.579	350.539	50	42	1390	[50][M+1]+		85	0	0	FALSE	FALSE	0		0		1	0	-	-	-	-	-	-	2	CPPU;nitroglycerin	CPD-5481;CPD-143	3	Forchlorfenuron;DCI;Proflavine	C18604;C11772;C11181
911	M248T247	248.082	248.079	248.083	247.275	244.73	250.743	46	46	4222	[51][M+1]+		99	0	0	FALSE	FALSE	0		0		1	0	-	-	-	-	-	-	0	-	-	1	4-(Methylnitrosamino)-1-(3-pyridyl)-1-butanol	C19574
912	M248T77	248.082	248.079	248.092	76.972	63.269	88.235	29	28	4297			23	0	0	FALSE	FALSE	0		0		0	0	-	-	-	-	-	-	0	-	-	0	-	-
913	M248T423	248.112	248.109	248.113	422.623	418.834	424.706	42	42	2742			167	1	44	TRUE	FALSE	0		0		1	0	-	-	-	-	-	-	1	linamarin	LINAMARIN	2	Linamarin;Valinopine	C01594;C19976
914	M248T65	248.135	248.135	248.136	65.064	55.361	69.226	32	32	6708	[53][M+1]+		43	0	0	FALSE	FALSE	0		0		0	0	-	-	-	-	-	-	0	-	-	0	-	-
915	M248T93	248.136	248.134	248.137	93.104	83.13	102.191	56	54	8069	[52][M+1]+		73	0	0	FALSE	FALSE	0		0		0	0	-	-	-	-	-	-	0	-	-	0	-	-
916	M248T159	248.164	248.162	248.168	158.691	150.935	161.63	29	29	1941		[M+Na]+ 225.171	34	0	0	FALSE	FALSE	0		0		0	0	-	-	-	-	-	-	0	-	-	0	-	-
917	M249T329	249.019	249.018	249.021	329.499	318.31	340.285	67	55	1597	[49][M+2]+		56	0	0	FALSE	FALSE	0		0		1	0	-	-	-	-	-	-	1	linuron	CPD-16760	1	Linuron	C11007
918	M249T54	249.027	249.026	249.029	53.6155	48.986	56.499	42	42	1977		[M+H]+ 248.018	90	0	0	FALSE	FALSE	0		0		1	0	-	-	-	-	-	-	0	-	-	2	unsym-Bis(4'-chlorophenyl)ethylene;1-Chloro-2-[1-(4-chlorophenyl)ethenyl]benzene	C06642;C15083
919	M249T347	249.036	249.035	249.037	347.408	342.278	357.105	51	41	12868			85	21	10	TRUE	FALSE	0		0		1	0	-	-	-	-	-	-	4	prephenate;isochorismate;chorismate;thiolactomycin	PREPHENATE;ISOCHORISMATE;CHORISMATE;CPD0-1242	10	Chorismate;Prephenate;Isochorismate;Thiolactomycin;Sedoheptulose;alpha-D-Mannoheptulopyranose;beta-D-Sedoheptulopyranose;Coriose;D-glycero-D-manno-Heptose;L-glycero-D-manno-Heptose	C00251;C00254;C00885;C11165;C02076;C08236;C08355;C19612;C21042;C21043
920	M249T103	249.075	249.074	249.076	103.335	89.654	127.979	56	34	8540		[M+H-H20]+ 266.081	82	2	92	TRUE	TRUE	0		0		1	0	-	-	-	-	-	-	0	-	-	1	Ungeremine	C12189
921	M249T40	249.075	249.072	249.078	40.189	36.88	53.087	34	31	5056			9	1	81	TRUE	TRUE	0		0		1	0	-	-	-	-	-	-	0	-	-	1	Genipin	C09780
922	M249T247	249.082	249.081	249.085	247.33	244.833	250.512	31	31	1535	[51][M+2]+		99	0	0	FALSE	FALSE	0		0		1	0	-	-	-	-	-	-	1	carbidopa	CPD-11550	1	Porphobilinogen	C00931
923	M249T36	249.126	249.122	249.128	35.637	30.411	55.129	59	55	4784		[M+K]+ 210.165	29	0	0	FALSE	FALSE	0		0		0	0	-	-	-	-	-	-	0	-	-	0	-	-
924	M249T395	249.144	249.141	249.146	395.37	392.929	413.589	32	31	1186			97	0	0	FALSE	FALSE	0		0		0	0	-	-	-	-	-	-	0	-	-	0	-	-
925	M249T30	249.163	249.162	249.165	29.801	28.787	43.077	61	56	20846		[M+H]+ 248.155	2	0	0	FALSE	FALSE	0		0		0	0	-	-	-	-	-	-	0	-	-	0	-	-
926	M249T41	249.184	249.181	249.186	40.614	33.553	56.42	41	39	5126		[M+H-2H2O]+ 284.205	20	0	0	FALSE	FALSE	0		0		0	0	-	-	-	-	-	-	0	-	-	0	-	-
927	M250T347	250.039	250.037	250.042	347.082	342.671	356.001	33	30	1351	[50][M+2]+		85	0	0	FALSE	FALSE	0		0		1	0	-	-	-	-	-	-	0	-	-	3	Milrinone;Propachlor;Chlorfenprop-methyl	C07224;C18759;C19115
928	M250T45	250.055	250.053	250.056	44.9375	42.589	59.039	54	35	5080		[M+H-H20]+ 267.068	18	8	135	TRUE	TRUE	0		0		1	0	-	-	-	-	-	-	0	-	-	1	Sulfisoxazole	C07318
929	M250T237	250.077	250.077	250.079	237.281	234.66	240.93	37	37	6888			127	0	0	FALSE	FALSE	0		0		0	0	-	-	-	-	-	-	0	-	-	0	-	-
930	M250T348	250.094	250.093	250.096	348.038	344.034	357.615	45	39	1405			85	1	12	TRUE	TRUE	1	score{0.9999}adduct{(M+H-H2O)+}name{Adenosine}labid{L0016}	0		1	1	Adenosine	HMDB00050	Nucleosides, nucleotides, and analogues	C00212	58-61-7	60961	1	porphobilinogen	PORPHOBILINOGEN	2	S-Acetyldihydrolipoamide;Isouron	C01136;C18432
931	M250T80	250.093	250.092	250.094	79.9985	66.556	88.655	56	39	7394			14	3	135	TRUE	FALSE	1	score{0.9997}adduct{(M+H-H2O)+}name{Adenosine}labid{L0016}	1	score{0.9921}adduct{(M+H-H2O)+}name{Adenosine}labid{L0016}	1	1	Adenosine	HMDB00050	Nucleosides, nucleotides, and analogues	C00212	58-61-7	60961	1	porphobilinogen	PORPHOBILINOGEN	1	S-Acetyldihydrolipoamide	C01136
932	M250T36	250.13	250.125	250.133	35.6475	30.422	45.603	30	29	4414		[M+Na]+ 227.14	29	2	135	TRUE	TRUE	0		0		0	0	-	-	-	-	-	-	0	-	-	0	-	-
933	M250T178	250.142	250.139	250.145	178.247	165.859	182.185	42	36	2050		[M+H-H20]+ 267.145	102	0	0	FALSE	FALSE	0		0		1	0	-	-	-	-	-	-	0	-	-	2	Codonopsine;Diethofencarb	C10137;C11077
934	M250T30	250.166	250.164	250.169	29.879	28.725	37.873	59	56	5468		[M+H]+ 249.159	2	0	0	FALSE	FALSE	0		0		0	0	-	-	-	-	-	-	0	-	-	0	-	-
935	M250T600	250.177	250.176	250.177	600.304	584.898	621.94	34	28	2459			93	19	21	FALSE	FALSE	0		0		1	0	-	-	-	-	-	-	0	-	-	1	Piperazine	C13811
936	M251T348	251.035	251.033	251.037	347.717	342.278	357.085	33	31	986			85	0	0	FALSE	FALSE	0		0		1	0	-	-	-	-	-	-	0	-	-	1	Chlorotoluron	C18817
937	M251T191	251.043	251.041	251.046	190.703	188.119	194.812	55	55	3719			25	0	0	FALSE	FALSE	0		0		1	0	-	-	-	-	-	-	0	-	-	1	2-Methyl-4-chlorophenoxybutyric	C18529
938	M251T46	251.057	251.053	251.062	46.1235	41.928	73.336	42	31	6698			50	0	0	FALSE	FALSE	0		0		1	0	-	-	-	-	-	-	4	(2Z,2E)-2-hydroxy-6-oxo-6-(2,3-dihydroxyphenyl)-hexa-2,4-dienoate;petiveriin;3-<i>O</i>-methyldopa;harmine	CPD-14165;CPD-12486;CPD-11496;CPD-9940	3	2-Hydroxy-6-oxo-6-(2-hydroxyphenoxy)-hexa-2,4-dienoate;Metoxuron;Harmine	C07734;C11011;C06538
939	M251T38	251.106	251.104	251.107	38.3965	37.357	39.932	56	56	13641		[M+K]+ 212.151	9	0	0	FALSE	FALSE	0		0		1	0	-	-	-	-	-	-	0	-	-	1	1,4'-Bipiperidine-1'-carboxylic	C16836
940	M251T174	251.125	251.123	251.126	173.698	167.514	177.723	37	35	3006		[M+CH3COO+2H]+ 190.091	31	0	0	FALSE	FALSE	0		0		1	0	-	-	-	-	-	-	1	S-prenyl-L-cysteine	S-PRENYL-L-CYSTEINE	0	-	-
941	M251T304	251.136	251.135	251.138	303.738	299.778	307.541	36	36	6708		[M+Na]+ 228.147	110	7	12	TRUE	FALSE	1	score{1}adduct{(M+Na)+}name{L-leucyl-L-proline}labid{L0212}	0		1	1	L-leucyl-L-proline	HMDB11175	Organic acids and derivatives	-	-	44369311	0	-	-	0	-	-
942	M251T370	251.136	251.134	251.137	370.274	366.829	373.703	53	53	5126			53	5	12	TRUE	FALSE	0		0		0	0	-	-	-	-	-	-	0	-	-	0	-	-
943	M251T35	251.142	251.141	251.143	34.811	31.417	38.347	57	56	8885		[M+K]+ 212.179	3	0	0	FALSE	FALSE	0		0		1	0	-	-	-	-	-	-	0	-	-	1	cis-11-Methyl-2-dodecenoic	C18206
944	M251T192	251.163	251.162	251.169	192.448	190.153	194.674	52	52	6746		[M+H]+ 250.158	25	1	141	TRUE	FALSE	0		0		1	0	-	-	-	-	-	-	9	zealexin A2;8&beta;-hydroxy-germacra-1(10),4,11(13)-trien-12-oate;2-<i>cis</i>,4-<i>trans</i>-xanthoxin;<i>cis</i>-abscisic alcohol;6&alpha;-hydroxy-germacra-1(10),4,11(13)-trien-12-oate;(-)-heliannuol A;zealexin A3;<i>trans</i>-abscisic alcohol;(+)-heliannuol D	CPD-13570;CPD-16701;CPD-7279;CPD4FS-7;CPD-16700;CPD-9876;CPD-13571;CPD4FS-8;CPD-9879	11	Gemfibrozil;Arbusculin;Ipomeamarone;Piperdial;Warburganal;Xanthoxin;Abscisic;2-Ethylhexyl-4-hydroxybenzoate;1-Deoxy-11beta-hydroxypentalenate;Pentalenate;cis-N-Methyl-(S)-7,8,13,14-tetrahydroprotoberberine	C07020;C09295;C09689;C09711;C09748;C13453;C13456;C14716;C20403;C20405;C05318
945	M251T32	251.179	251.178	251.182	32.119	14.417	39.312	58	56	21937			1	0	0	FALSE	FALSE	0		0		1	0	-	-	-	-	-	-	0	-	-	1	Hexahomomethionine	C17233
946	M251T164	251.2	251.199	251.201	164.22	150.225	181.045	74	55	20567			22	28	236	TRUE	TRUE	0		0		1	0	-	-	-	-	-	-	3	methyl (<i>2E,6E</i>)-farnesoate;Triton X-100;myristate	CPD-12586;CPD-7988;CPD-7836	2	Methyl;Tetradecanoic	C16503;C06424
947	M251T48	251.2	251.196	251.201	48.088	33.079	52.795	44	44	16141		[M+H]+ 250.185 [M+H-H20]+ 268.205	50	6	136	TRUE	FALSE	0		0		0	0	-	-	-	-	-	-	0	-	-	0	-	-
948	M251T299	251.199	251.198	251.201	299.019	292.854	307.569	33	29	1138			113	0	0	FALSE	FALSE	0		0		1	0	-	-	-	-	-	-	3	methyl (<i>2E,6E</i>)-farnesoate;Triton X-100;myristate	CPD-12586;CPD-7988;CPD-7836	2	Methyl;Tetradecanoic	C16503;C06424
949	M252T327	252.086	252.084	252.087	327.072	322.187	330.564	50	50	1425			56	9	19	FALSE	FALSE	0		0		1	0	-	-	-	-	-	-	3	<i>N</i>-benzoyl-L-glutamate;hexaketide pyrone;(2Z,2E)-2-hydroxy-6-oxo-6-(2-hydroxyphenyl)-hexa-2,4-dienoate	CPD-11846;CPD-11553;CPD-928	5	N-Feruloylglycine;N-Hydroxy-MeIQx;Benzo[b]naphtho[2,1-d]thiophene;2-Hydroxy-6-oxo-6-(2-hydroxyphenyl)-hexa-2,4-dienoate;2-O,3-Dimethylflaviolin	C02564;C20291;C20124;C07731;C21001
950	M252T175	252.122	252.122	252.123	174.672	167.242	177.861	62	56	71917		[M+H-2H2O]+ 287.129	8	54	380	TRUE	FALSE	0		0		1	0	-	-	-	-	-	-	0	-	-	1	SR95531	C13796
951	M252T29	252.122	252.121	252.123	28.7335	27.702	30.953	56	56	254722		[M+CH3COO+2H]+ 191.094 [M+H]+ 251.117	2	23	530	TRUE	FALSE	0		0		1	0	-	-	-	-	-	-	1	<i>N</i>,<i>N</i>-dihydroxypentahomomethionine	CPD-14040	2	Ephedroxane;Ac-Tyr-OEt	C17902;C01657
952	M252T36	252.146	252.142	252.15	36.114	31.842	38.777	52	52	65998		[M+CH3CN+Na]+ 188.124 [M+H]+ 251.14 [M+H-H20]+ 269.151	29	0	0	FALSE	FALSE	0		0		1	0	-	-	-	-	-	-	1	N-caffeoylputrescine	CPD-411	0	-	-
953	M252T386	252.143	252.137	252.144	385.934	368.033	391.442	58	51	1987			17	16	17	TRUE	FALSE	1	score{0.9841}adduct{(M+NH4)+}name{Ile-Cys}labid{n00992}	0		1	1	Ile-Cys	-	Organic acids and derivatives	-	-	-	0	-	-	1	Prosulfocarb	C18760
954	M252T261	252.169	252.167	252.171	261.412	252.347	263.329	30	30	1101			32	2	11	FALSE	FALSE	0		0		1	0	-	-	-	-	-	-	0	-	-	2	Lenacil;p-Coumaroylputrescine	C11200;C18326
955	M252T33	252.182	252.18	252.184	32.56	30.701	47.767	57	56	6134			1	0	0	FALSE	FALSE	0		0		1	0	-	-	-	-	-	-	0	-	-	1	Benzoylagmatine	C02253
956	M252T164	252.203	252.202	252.206	163.788	151.375	175.068	46	42	4262		[M+H-H20]+ 269.209	22	0	0	FALSE	FALSE	0		0		0	0	-	-	-	-	-	-	0	-	-	0	-	-
957	M253T316	252.918	252.917	252.919	316.461	308.039	331.175	72	53	960		[M+CH3COO+2H]+ 191.894	59	0	0	FALSE	FALSE	0		0		0	0	-	-	-	-	-	-	0	-	-	0	-	-
958	M253T287	252.986	252.984	252.989	287.127	280.849	296.397	38	35	1909		[M+Na]+ 229.999	86	17	16	FALSE	TRUE	0		0		0	0	-	-	-	-	-	-	0	-	-	0	-	-
959	M253T358	253.008	253.007	253.009	357.768	351.59	382.382	53	48	6804	[54][M]+		135	45	16	FALSE	TRUE	0		0		1	0	-	-	-	-	-	-	11	D-arabinofuranose 5-phosphate;&beta;-L-arabinose 1-phosphate;<i>aldehydo</i>-D-ribose 5-phosphate;D-xylulose 5-phosphate;D-ribulose 1-phosphate;<i>aldehydo</i>-D-arabinose 5-phosphate;&beta;-D-ribose 5-phosphate;&alpha;-D-ribose-1-phosphate;D-ribulose 5-phosphate;&alpha;-D-xylose 1-phosphate;&alpha;-D-ribose 5-phosphate	CPD-18118;CPD-1825;CPD-15895;XYLULOSE-5-PHOSPHATE;D-RIBULOSE-1-P;ARABINOSE-5P;CPD-16551;RIBOSE-1P;RIBULOSE-5P;CPD-490;CPD-15318	16	Endothal-disodium;D-Ribose;D-Ribulose;D-Xylulose;alpha-D-Ribose;L-Ribulose;D-Arabinose;L-Xylulose;alpha-D-Ribose;alpha-D-Xylose;beta-L-Arabinose;L-Arabinose;alpha-L-Arabinose;L-Xylulose;D-Xylose-5-phosphate;Demeton-S-methyl	C18724;C00117;C00199;C00231;C00620;C01101;C01112;C03291;C03736;C03737;C03906;C06238;C06239;C06441;C06814;C18655
960	M253T341	253.008	253.007	253.008	341.279	334.518	347.268	39	39	11898		[M+Na]+ 230.018	92	43	16	FALSE	FALSE	0		0		1	0	-	-	-	-	-	-	11	D-arabinofuranose 5-phosphate;&beta;-L-arabinose 1-phosphate;<i>aldehydo</i>-D-ribose 5-phosphate;D-xylulose 5-phosphate;D-ribulose 1-phosphate;<i>aldehydo</i>-D-arabinose 5-phosphate;&beta;-D-ribose 5-phosphate;&alpha;-D-ribose-1-phosphate;D-ribulose 5-phosphate;&alpha;-D-xylose 1-phosphate;&alpha;-D-ribose 5-phosphate	CPD-18118;CPD-1825;CPD-15895;XYLULOSE-5-PHOSPHATE;D-RIBULOSE-1-P;ARABINOSE-5P;CPD-16551;RIBOSE-1P;RIBULOSE-5P;CPD-490;CPD-15318	16	Endothal-disodium;D-Ribose;D-Ribulose;D-Xylulose;alpha-D-Ribose;L-Ribulose;D-Arabinose;L-Xylulose;alpha-D-Ribose;alpha-D-Xylose;beta-L-Arabinose;L-Arabinose;alpha-L-Arabinose;L-Xylulose;D-Xylose-5-phosphate;Demeton-S-methyl	C18724;C00117;C00199;C00231;C00620;C01101;C01112;C03291;C03736;C03737;C03906;C06238;C06239;C06441;C06814;C18655
961	M253T160	253.031	253.029	253.033	160.455	155.68	164.115	41	41	1708		[M+Na]+ 230.044	34	0	0	FALSE	FALSE	0		0		1	0	-	-	-	-	-	-	1	5-phospho-&beta;-D-ribosylamine	5-P-BETA-D-RIBOSYL-AMINE	0	-	-
962	M253T362	253.069	253.066	253.071	361.977	359.507	365.24	30	29	1709			4	0	0	FALSE	FALSE	0		0		1	0	-	-	-	-	-	-	0	-	-	1	S-(4-Methylthiobutylthiohydroximoyl)-L-cysteine	C17242
963	M253T39	253.085	253.078	253.088	38.809	36.623	45.744	54	54	22570			9	0	0	FALSE	FALSE	0		0		1	0	-	-	-	-	-	-	3	demethylsuberosin;aucuparin;ergothioneine	CPD-8192;CPD-14666;Ergothioneine	15	4'-O-Methylisoflavone;1-[2-(4-Hydroxyphenyl)-1-benzofuran-3-yl]ethanone;7-Methoxyisoflavone;3'-Methoxyflavone;Naproxen;6-O-Methyleuparin;Aucuparin;Kawain;Demethylbatatasin;Dihydroresveratrol;NOPM;Osthenol;Demethylsuberosin;Pindone;Ergothioneine	C03074;C15111;C15616;C20872;C01517;C08762;C09918;C09947;C10253;C10255;C11492;C18080;C18083;C19141;C05570
964	M253T33	253.122	253.121	253.126	32.9245	28.247	37.478	72	56	75652	[55][M]+		3	1	261	TRUE	FALSE	0		0		1	0	-	-	-	-	-	-	3	(7S)-<i>cis</i>-hinokiresinol;(7R)-<i>trans</i>-hinokiresinol;(7S)-<i>trans</i>-hinokiresinol	CPD-17604;CPD-17607;CPD-17606	4	cis-Hinokiresinol;p-(3,4-Dihydro-6-methoxy-2-naphthyl)phenol;Cimetidine;p-N,N-(Dimethylamino)phenyldiazonium	C10628;C14897;C06952;C13681
965	M253T177	253.125	253.121	253.127	176.609	168.478	187.74	72	55	17329			8	3	121	TRUE	TRUE	0		0		1	0	-	-	-	-	-	-	0	-	-	2	Cimetidine;p-N,N-(Dimethylamino)phenyldiazonium	C06952;C13681
966	M253T34	253.158	253.157	253.159	34.357	31.842	37.412	56	56	13085		[M+H]+ 252.154	3	0	0	FALSE	FALSE	0		0		0	0	-	-	-	-	-	-	0	-	-	0	-	-
967	M253T37	253.194	253.192	253.195	37.41	28.358	47.62	71	53	15810		[M+CH3COO+2H]+ 192.157	11	1	241	TRUE	FALSE	0		0		0	0	-	-	-	-	-	-	0	-	-	0	-	-
968	M253T164	253.215	253.213	253.217	163.581	148.798	167.883	38	35	4966			22	0	0	FALSE	FALSE	0		0		1	0	-	-	-	-	-	-	0	-	-	1	Hydnocarpic	C16795
969	M254T454	253.996	253.994	253.998	454.458	449.854	461.434	48	48	3830		[M+K]+ 215.03	118	13	17	FALSE	FALSE	0		0		0	0	-	-	-	-	-	-	0	-	-	0	-	-
970	M254T356	254.011	254.005	254.012	356.024	346.529	366.194	34	32	3902	[54][M+1]+		135	0	0	FALSE	FALSE	0		0		1	0	-	-	-	-	-	-	0	-	-	1	1,2,3-Tris(chloromethoxy)propane	C19544
971	M254T357	254.033	254.031	254.034	356.582	354.327	374.434	56	54	3979			135	4	10	TRUE	TRUE	0		0		1	0	-	-	-	-	-	-	0	-	-	1	5-Amino-4-chloro-2-(2,3-dihydroxyphenyl)-3(2H)-pyridazinone	C04798
972	M254T33	254.125	254.124	254.128	33.258	28.59	38.08	62	56	11961	[55][M+1]+		3	0	0	FALSE	FALSE	0		0		1	0	-	-	-	-	-	-	0	-	-	4	Penciclovir;Aminopyrine;Didanosine;Purine	C07417;C07539;C06953;C20463
973	M254T182	254.125	254.124	254.136	182.182	170.988	187.189	49	47	4178		[M+Na]+ 231.143	46	0	0	FALSE	FALSE	0		0		0	0	-	-	-	-	-	-	0	-	-	0	-	-
974	M254T34	254.161	254.159	254.164	34.232	31.132	38.048	56	56	4529		[M+CH3CN+H]+ 212.124	3	0	0	FALSE	FALSE	0		0		0	0	-	-	-	-	-	-	0	-	-	0	-	-
975	M254T38	254.197	254.195	254.199	37.782	28.22	40.368	52	41	4784			11	0	0	FALSE	FALSE	0		0		0	0	-	-	-	-	-	-	0	-	-	0	-	-
976	M255T294	254.993	254.988	254.995	294.053	278.444	297.337	32	31	1059			38	0	0	FALSE	FALSE	0		0		1	0	-	-	-	-	-	-	0	-	-	2	Chlorfenprop-methyl;Nithiazide	C19115;C19468
977	M255T356	255.006	255.003	255.008	356.142	350.964	363.29	34	33	5712	[54][M+2]+		135	0	0	FALSE	FALSE	0		0		1	0	-	-	-	-	-	-	3	5-fluoro-5-deoxy-D-ribulose 1-phosphate;8-methoxypsoralen;bergapten	CPD-12707;CPDQT-461;5-METHOXYFURANOCOUMARIN	7	Diclomezine;Diuron;Bergapten;Xanthotoxin;Norvisnagin;Sphondin;Isobergapten	C18458;C18428;C01557;C01864;C17843;C18081;C18082
978	M255T357	255.044	255.043	255.046	356.916	350.618	374.233	67	56	5712		[M+K]+ 216.083	135	15	28	TRUE	FALSE	0		0		0	0	-	-	-	-	-	-	0	-	-	0	-	-
979	M255T45	255.064	255.063	255.066	44.7	38.568	53.087	35	33	31320			18	0	0	FALSE	FALSE	0		0		1	0	-	-	-	-	-	-	7	chrysophanol;daidzein;3,9-dihydroxypterocarp-6a-en;hispidol;chrysin;aloesone;2-(2'-methylthio)pentylmaleate	CPD-8216;DAIDZEIN;CPD-11782;CPD-12037;CPD-8184;CPD-6801;CPD-19479	16	5-L-Glutamyl-taurine;Hispidol;Chrysin;Primetin;Anhydroglycinol;Daidzein;Alizarin;Chrysophanol;Digiferrugineol;1,4-Dihydroxy-2-methylanthraquinone;Rubiadin;7,4'-Dihydroxyflavone;4',6-Dihydroxyflavone;Goniothalenol;2-Hydroxy-7-methoxy-5-methyl-1-naphthoate;Drazoxolon	C05844;C08644;C10028;C10121;C10200;C10208;C10291;C10315;C10327;C10329;C10402;C12123;C14344;C09930;C20841;C18929
980	M255T39	255.101	255.099	255.103	38.641	34.722	40.368	55	55	9569			9	0	0	FALSE	FALSE	0		0		1	0	-	-	-	-	-	-	2	10-(methylthio)-2-oxodecanoate;6-(<i>N</i>-isopent-2-enyl-<i>N</i>-methylamino)-purine	CPDQT-41;CPD-5484	7	Ketoprofen;Chalepensin;(R)-4-Methoxydalbergione;4'-Methoxyflavanone;Encecalin;Mexicanin;2-Oxo-10-methylthiodecanoic	C01716;C09165;C10505;C19895;C09005;C09503;C17232
981	M255T315	255.107	255.106	255.108	315.413	302.087	323.612	62	40	3024		[M+NH4]+ 237.075	59	10	29	TRUE	TRUE	0		0		1	0	-	-	-	-	-	-	0	-	-	1	Dicrotophos	C18656
982	M255T71	255.122	255.121	255.123	71.4845	67.488	75.696	28	28	4051		[M+H-2H2O]+ 290.137	23	0	0	FALSE	FALSE	0		0		1	0	-	-	-	-	-	-	1	trimethoprim	CPD0-1581	4	Trimethoprim;Benomyl;Pteleatine;Ribalinium	C01965;C10896;C10734;C10735
983	M255T35_1	255.137	255.136	255.138	35.469	33.992	50.326	57	56	50601	[56][M]+	[M+2Na-H]+ 210.165 [M+H]+ 254.13 [M+H-H20]+ 272.144	29	10	342	TRUE	FALSE	0		0		1	0	-	-	-	-	-	-	7	(-)-curcuquinone;(+)-costunolide;zealexin B1;7-hydroxylaurate;12-hydroxylaurate;11-hydroxydodecanoate;<i>N</i>, <i>N</i>-dihydroxy-tetrahomomethionine	CPD-9877;CPD-9410;CPD-13572;CPD-17637;CPD-12282;CPD-12299;CPD-14052	15	Alantolactone;Costunolide;alpha-Cyclocostunolide;beta-Cyclocostunolide;Eremofrullanolide;Frullanolide;Glechomanolide;Isoalantolactone;Isovelleral;Pinguisone;Furanogermenone;3beta-Hydroxyatractylon;Atractylenolide;12-Hydroxydodecanoic;7-Hydroxydodecanoate	C09289;C09382;C09383;C09384;C09408;C09454;C09466;C09484;C09692;C09710;C17488;C17884;C17886;C08317;C21080
984	M255T221	255.158	255.157	255.161	221.019	219.277	222.675	41	41	3178		[M+H-H20]+ 272.163 [M+H-2H2O]+ 290.174	10	0	0	FALSE	FALSE	0		0		1	0	-	-	-	-	-	-	3	littorine;(S)-atropinium;atropine	CPD-7996;L-HYOSCYAMINE;ATROPINE	0	-	-
985	M255T35_2	255.173	255.172	255.175	34.9195	31.842	38.964	56	56	9169		[M+H]+ 254.168	3	0	0	FALSE	FALSE	0		0		1	0	-	-	-	-	-	-	0	-	-	2	3-Deoxyestrone;4-(1-Ethyl-2-phenylbutyl)phenol	C14972;C15082
986	M255T668	255.492	255.487	255.496	668.014	663.541	672.949	53	52	1176			30	0	0	FALSE	FALSE	0		0		0	0	-	-	-	-	-	-	0	-	-	0	-	-
987	M255T604	255.492	255.489	255.502	604.46	598.69	611.655	34	34	323			93	0	0	FALSE	FALSE	0		0		0	0	-	-	-	-	-	-	0	-	-	0	-	-
988	M256T274	255.98	255.977	255.982	274.482	261.501	282.155	46	41	992		[M+K]+ 217.015	100	4	131	TRUE	TRUE	0		0		0	0	-	-	-	-	-	-	0	-	-	0	-	-
989	M256T518	256.029	256.029	256.031	518.025	501.315	539.069	40	29	2734		[M+K]+ 217.072	121	6	46	TRUE	TRUE	0		0		1	0	-	-	-	-	-	-	0	-	-	3	N(beta)-Epoxysuccinamoyl-DAP;3-Methylindolepyruvate;(R)-3-(Indol-3-yl)-2-oxobutyrate	C20967;C05644;C21289
990	M256T342	256.081	256.08	256.084	341.975	336.43	347.269	49	49	1157		[M+Na]+ 233.083	84	0	0	FALSE	FALSE	0		0		0	0	-	-	-	-	-	-	0	-	-	0	-	-
991	M256T36	256.14	256.14	256.141	35.524	33.992	45.619	57	56	10033	[56][M+1]+		29	0	0	FALSE	FALSE	0		0		0	0	-	-	-	-	-	-	0	-	-	0	-	-
992	M256T35	256.177	256.174	256.179	34.811	29.742	39.37	53	53	3089		[M+CH3CN+H]+ 214.14	3	0	0	FALSE	FALSE	0		0		0	0	-	-	-	-	-	-	0	-	-	0	-	-
993	M256T42	256.299	256.298	256.3	42.474	40.498	44.829	55	55	933211	[57][M]+		6	38	745	TRUE	FALSE	0		0		1	0	-	-	-	-	-	-	1	1-heptadecene	CPD-14223	0	-	-
994	M256T668	256.299	256.298	256.3	667.603	663.726	673.446	56	56	245418	[58][M]+		30	50	466	FALSE	TRUE	0		0		1	0	-	-	-	-	-	-	1	1-heptadecene	CPD-14223	0	-	-
995	M256T168	256.299	256.298	256.3	167.55	158.075	184.075	75	55	46128			77	48	234	TRUE	TRUE	0		0		1	0	-	-	-	-	-	-	1	1-heptadecene	CPD-14223	0	-	-
996	M256T605	256.299	256.298	256.3	604.572	600.343	619.167	60	56	55255	[59][M]+		93	56	627	TRUE	FALSE	0		0		1	0	-	-	-	-	-	-	1	1-heptadecene	CPD-14223	0	-	-
997	M256T62	256.299	256.299	256.3	61.583	55.367	77.675	45	44	291031			28	51	428	TRUE	TRUE	0		0		1	0	-	-	-	-	-	-	1	1-heptadecene	CPD-14223	0	-	-
998	M256T231	256.299	256.299	256.3	231.281	208.478	244.748	64	43	9539			124	33	181	TRUE	TRUE	0		0		1	0	-	-	-	-	-	-	1	1-heptadecene	CPD-14223	0	-	-
999	M256T443	256.299	256.299	256.3	442.817	434.618	455.073	45	32	13319			13	37	33	TRUE	TRUE	0		0		1	0	-	-	-	-	-	-	1	1-heptadecene	CPD-14223	0	-	-
1000	M256T424	256.299	256.298	256.3	423.971	407.864	432.494	48	32	12490			12	41	28	TRUE	TRUE	0		0		1	0	-	-	-	-	-	-	1	1-heptadecene	CPD-14223	0	-	-
1001	M256T142	256.299	256.298	256.3	141.881	135.225	149.139	39	38	141554			49	45	234	TRUE	FALSE	0		0		1	0	-	-	-	-	-	-	1	1-heptadecene	CPD-14223	0	-	-
1002	M256T388	256.299	256.299	256.3	387.611	375.566	403.498	56	34	15620			17	36	28	TRUE	TRUE	0		0		1	0	-	-	-	-	-	-	1	1-heptadecene	CPD-14223	0	-	-
1003	M256T335	256.299	256.298	256.3	335.113	317.906	348.142	43	32	11698			56	44	26	TRUE	TRUE	0		0		1	0	-	-	-	-	-	-	1	1-heptadecene	CPD-14223	0	-	-
1004	M256T261	256.299	256.299	256.3	260.659	245.573	267.282	40	38	9817			32	35	181	TRUE	TRUE	0		0		1	0	-	-	-	-	-	-	1	1-heptadecene	CPD-14223	0	-	-
1005	M256T487	256.299	256.298	256.3	486.634	456.109	514.007	119	37	12768			51	55	32	FALSE	TRUE	0		0		1	0	-	-	-	-	-	-	1	1-heptadecene	CPD-14223	0	-	-
1006	M256T16	256.299	256.298	256.3	15.8485	6.809	23.893	52	34	13087			139	40	428	TRUE	TRUE	0		0		1	0	-	-	-	-	-	-	1	1-heptadecene	CPD-14223	0	-	-
1007	M256T533	256.299	256.298	256.3	532.601	514.995	561.783	68	32	5869			164	56	627	TRUE	TRUE	0		0		1	0	-	-	-	-	-	-	1	1-heptadecene	CPD-14223	0	-	-
1008	M256T294	256.299	256.298	256.3	294.497	274.088	309.158	47	37	8514			58	47	37	TRUE	TRUE	0		0		1	0	-	-	-	-	-	-	1	1-heptadecene	CPD-14223	0	-	-
1009	M257T276	256.964	256.963	256.965	276.241	263.55	280.366	82	56	21263	[60][M]+	[M+K]+ 217.998	100	46	50	TRUE	TRUE	0		0		0	0	-	-	-	-	-	-	0	-	-	0	-	-
1010	M257T178	256.964	256.963	256.965	178.034	161.118	187.282	70	52	16062		[M-2H+3K]+ 142.081	102	33	43	TRUE	FALSE	0		0		0	0	-	-	-	-	-	-	0	-	-	0	-	-
1011	M257T223	256.964	256.963	256.965	223.494	196.516	231.274	66	49	10387		[M+K]+ 217.998	10	30	43	TRUE	TRUE	0		0		0	0	-	-	-	-	-	-	0	-	-	0	-	-
1012	M257T43	256.964	256.962	256.966	42.8805	39.84	45.4	38	38	11739		[M+K]+ 217.998	6	3	60	TRUE	FALSE	0		0		0	0	-	-	-	-	-	-	0	-	-	0	-	-
1013	M257T303	256.964	256.963	256.965	303.496	295.075	305.053	37	37	16530		[M+Na]+ 233.974 [M+H]+ 255.956	110	23	50	TRUE	TRUE	0		0		0	0	-	-	-	-	-	-	0	-	-	0	-	-
1014	M257T313	256.982	256.981	256.983	312.665	309.406	334.554	44	37	8190			153	8	10	TRUE	FALSE	0		0		1	0	-	-	-	-	-	-	0	-	-	1	Chinomethionat	C14514
1015	M257T357	257.05	257.047	257.051	356.804	354.737	360.093	43	43	1709		[M+CH3COO+2H]+ 196.029	135	0	0	FALSE	FALSE	0		0		0	0	-	-	-	-	-	-	0	-	-	0	-	-
1016	M257T40	257.08	257.077	257.082	39.621	37.741	46.106	37	37	7616		[M+H]+ 256.072	9	0	0	FALSE	FALSE	0		0		1	0	-	-	-	-	-	-	7	isoliquiritigenin;(2S)-pinocembrin;pinocembrin chalcone;(2<i>S</i>)-liquiritigenin;(<i>S</i>)-dihydrodaidzein;emodin anthrone;(6aR,11aR)-3,9-dihydroxypterocarpan	CPD-3041;CPD-6991;CPD-6993;CPD-3061;CPD-12609;CPD-9557;CPD-4402	9	3,9-Dihydroxypterocarpan;Isoliquiritigenin;Liquiritigenin;Pinocembrin;Hydrangenol;3',5'-Dihydroxyflavanone;Pinocembrin;Aloe;cis-3,4-Phenanthrenedihydrodiol-4-carboxylate	C04271;C08650;C09762;C09827;C10262;C15609;C16404;C16760;C18256
1017	M257T404	257.099	257.097	257.101	404.311	390.734	407.737	35	34	1183			36	0	0	FALSE	FALSE	0		0		0	0	-	-	-	-	-	-	0	-	-	0	-	-
1018	M257T38	257.116	257.115	257.118	37.817	34.362	39.932	43	43	14911		[M+K]+ 218.161 [M+H]+ 256.112	11	5	251	TRUE	TRUE	0		0		1	0	-	-	-	-	-	-	1	pterostilbene	CPD-6959	7	Xenognosin;Broussin;7,4'-Dihydroxy-8-methylflavan;Loroglossol;Orchinol;Pterostilbene;Echothiophate	C08731;C09505;C09650;C10267;C10272;C10287;C06975
1019	M257T116	257.116	257.116	257.117	115.605	110.34	121.613	47	41	13328		[M+H-H20]+ 274.121	5	10	610	TRUE	FALSE	0		0		1	0	-	-	-	-	-	-	1	hemigossypol-6-methyl ether	CPD-9529	3	4,4'-Dihydroxy-3,5-dimethoxydihydrostilbene;Chlorpheniramine;Dexchlorpheniramine	C10256;C06905;C06946
1020	M257T193	257.138	257.137	257.139	193.229	179.813	195.443	60	56	11469		[M+H]+ 256.137	25	10	95	TRUE	FALSE	0		0		0	0	-	-	-	-	-	-	0	-	-	0	-	-
1021	M257T37	257.153	257.152	257.153	37.4865	35.546	38.964	56	56	34344	[61][M]+	[M+CH3COO+2H]+ 196.119	11	4	408	TRUE	FALSE	1	score{0.9278}adduct{(2M+Na)+}name{Betaine}labid{L0010}	0		1	1	Betaine	HMDB00043	Organic acids and derivatives	C00719	107-43-7	247	7	4,9,13-trimethyltetradeca-2,4,6,8,10,12-hexaene-1,14-dial;artemisinate;15-hydroxysolavetivone;(-)-curcuhydroquinone;zealexin A1;germacra-1(10),4,11(13)-trien-12-oate;2-dehydrolubimin	CPD-7207;CPD-13248;CPD-4741;CPD-9878;CPD-13573;CPD-9413;CPD-4742	22	3,3'-Dimethylbisphenol;3,3-Bis(4-hydroxyphenyl)pentane;Bakkenolide;Confertifolin;Drimenin;Eremophilenolide;Helminthosporal;Hydroxyisopatchoulenone;Polygodial;Sclerosporin;Tetradymol;Valerenic;Curcumenol;Dehydrocurdione;(4S,5S)-(+)-Germacrone;13-Hydroxygermacrone;Curcumenone;Sugeonol;Chrysantherol;Germacrene;Artemisinate;1-Deoxypentalenate	C14339;C15206;C09350;C09376;C09399;C09409;C09677;C09686;C09712;C09721;C09739;C09743;C16942;C16949;C17489;C17491;C17492;C17504;C17609;C19678;C20309;C20404
1022	M257T273	257.174	257.172	257.175	273.158	271.364	275.268	40	40	1714		[M+H]+ 256.168 [M+H-H20]+ 274.179	165	1	73	TRUE	FALSE	0		0		0	0	-	-	-	-	-	-	0	-	-	0	-	-
1023	M257T39	257.189	257.186	257.191	39.36	28.301	42.069	65	56	12239		[M+H]+ 256.181	9	3	173	TRUE	TRUE	0		0		1	0	-	-	-	-	-	-	1	a phenolic steroid	PHENOLIC-STEROID	2	Phenolic;3-Deoxyestradiol	C02453;C14239
1024	M257T668	257.303	257.302	257.303	667.601	653.52	673.446	57	56	40348	[58][M+1]+		30	0	0	FALSE	FALSE	0		0		0	0	-	-	-	-	-	-	0	-	-	0	-	-
1025	M257T604	257.303	257.302	257.303	604.307	600.338	609.68	56	56	8594	[59][M+1]+		93	0	0	FALSE	FALSE	0		0		0	0	-	-	-	-	-	-	0	-	-	0	-	-
1026	M257T170	257.303	257.302	257.303	169.935	158.882	176.687	55	49	9900	[62][M]+		31	0	0	FALSE	FALSE	0		0		0	0	-	-	-	-	-	-	0	-	-	0	-	-
1027	M257T42	257.302	257.302	257.304	42.472	40.856	45.466	53	53	145682	[57][M+1]+		6	0	0	FALSE	FALSE	0		0		0	0	-	-	-	-	-	-	0	-	-	0	-	-
1028	M258T438	257.932	257.93	257.934	437.712	435.948	440.844	28	28	1025			122	0	0	FALSE	FALSE	0		0		1	0	-	-	-	-	-	-	0	-	-	1	Trimetaphosphoric	C02466
1029	M258T276	257.967	257.966	257.968	276.387	259.392	285.669	55	40	1744	[60][M+1]+		100	0	0	FALSE	FALSE	0		0		0	0	-	-	-	-	-	-	0	-	-	0	-	-
1030	M258T317	257.992	257.989	257.993	317.394	311.976	328.56	48	40	939			126	0	0	FALSE	FALSE	0		0		1	0	-	-	-	-	-	-	0	-	-	1	Pamidronate	C07395
1031	M258T294	258.075	258.074	258.077	293.904	290.527	297.154	35	35	2834		[M+Na]+ 235.091	38	4	306	TRUE	TRUE	0		0		1	0	-	-	-	-	-	-	0	-	-	1	p-N,N-(Dimethylamino)phenyldiazonium	C13681
1032	M258T241	258.082	258.076	258.087	241.289	233.641	258.511	55	48	2608		[M+H]+ 257.07	48	0	0	FALSE	FALSE	0		0		1	0	-	-	-	-	-	-	0	-	-	1	N-Benzoyl-4-hydroxyanthranilate	C04207
1033	M258T387	258.109	258.108	258.11	387.091	384.052	390.523	56	56	99591	[63][M]+	[M+H]+ 257.102	17	41	483	TRUE	FALSE	1	score{0.9909}adduct{M+}name{Glycerophosphocholine}labid{S0106}	1	score{0.9909}adduct{M+}name{Glycerophosphocholine}labid{S0106}	1	1	Glycerophosphocholine	HMDB00086	Lipids and lipid-like molecules	C00670	28319-77-9	71920	2	5-methylcytidine;<i>N</i><sup>4</sup>-aminocytidine	CPD0-2495;CPD0-2496	3	Lophophorine;Dinoseb;Dinoterb	C09573;C14302;C18671
1034	M258T331	258.13	258.13	258.132	331.151	327.627	345.295	57	56	7078	[64][M]+	[M+Na]+ 235.141	56	30	10	FALSE	FALSE	0		0		0	0	-	-	-	-	-	-	0	-	-	0	-	-
1035	M258T194	258.141	258.137	258.143	193.582	190.567	196.745	49	49	2440			25	0	0	FALSE	FALSE	0		0		0	0	-	-	-	-	-	-	0	-	-	0	-	-
1036	M258T37	258.156	258.154	258.157	37.1395	34.683	38.964	56	56	7930	[61][M+1]+		11	0	0	FALSE	FALSE	0		0		1	0	-	-	-	-	-	-	0	-	-	4	Procainamide;Homocarnosine;beta-Alanyl-N(pi)-methyl-L-histidine;N(alpha)-gamma-L-Glutamylhistamine	C07401;C00884;C01262;C04138
1037	M258T40	258.192	258.19	258.194	39.6645	27.2	58.177	48	38	4820			9	0	0	FALSE	FALSE	0		0		0	0	-	-	-	-	-	-	0	-	-	0	-	-
1038	M258T668	258.306	258.305	258.306	667.718	663.921	673.446	56	56	3821	[58][M+2]+		30	2	54	FALSE	TRUE	0		0		0	0	-	-	-	-	-	-	0	-	-	0	-	-
1039	M258T604	258.306	258.305	258.307	604.309	599.293	616.929	57	55	945	[59][M+2]+		93	2	40	FALSE	FALSE	0		0		0	0	-	-	-	-	-	-	0	-	-	0	-	-
1040	M258T170	258.306	258.302	258.309	170.003	144.574	178.986	34	33	2689	[62][M+1]+		31	0	0	FALSE	FALSE	0		0		0	0	-	-	-	-	-	-	0	-	-	0	-	-
1041	M259T276	258.963	258.958	258.968	275.946	268.36	286.949	46	38	821	[60][M+2]+		100	0	0	FALSE	FALSE	0		0		1	0	-	-	-	-	-	-	1	4-nitrophenyl phosphate	CPD-194	0	-	-
1042	M259T277	258.996	258.993	258.998	277.363	266.958	306.323	44	37	821			147	0	0	FALSE	FALSE	0		0		1	0	-	-	-	-	-	-	1	pamidronate	PAMIDRONATE	0	-	-
1043	M259T362	259.08	259.079	259.081	361.673	359.926	362.877	41	41	10594	[65][M]+	[M+H]+ 258.077	4	9	27	TRUE	FALSE	0		0		1	0	-	-	-	-	-	-	0	-	-	3	Didanosine;Purine;1D-1-Guanidino-3-amino-1,3-dideoxy-scyllo-inositol	C06953;C20463;C01298
1044	M259T39	259.096	259.093	259.098	39.271	29.915	43.596	37	37	4153			9	0	0	FALSE	FALSE	0		0		1	0	-	-	-	-	-	-	0	-	-	12	Wyerone;Luvangetin;Peucedanin;Davidigenin;Yangonin;Lunularic;Hibiscoquinone;2,2-Bis(4-hydroxyphenyl)-propanoic;2-Naphtylmethylsuccinic;Catalpalactone;3-Dimethylallyl-4-hydroxymandelic;Octamethyltrisiloxane	C08465;C09273;C09283;C09618;C09980;C10268;C10352;C13633;C14115;C16929;C12457;C07261
1045	M259T387	259.113	259.11	259.114	387.246	383.789	390.744	42	42	10031	[63][M+1]+		17	0	0	FALSE	FALSE	0		0		1	0	-	-	-	-	-	-	0	-	-	2	C20819;Fluenetil	C20819;C19031
1046	M259T38_1	259.132	259.13	259.14	38.174	33.007	51.619	53	52	5874		[M+H]+ 258.126	11	0	0	FALSE	FALSE	0		0		1	0	-	-	-	-	-	-	1	desoxyhemigossypol-6-methyl ether	CPD-9528	3	Heritonin;3'-O-Methylbatatasin;Dihydroechinofuran	C09936;C10271;C18134
1047	M259T332	259.134	259.132	259.136	331.745	328.319	335.433	31	31	850	[64][M+1]+		56	0	0	FALSE	FALSE	0		0		1	0	-	-	-	-	-	-	2	desoxyhemigossypol-6-methyl ether;<i>(S)</i>-tetrahydroprotoberberine	CPD-9528;S-781314-TETRAHYDROPROTOBERBERINE	3	Heritonin;3'-O-Methylbatatasin;Dihydroechinofuran	C09936;C10271;C18134
1048	M259T186	259.134	259.127	259.137	186.282	170.725	197.855	36	34	2392		[M+Na]+ 236.146	138	0	0	FALSE	FALSE	0		0		1	0	-	-	-	-	-	-	1	<i>(S)</i>-tetrahydroprotoberberine	S-781314-TETRAHYDROPROTOBERBERINE	0	-	-
1049	M259T219	259.153	259.152	259.154	218.667	216.983	226.284	30	29	3438		[M+H]+ 258.15	10	0	0	FALSE	FALSE	0		0		0	0	-	-	-	-	-	-	0	-	-	0	-	-
1050	M259T38_2	259.168	259.167	259.169	38.296	35.412	46.479	57	56	131416	[66][M]+		9	40	384	TRUE	FALSE	0		0		1	0	-	-	-	-	-	-	4	lubimin;dihydroartemisinate;capsidiol;(<i>2E,6E</i>)-farnesoate	CPD-4743;CPD-7559;CPD-4661;CPD-12585	14	Cicutoxin;Enanthotoxin;Latia;Capsidiol;Helminthosporol;Hernandulcin;Lubimin;Sirenin;Farnesoic;Cyperolone;Curdione;Kikkanol;Prometryn;Terbutryn	C08402;C20044;C02293;C09627;C09678;C09681;C09700;C09733;C16502;C16946;C17493;C17604;C18542;C18811
1051	M259T182	259.168	259.166	259.169	181.608	173.615	182.977	44	44	6493		[M+H]+ 258.163	46	1	125	TRUE	FALSE	0		0		1	0	-	-	-	-	-	-	0	-	-	2	Cicutoxin;Enanthotoxin	C08402;C20044
1052	M259T63	259.169	259.167	259.169	63.3985	60.838	68.371	32	32	12105		[M+H]+ 258.164	28	30	233	TRUE	TRUE	0		0		1	0	-	-	-	-	-	-	0	-	-	2	Cicutoxin;Enanthotoxin	C08402;C20044
1053	M259T124	259.168	259.168	259.17	124.096	111.691	155.234	43	28	9569			7	25	384	TRUE	TRUE	0		0		1	0	-	-	-	-	-	-	4	lubimin;dihydroartemisinate;capsidiol;(<i>2E,6E</i>)-farnesoate	CPD-4743;CPD-7559;CPD-4661;CPD-12585	14	Cicutoxin;Enanthotoxin;Latia;Capsidiol;Helminthosporol;Hernandulcin;Lubimin;Sirenin;Farnesoic;Cyperolone;Curdione;Kikkanol;Prometryn;Terbutryn	C08402;C20044;C02293;C09627;C09678;C09681;C09700;C09733;C16502;C16946;C17493;C17604;C18542;C18811
1054	M259T667	259.309	259.304	259.311	667.441	663.726	672.926	55	52	873	[58][M+3]+		30	0	0	FALSE	FALSE	0		0		1	0	-	-	-	-	-	-	0	-	-	1	Decamethonium	C11733
1055	M260T385	260.043	260.041	260.047	384.511	380.377	388.323	44	44	2050			128	0	0	FALSE	FALSE	0		0		1	0	-	-	-	-	-	-	0	-	-	3	N-Sulfo-D-glucosamine;6-Deoxy-6-sulfo-D-glucono-1,5-lactone;2-Dehydro-3,6-dideoxy-6-sulfo-D-gluconate	C01075;C21064;C21180
1056	M260T316	260.068	260.063	260.069	315.564	293.447	332.595	34	32	436		[M+Na]+ 237.075	59	1	11	FALSE	FALSE	0		0		1	0	-	-	-	-	-	-	0	-	-	1	Dicrotophos	C18656
1057	M260T362	260.083	260.072	260.085	362.096	358.426	368.965	43	43	2392	[65][M+1]+		4	2	6	FALSE	TRUE	0		0		1	0	-	-	-	-	-	-	0	-	-	3	Ketamine;Dizocilpine;4-Chlorochalcone	C07525;C13737;C14585
1058	M260T388	260.114	260.111	260.115	387.592	384.779	390.8	41	41	2734	[63][M+2]+		17	0	0	FALSE	FALSE	0		0		1	0	-	-	-	-	-	-	0	-	-	2	Proacacipetalin;Lumichrome	C08338;C01727
1059	M260T38	260.172	260.164	260.173	38.421	36.294	46.479	47	46	25009	[66][M+1]+		9	0	0	FALSE	FALSE	0		0		0	0	-	-	-	-	-	-	0	-	-	0	-	-
1060	M261T277	260.957	260.954	260.957	276.567	261.862	286.093	53	39	1386			100	0	0	FALSE	FALSE	0		0		0	0	-	-	-	-	-	-	0	-	-	0	-	-
1061	M261T385	260.991	260.988	260.994	385.06	381.236	389.25	31	31	2413		[M+H-H20]+ 277.995	17	0	0	FALSE	FALSE	0		0		1	0	-	-	-	-	-	-	1	2-C-methyl-D-erythritol-2,4-cyclodiphosphate	2C-METH-D-ERYTHRITOL-CYCLODIPHOSPHATE	1	2-C-Methyl-D-erythritol	C11453
1062	M261T362	261.027	261.024	261.028	361.918	358.664	364.899	37	37	2392		[M+K]+ 222.062	4	0	0	FALSE	FALSE	0		0		1	0	-	-	-	-	-	-	0	-	-	1	Metoxadiazone	C17532
1063	M261T513	261.036	261.035	261.038	512.854	497.083	531.583	44	34	3646			176	2	69	TRUE	FALSE	4	score{0.9005}adduct{(M+CH3COO+2H)+}name{D-Erythrose 4-phosphate}labid{L0290};score{0.8902}adduct{(M-2H+3Na)+}name{D-Pinitol}labid{n00741};score{0.8534}adduct{(M+H)+}name{D-Mannose-6-phosphate}labid{L0397};score{0.8222}adduct{(M+H)+}name{D-Glucose 6-phosphate}labid{L0272}	2	score{0.8501}adduct{(M+H)+}name{D-Mannose-6-phosphate}labid{L0397};score{0.8189}adduct{(M+H)+}name{D-Glucose 6-phosphate}labid{L0272}	1	4	D-Erythrose 4-phosphate;D-Pinitol;D-Mannose-6-phosphate;D-Glucose 6-phosphate	HMDB01321;HMDB34219;HMDB01078;HMDB01401	Organooxygen compounds;Organooxygen compounds;Organooxygen compounds;Organooxygen compounds	C00279;C03844;C00275;C00092	585-18-2;10284-63-6;3672-15-9;56-73-5	122357;-;439198;5958	26	&alpha;-D-mannose 1-phosphate;&beta;-D-fructofuranose 1-phosphate;<i>aldehydo</i>-D-allose 6-phosphate;D-allulose 6-phosphate;&beta;-D-glucopyranose 1-phosphate;&alpha;-D-glucose 6-phosphate;D-tagatofuranose 6-phosphate;&alpha;-D-glucopyranose 1-phosphate;1D-<i>myo</i>-inositol 6-monophosphate;1D-<i>myo</i>-inositol 2-monophosphate;1D-<i>myo</i>-inositol 4-monophosphate;2-deoxy-6-phospho-D-glucon…	MANNOSE-1P;FRU1P;D-ALLOSE-6-PHOSPHATE;D-ALLULOSE-6-PHOSPHATE;CPD-448;ALPHA-GLC-6-P;TAGATOSE-6-PHOSPHATE;GLC-1-P;CPD-6702;CPD-6746;D-MYO-INOSITOL-4-PHOSPHATE;CPD-19599;CPDQT-4;CPD-6701;MANNOSE-6P;1-L-MYO-INOSITOL-1-P;CPD-1241;CPD-15712;GLC-6-P;D-MYO-INOSITOL-1-MONOPHOSPHATE;CPD4FS-5;D-HEXOSE-6-PHOSPHATE;CPD-15711;FRUCTOSE-6P;GALACTOSE-1P;CPD-26	37	D-Fructose;D-Glucose;D-Glucose;D-Mannose;alpha-D-Galactose;D-Mannose;beta-D-Glucose;alpha-D-Glucose;Hexose;D-Fructose;D-Tagatose;D-Galactose;alpha-D-Hexose;beta-D-Glucose;Inositol;Sorbose;D-Allose;D-Hexose;Aldohexose;beta-D-Fructose;D-Galactose;myo-Inositol;D-Hamamelose;(3S,4R)-Ketose;alpha-D-Hexose;alpha-D-Glucose;1D-myo-Inositol;Fructose;beta-D-Fructose;D-arabino-Hex-3-ulose;myo-Inositol;L-Taga…	C00085;C00092;C00103;C00275;C00446;C00636;C00663;C00668;C01002;C01094;C01097;C01113;C01171;C01172;C01177;C02888;C02962;C02965;C03251;C03267;C03384;C03546;C03606;C03654;C03735;C03811;C04006;C05001;C05345;C06019;C06155;C06312;C15924;C15926;C18096;C18984;C02655
1064	M261T435	261.036	261.034	261.038	435.466	434.043	436.947	37	37	1871			89	1	69	TRUE	TRUE	4	score{0.9005}adduct{(M+CH3COO+2H)+}name{D-Erythrose 4-phosphate}labid{L0290};score{0.8902}adduct{(M-2H+3Na)+}name{D-Pinitol}labid{n00741};score{0.8534}adduct{(M+H)+}name{D-Mannose-6-phosphate}labid{L0397};score{0.8222}adduct{(M+H)+}name{D-Glucose 6-phosphate}labid{L0272}	2	score{0.8501}adduct{(M+H)+}name{D-Mannose-6-phosphate}labid{L0397};score{0.8189}adduct{(M+H)+}name{D-Glucose 6-phosphate}labid{L0272}	1	4	D-Erythrose 4-phosphate;D-Pinitol;D-Mannose-6-phosphate;D-Glucose 6-phosphate	HMDB01321;HMDB34219;HMDB01078;HMDB01401	Organooxygen compounds;Organooxygen compounds;Organooxygen compounds;Organooxygen compounds	C00279;C03844;C00275;C00092	585-18-2;10284-63-6;3672-15-9;56-73-5	122357;-;439198;5958	26	&alpha;-D-mannose 1-phosphate;&beta;-D-fructofuranose 1-phosphate;<i>aldehydo</i>-D-allose 6-phosphate;D-allulose 6-phosphate;&beta;-D-glucopyranose 1-phosphate;&alpha;-D-glucose 6-phosphate;D-tagatofuranose 6-phosphate;&alpha;-D-glucopyranose 1-phosphate;1D-<i>myo</i>-inositol 6-monophosphate;1D-<i>myo</i>-inositol 2-monophosphate;1D-<i>myo</i>-inositol 4-monophosphate;2-deoxy-6-phospho-D-glucon…	MANNOSE-1P;FRU1P;D-ALLOSE-6-PHOSPHATE;D-ALLULOSE-6-PHOSPHATE;CPD-448;ALPHA-GLC-6-P;TAGATOSE-6-PHOSPHATE;GLC-1-P;CPD-6702;CPD-6746;D-MYO-INOSITOL-4-PHOSPHATE;CPD-19599;CPDQT-4;CPD-6701;MANNOSE-6P;1-L-MYO-INOSITOL-1-P;CPD-1241;CPD-15712;GLC-6-P;D-MYO-INOSITOL-1-MONOPHOSPHATE;CPD4FS-5;D-HEXOSE-6-PHOSPHATE;CPD-15711;FRUCTOSE-6P;GALACTOSE-1P;CPD-26	37	D-Fructose;D-Glucose;D-Glucose;D-Mannose;alpha-D-Galactose;D-Mannose;beta-D-Glucose;alpha-D-Glucose;Hexose;D-Fructose;D-Tagatose;D-Galactose;alpha-D-Hexose;beta-D-Glucose;Inositol;Sorbose;D-Allose;D-Hexose;Aldohexose;beta-D-Fructose;D-Galactose;myo-Inositol;D-Hamamelose;(3S,4R)-Ketose;alpha-D-Hexose;alpha-D-Glucose;1D-myo-Inositol;Fructose;beta-D-Fructose;D-arabino-Hex-3-ulose;myo-Inositol;L-Taga…	C00085;C00092;C00103;C00275;C00446;C00636;C00663;C00668;C01002;C01094;C01097;C01113;C01171;C01172;C01177;C02888;C02962;C02965;C03251;C03267;C03384;C03546;C03606;C03654;C03735;C03811;C04006;C05001;C05345;C06019;C06155;C06312;C15924;C15926;C18096;C18984;C02655
1065	M261T372	261.057	261.054	261.059	372.163	361.869	390.145	52	49	1822			16	0	0	FALSE	FALSE	0		0		1	0	-	-	-	-	-	-	2	3-deoxy-&alpha;-D-<i>manno</i>-octulosonate;5-isobutylthioribose	KDO;5-ISOBUTYLTHIORIBOSE	4	Suprofen;3-Deoxy-D-manno-octulosonate;Ketodeoxyoctonic;6-(Pentylthio)purine	C07320;C01187;C21063;C14614
1066	M261T225	261.094	261.092	261.094	225.478	221.364	230.92	50	49	16247	[67][M]+	[M+Na]+ 238.104	75	36	21	TRUE	FALSE	0		0		0	0	-	-	-	-	-	-	0	-	-	0	-	-
1067	M261T212	261.093	261.093	261.094	211.918	206.25	214.177	35	35	6158			123	26	36	TRUE	FALSE	0		0		0	0	-	-	-	-	-	-	0	-	-	0	-	-
1068	M261T130	261.111	261.111	261.112	130.469	126.624	133.034	41	41	21932		[M+H]+ 260.107	21	31	185	TRUE	FALSE	0		0		1	0	-	-	-	-	-	-	2	hemigossypol;2-(2'-methylthio)heptylmaleate	CPD-9525;CPD-19481	6	8-Deoxylactucin;Linderane;Hemigossypol;Cyperine;2,3-Bis(4-hydroxyphenyl)-1,2-propanediol;Homobaldrinal	C09392;C09495;C09680;C09923;C13634;C16812
1069	M261T38	261.127	261.124	261.131	37.93	28.8	60.223	57	54	4186		[M+H]+ 260.111	11	0	0	FALSE	FALSE	0		0		0	0	-	-	-	-	-	-	0	-	-	0	-	-
1070	M261T42_1	261.147	261.144	261.149	41.648	38.897	48.683	31	31	3715		[M+H]+ 260.144	6	0	0	FALSE	FALSE	0		0		0	0	-	-	-	-	-	-	0	-	-	0	-	-
1071	M261T30	261.163	261.162	261.164	30.0925	28.107	31.481	56	56	34773		[M+Na]+ 238.172	2	0	0	FALSE	FALSE	0		0		0	0	-	-	-	-	-	-	0	-	-	0	-	-
1072	M261T126	261.163	261.161	261.164	125.715	106.705	131.805	33	33	4534			7	0	0	FALSE	FALSE	0		0		1	0	-	-	-	-	-	-	13	(3<i>R</i>,6<i>E</i>)-nerolidol;2-<i>cis</i>,6-<i>trans</i>-farnesol;intermedeol;2-<i>cis</i>,6-<i>cis</i>-farnesol;(-)-&alpha;-bisabolol;longiborneol;&beta;-eudesmol;(1E,4S,5E,7R)-germacra-1(10),5-dien-11-ol;(3<i>S</i>,6<i>E</i>)-nerolidol;(<i>2E,6E</i>)-farnesol;(-)-patchoulol;10-<i>epi</i>-&gamma;-eudesmol;&alpha;-eudesmol	CPD-8843;2-CIS6-TRANS-FARNESOL;CPD-14374;CPD-9101;CPD-10759;CPD-8761;CPD-11432;CPD-10159;CPD-12568;2-TRANS6-TRANS-FARNESOL;CPD-11399;CPD-11433;CPD-11430	30	(2E,6E)-Farnesol;(2Z,6E)-Farnesol;(-)-alpha-Bisabolol;Carotol;alpha-Cedrol;Cycloeudesmol;alpha-Eudesmol;beta-Eudesmol;Guaiol;Himachalol;Ledol;Nerolidol;Patchouli;(1E,4S,5E,7R)-Germacra-1(10),5-dien-11-ol;Valeranone;Hinesol;gamma-Eudesmol;8-epi-Cedrol;Drimenol;(+)-Epicubenol;(3R,6E)-Nerolidol;Patchoulol;Presilphiperfolan-8beta-ol;10-epi-gamma-Eudesmol;(+)-Caryolan-1-ol;Cubebol;Avermitilol;(+)-T-Mu…	C01126;C03220;C09621;C09628;C09631;C09651;C09663;C09664;C09676;C09682;C09698;C09704;C09705;C16143;C16813;C16970;C17124;C18245;C19743;C19744;C19746;C19755;C19756;C19893;C19974;C20172;C20181;C20184;C20479;C20576
1073	M261T42_2	261.22	261.218	261.222	41.757	25.485	43.843	47	38	8202		[M+H]+ 260.214	6	0	0	FALSE	FALSE	0		0		0	0	-	-	-	-	-	-	0	-	-	0	-	-
1074	M261T222	261.22	261.218	261.222	221.539	218.61	225.269	35	34	2392			10	0	0	FALSE	FALSE	0		0		1	0	-	-	-	-	-	-	1	(2E)-hexadecenal	CPD-292	2	Hexadecenal;Bombykol	C06123;C16873
1075	M262T518	262.05	262.038	262.051	518.23	494.76	536.185	56	46	5243		[M+2Na-H]+ 217.072	121	8	65	TRUE	FALSE	0		0		1	0	-	-	-	-	-	-	0	-	-	3	N(beta)-Epoxysuccinamoyl-DAP;3-Methylindolepyruvate;(R)-3-(Indol-3-yl)-2-oxobutyrate	C20967;C05644;C21289
1076	M262T225	262.097	262.096	262.099	224.955	221.829	231.84	42	41	2637	[67][M+1]+		75	0	0	FALSE	FALSE	0		0		1	0	-	-	-	-	-	-	0	-	-	4	Bupropion;Pentanochlor;Monalide;(R,S)-Tetrahydrobenzylisoquinoline	C06860;C18882;C19053;C05201
1077	M262T130	262.115	262.114	262.116	129.511	110.553	133.63	39	36	3786			21	0	0	FALSE	FALSE	0		0		1	0	-	-	-	-	-	-	2	5-azacytidine;(5<i>R</i>)-5-phosphonooxy-L-lysine	CPD-15118;5-PHOSPHONOOXY-L-LYSINE	2	5-Azacytidine;Metiamide	C11262;C07449
1078	M262T38	262.13	262.127	262.136	38.196	34.324	64.439	32	31	2152			11	0	0	FALSE	FALSE	0		0		1	0	-	-	-	-	-	-	1	lotaustralin	CPD-10277	4	Heterodendrin;Lotaustralin;Mycosporine;Anatalline	C08332;C08334;C10607;C12454
1079	M262T30	262.166	262.165	262.167	29.9205	27.882	34.083	56	56	9508		[M+Na]+ 239.176	2	0	0	FALSE	FALSE	0		0		0	0	-	-	-	-	-	-	0	-	-	0	-	-
1080	M262T245	262.179	262.177	262.18	244.938	242.519	254.01	32	30	1803		[M+H]+ 261.171	116	0	0	FALSE	FALSE	0		0		1	0	-	-	-	-	-	-	0	-	-	5	Acrifoline;Inundatine;Bufuralol;Hexylcaine;Piperocaine	C09850;C09867;C13769;C14172;C14173
1081	M262T69	262.236	262.234	262.238	68.8385	65.776	74.892	34	34	1145			23	0	0	FALSE	FALSE	0		0		1	0	-	-	-	-	-	-	0	-	-	1	2S-Hydroxytetradecanoic	C13790
1082	M263T306	262.98	262.977	262.981	305.9	300.348	309.586	29	29	9933			120	6	13	TRUE	FALSE	0		0		1	0	-	-	-	-	-	-	0	-	-	1	Thiram	C11160
1083	M263T16	263.054	263.052	263.056	15.5625	14.387	16.379	30	30	716			139	1	133	TRUE	TRUE	0		0		1	0	-	-	-	-	-	-	9	galactitol 1-phosphate;D-sorbitol 6-phosphate;D-mannitol 1-phosphate;O-phospho-L-tyrosine;petivericin;(1<i>S</i>,6<i>R</i>)-2-succinyl-6-hydroxy-2,4-cyclohexadiene-1-carboxylate;(1<i>R</i>,6<i>R</i>)-6-hydroxy-2-succinylcyclohexa-2,4-diene-1-carboxylate;O(2),1,7,9-tetramethylurate;1,3,7,9-tetramethylurate	GALACTITOL-1-PHOSPHATE;D-SORBITOL-6-P;MANNITOL-1P;CPD-3728;CPD-12487;SUCCINYL-OH-CYCLOHEXADIENE-COOH;CPD-9923;CPD-12506;CPD-12505	7	D-Mannitol;Sorbitol;Alditol;Galactitol;Maclurin;2-Hydroxy-6-oxo-6-(2-carboxyphenyl)-hexa-2,4-dienoate;(1R,6R)-6-Hydroxy-2-succinylcyclohexa-2,4-diene-1-carboxylate	C00644;C01096;C02810;C06311;C09951;C16264;C05817
1084	M263T292	263.06	263.06	263.061	291.578	282.06	298.87	67	56	6515		[M+Na]+ 240.073	38	53	35	TRUE	FALSE	0		0		1	0	-	-	-	-	-	-	0	-	-	2	Dinoseb;Dinoterb	C14302;C18671
1085	M263T250	263.06	263.052	263.061	250.176	246.302	271.229	52	45	6912		[M+Na]+ 240.073	35	34	44	TRUE	FALSE	0		0		1	0	-	-	-	-	-	-	0	-	-	2	Dinoseb;Dinoterb	C14302;C18671
1086	M263T385	263.059	263.051	263.062	384.646	381.403	396.546	42	41	2085			17	9	34	TRUE	TRUE	0		0		0	0	-	-	-	-	-	-	0	-	-	0	-	-
1087	M263T343	263.073	263.072	263.074	343.058	339.34	347.568	54	54	2820			84	12	9	FALSE	FALSE	0		0		0	0	-	-	-	-	-	-	0	-	-	0	-	-
1088	M263T357	263.073	263.072	263.074	357.478	355.122	360.245	40	40	2050			135	11	9	FALSE	TRUE	0		0		0	0	-	-	-	-	-	-	0	-	-	0	-	-
1089	M263T270	263.127	263.125	263.128	269.661	255.431	276.035	58	56	2705			44	6	150	TRUE	FALSE	0		0		1	0	-	-	-	-	-	-	0	-	-	15	Methylripariochromene;Artemisin;Dihydrogriesenin;Farinosin;Grosshemin;Helenalin;Mexicanin;Microhelenin;Parthenin;Stramonin;Marasmic;Pentalenolactone;Sudan;Mirasan;Debromohymenialdisine	C09015;C09344;C09396;C09450;C09472;C09473;C09504;C09508;C09523;C09552;C09701;C20398;C19528;C11716;C19897
1090	M263T157	263.127	263.126	263.128	156.725	140.898	170.63	82	56	9687		[M+H]+ 262.122	108	19	185	TRUE	FALSE	1	score{0.8991}adduct{(2M+H)+}name{Propionylglycine}labid{S0295}	0		1	1	Propionylglycine	HMDB00783	Organic acids and derivatives	-	21709-90-0	98681	0	-	-	13	Methylripariochromene;Artemisin;Dihydrogriesenin;Farinosin;Grosshemin;Helenalin;Mexicanin;Microhelenin;Parthenin;Stramonin;Marasmic;Pentalenolactone;Sudan	C09015;C09344;C09396;C09450;C09472;C09473;C09504;C09508;C09523;C09552;C09701;C20398;C19528
1091	M263T374	263.135	263.126	263.138	373.709	352.268	390.457	47	34	2050			16	0	0	FALSE	FALSE	0		0		1	0	-	-	-	-	-	-	0	-	-	1	Pirbuterol	C07807
1092	M263T35	263.142	263.141	263.143	34.8055	30.722	38.662	56	56	14353			3	0	0	FALSE	FALSE	0		0		1	0	-	-	-	-	-	-	0	-	-	1	Dehydrofalcarinone	C08445
1093	M263T29	263.178	263.177	263.18	29.3645	28.107	43.726	68	56	73107	[68][M]+	[M+H-2H2O]+ 298.193	2	1	227	TRUE	FALSE	0		0		0	0	-	-	-	-	-	-	0	-	-	0	-	-
1094	M264T290	264.062	264.054	264.063	290.391	279.409	300.999	67	54	2297		[M+Na]+ 241.076	166	0	0	FALSE	FALSE	0		0		1	0	-	-	-	-	-	-	2	<i>N</i>-benzoylanthranilate;1,3-dihydroxy-N-methylacridone	CPD-423;13-DIHYDROXY-N-METHYLACRIDONE	4	N-Benzoylanthranilate;1,3-Dihydroxy-N-methylacridone;7-Ethoxyresorufin;trans-2-(4-Nitrophenyl)-3-phenyloxirane	C03141;C12093;C13630;C15268
1095	M264T251	264.062	264.061	264.063	251.25	243.228	262.088	36	34	2235			35	0	0	FALSE	FALSE	0		0		1	0	-	-	-	-	-	-	2	<i>N</i>-benzoylanthranilate;1,3-dihydroxy-N-methylacridone	CPD-423;13-DIHYDROXY-N-METHYLACRIDONE	7	Ticlopidine;Moxonidine;N-Benzoylanthranilate;1,3-Dihydroxy-N-methylacridone;7-Ethoxyresorufin;trans-2-(4-Nitrophenyl)-3-phenyloxirane;Fonofos	C07140;C07451;C03141;C12093;C13630;C15268;C18987
1096	M264T387	264.117	264.114	264.119	386.784	383.028	405.032	42	41	3759			17	3	44	TRUE	FALSE	0		0		1	0	-	-	-	-	-	-	1	homocarnosine	CPD-12185	0	-	-
1097	M264T37	264.122	264.121	264.123	36.5945	34.427	38.048	56	56	42745		[M+H]+ 263.116	11	11	99	TRUE	FALSE	0		0		0	0	-	-	-	-	-	-	0	-	-	0	-	-
1098	M264T72	264.122	264.122	264.123	71.7245	61.009	91.795	28	28	7246		[M+NH4]+ 246.079	23	8	74	TRUE	FALSE	0		0		0	0	-	-	-	-	-	-	0	-	-	0	-	-
1099	M264T133	264.122	264.121	264.13	132.692	121.752	142.669	41	40	7944			21	6	84	TRUE	TRUE	0		0		1	0	-	-	-	-	-	-	3	(+)-columbianetin;benzyl-6-hydroxy-2-cyclohexene-on-oyl;(+)-marmesin	CPD-9799;CPD-13175;CPD-8191	10	N-(3-Oxooctanoyl)homoserine;Prometon;Terbumeton;Secbumeton;(-)-Columbianetin;Decursinol;Marmesin;Nodakenetin;Torachrysone;(+)-Columbianetin	C11841;C14186;C18768;C19106;C09210;C09259;C09276;C09278;C17672;C19707
1100	M264T158	264.13	264.129	264.132	158.073	147.374	166.865	36	35	2646		[M+K]+ 225.171	34	5	46	TRUE	TRUE	0		0		0	0	-	-	-	-	-	-	0	-	-	0	-	-
1101	M264T35	264.146	264.142	264.149	34.683	30.422	52.933	57	56	3759		[M+3Na-2H]+ 197.19	3	0	0	FALSE	FALSE	0		0		0	0	-	-	-	-	-	-	0	-	-	0	-	-
1102	M264T29	264.182	264.18	264.184	29.341	27.702	40.528	59	56	14353	[68][M+1]+		2	0	0	FALSE	FALSE	0		0		1	0	-	-	-	-	-	-	0	-	-	1	Pinacidil	C13729
1103	M265T19	265.002	265.001	265.003	19.28	11.298	25.514	52	46	1575			66	0	0	FALSE	FALSE	0		0		0	0	-	-	-	-	-	-	0	-	-	0	-	-
1104	M265T2	265.002	265.001	265.003	2.021	0.681	8.752	34	32	2773			161	0	0	FALSE	FALSE	0		0		0	0	-	-	-	-	-	-	0	-	-	0	-	-
1105	M265T288	265.058	265.056	265.061	288.431	281.88	298.907	68	53	1610		[M+CH3COO+2H]+ 204.029	86	0	0	FALSE	FALSE	0		0		1	0	-	-	-	-	-	-	1	trifluoromethionine	TRIFLUOROMETHIONINE	1	Oxaloglutarate	C05533
1106	M265T172	265.058	265.057	265.061	172.258	169.837	177.774	46	46	3759			31	0	0	FALSE	FALSE	0		0		1	0	-	-	-	-	-	-	2	carbidopa;pyridoxal 5'-phosphate	CPD-11550;PYRIDOXAL_PHOSPHATE	7	5-Phosphonooxy-L-lysine;2-Deoxystreptamine;2-Deoxystreptamine;Phosphoallohydroxy-L-lysine;Clofibrate;Porphobilinogen;Pyridoxal	C03366;C03828;C03980;C16743;C06916;C00931;C00018
1107	M265T40	265.085	265.082	265.087	40.07	38.061	48.817	30	30	5810		[M+Na]+ 242.094 [M+H-2H2O]+ 300.102	9	0	0	FALSE	FALSE	0		0		1	0	-	-	-	-	-	-	1	3-methoxy-4',5-dihydroxy-<i>trans</i>-stilbene	CPD-12871	19	Fenoprofen;7,4'-Dihydroxyflavan;4,7-Dihydroxy-2-methoxy-9,10-dihydrophenanthrene;Hircinol;Dunnione;Lapachol;beta-Lapachone;4,5-Bisphenol-o-quinone;Equol;3-Methoxy-4',5-dihydroxy-trans-stilbene;(2R,3S,4S)-Leucoanthocyanidin;Farrerol;Coelogin;4-Hydroxyhomopterocarpin;(-)-Sparticarpin;(-)-Variabilin;Phellopterin;Astrapterocarpan;Cnidilin	C06997;C09641;C10257;C10261;C10337;C10366;C10367;C13628;C14131;C20154;C21418;C09734;C10251;C10461;C10531;C10539;C17047;C17416;C17503
1108	M265T249	265.075	265.073	265.085	248.832	227.529	253.559	33	30	3074			160	0	0	FALSE	FALSE	0		0		1	0	-	-	-	-	-	-	1	metyrapone	CPD-7023	4	Ozagrel;Metyrapone;3-Chlorosalicylanilide;Emtricitabine	C13144;C07205;C11290;C12599
1109	M265T36	265.123	265.122	265.126	35.984	31.92	38.093	55	55	7177			29	0	0	FALSE	FALSE	0		0		0	0	-	-	-	-	-	-	0	-	-	0	-	-
1110	M265T328	265.143	265.142	265.144	328.245	322.807	332.321	56	56	3082			56	9	80	FALSE	FALSE	0		0		1	0	-	-	-	-	-	-	8	2-<i>trans</i>-abscisate;2-<i>cis</i>-abscisate;4-prenylphlorisobutyrophenone;epoxypseudoisoeugenol-2-methylbutanoate;(+)-heliannuol F;3&beta;-hydroxyparthenolide;heliespirone C;pentalenolactone D	CPD-7731;CPD-693;4-PRENYLPHLORISOBUTYROPHENONE;CPD-9948;CPD-9886;CPD-16767;CPD-9885;CPD-13621	27	Abscisate;Amaralin;Artemisiifolin;Baileyin;Chamissonin;Coronopilin;Florilenalin;Geigerin;Granilin;Hymenolin;Ludovicin;Michelenolide;Pleniradin;Plenolin;Ridentin;Salonitenolide;Vermeerin;Vulgarin;Hirsutic;Illudin;Phomenone;Ascosalitoxin;(-)-Abscisic;Pentalenolactone;Neopentalenolactone;Semustine;Yellow	C06082;C09291;C09304;C09349;C09355;C09381;C09453;C09456;C09470;C09481;C09498;C09506;C09530;C09531;C09540;C09542;C09574;C09600;C09683;C09688;C09708;C10766;C11060;C20399;C20402;C07640;C19552
1111	M265T94	265.143	265.142	265.144	94.0255	79.308	99.457	50	46	6704		[M+CH3COO+2H]+ 204.116 [M+H]+ 264.137	73	2	231	TRUE	TRUE	0		0		1	0	-	-	-	-	-	-	8	2-<i>trans</i>-abscisate;2-<i>cis</i>-abscisate;4-prenylphlorisobutyrophenone;epoxypseudoisoeugenol-2-methylbutanoate;(+)-heliannuol F;3&beta;-hydroxyparthenolide;heliespirone C;pentalenolactone D	CPD-7731;CPD-693;4-PRENYLPHLORISOBUTYROPHENONE;CPD-9948;CPD-9886;CPD-16767;CPD-9885;CPD-13621	27	4'-Hydroxy-3'-prenylacetophenone;Plastoquinone-1;Abscisate;Amaralin;Artemisiifolin;Baileyin;Chamissonin;Coronopilin;Florilenalin;Geigerin;Granilin;Hymenolin;Ludovicin;Michelenolide;Pleniradin;Plenolin;Ridentin;Salonitenolide;Vermeerin;Vulgarin;Hirsutic;Illudin;Phomenone;Ascosalitoxin;(-)-Abscisic;Pentalenolactone;Neopentalenolactone	C10702;C16694;C06082;C09291;C09304;C09349;C09355;C09381;C09453;C09456;C09470;C09481;C09498;C09506;C09530;C09531;C09540;C09542;C09574;C09600;C09683;C09688;C09708;C10766;C11060;C20399;C20402
1112	M265T65	265.143	265.14	265.144	64.8305	41.044	68.599	34	34	5126		[M+H]+ 264.137	43	1	196	TRUE	FALSE	0		0		1	0	-	-	-	-	-	-	8	2-<i>trans</i>-abscisate;2-<i>cis</i>-abscisate;4-prenylphlorisobutyrophenone;epoxypseudoisoeugenol-2-methylbutanoate;(+)-heliannuol F;3&beta;-hydroxyparthenolide;heliespirone C;pentalenolactone D	CPD-7731;CPD-693;4-PRENYLPHLORISOBUTYROPHENONE;CPD-9948;CPD-9886;CPD-16767;CPD-9885;CPD-13621	25	Abscisate;Amaralin;Artemisiifolin;Baileyin;Chamissonin;Coronopilin;Florilenalin;Geigerin;Granilin;Hymenolin;Ludovicin;Michelenolide;Pleniradin;Plenolin;Ridentin;Salonitenolide;Vermeerin;Vulgarin;Hirsutic;Illudin;Phomenone;Ascosalitoxin;(-)-Abscisic;Pentalenolactone;Neopentalenolactone	C06082;C09291;C09304;C09349;C09355;C09381;C09453;C09456;C09470;C09481;C09498;C09506;C09530;C09531;C09540;C09542;C09574;C09600;C09683;C09688;C09708;C10766;C11060;C20399;C20402
1113	M265T34	265.158	265.157	265.159	34.2255	30.422	35.268	52	52	36731			3	0	0	FALSE	FALSE	0		0		1	0	-	-	-	-	-	-	0	-	-	3	Falcarinone;Dehydrofalcarinol;Myristoleic	C08451;C17716;C08322
1114	M265T29	265.194	265.192	265.196	29.311	28.159	30.973	50	50	36731	[68][M+2]+		2	0	0	FALSE	FALSE	0		0		1	0	-	-	-	-	-	-	1	2-pentadecanone	CPD-7898	2	2-N-Undecyltetrahydrothiophene;Pentadecanal	C11082;C01948
1115	M265T44	265.194	265.193	265.195	44.33	41.069	47.967	32	32	11590			18	0	0	FALSE	FALSE	0		0		1	0	-	-	-	-	-	-	1	2-pentadecanone	CPD-7898	2	2-N-Undecyltetrahydrothiophene;Pentadecanal	C11082;C01948
1116	M265T79	265.194	265.193	265.195	79.062	61.494	83.957	35	32	9136			14	0	0	FALSE	FALSE	0		0		1	0	-	-	-	-	-	-	1	2-pentadecanone	CPD-7898	2	2-N-Undecyltetrahydrothiophene;Pentadecanal	C11082;C01948
1117	M266T294	266.009	266.002	266.011	293.994	277.133	296.168	28	28	1545			38	0	0	FALSE	FALSE	0		0		0	0	-	-	-	-	-	-	0	-	-	0	-	-
1118	M266T43	266.033	266.03	266.035	43.296	40.74	47.639	55	55	25120			6	15	44	TRUE	FALSE	0		0		1	0	-	-	-	-	-	-	0	-	-	1	2,4-DB	C14404
1119	M266T276	266.035	266.034	266.036	276.06	261.059	287.966	70	47	2258			100	13	10	FALSE	TRUE	0		0		1	0	-	-	-	-	-	-	0	-	-	1	2,4-DB	C14404
1120	M266T57	266.033	266.032	266.034	56.78	53.537	75.648	38	38	8776			112	13	44	TRUE	TRUE	0		0		1	0	-	-	-	-	-	-	0	-	-	1	2,4-DB	C14404
1121	M266T301	266.035	266.034	266.036	300.671	295.04	303.643	32	32	2456		[M+CH3CN+Na]+ 202.021	142	4	22	FALSE	TRUE	0		0		0	0	-	-	-	-	-	-	0	-	-	0	-	-
1122	M266T175	266.035	266.033	266.038	175.078	167.832	194.041	36	31	2734		[M+Na]+ 243.047	8	12	7	FALSE	TRUE	0		0		0	0	-	-	-	-	-	-	0	-	-	0	-	-
1123	M266T238	266.074	266.073	266.076	238.286	235.68	252.825	63	56	4552		[M+Na]+ 243.083 [M+H]+ 265.065	48	4	7	TRUE	FALSE	0		0		1	0	-	-	-	-	-	-	0	-	-	1	4-Chloro-[2-(4-Pyridinyl)-1-butenyl]phenol	C15045
1124	M266T197	266.101	266.1	266.103	196.693	190.902	201.26	32	31	1890		[M+H-H20]+ 283.107	60	0	0	FALSE	FALSE	0		0		1	0	-	-	-	-	-	-	1	7-methylinosine	CPD0-1040	0	-	-
1125	M266T33	266.135	266.123	266.138	33.035	28.582	39.758	47	45	3230			3	0	0	FALSE	FALSE	0		0		1	0	-	-	-	-	-	-	0	-	-	1	N-3-Hydroxyoctanoyl-L-homoserine	C21200
1126	M266T328	266.15	266.148	266.151	327.683	318.482	334.687	53	52	1008			56	38	474	TRUE	TRUE	0		0		1	0	-	-	-	-	-	-	1	2-heptyl-4(1<i>H</i>)-quinolone	CPD-12836	3	Isobutylphendienamide;2-Heptyl-4(1H)-quinolone;6-Hydroxymelatonin	C10944;C20643;C05643
1127	M266T308	266.151	266.15	266.152	307.538	304.437	310.167	28	28	779			172	27	26	TRUE	TRUE	0		0		1	0	-	-	-	-	-	-	1	2-heptyl-4(1<i>H</i>)-quinolone	CPD-12836	3	Isobutylphendienamide;2-Heptyl-4(1H)-quinolone;6-Hydroxymelatonin	C10944;C20643;C05643
1128	M266T445	266.159	266.159	266.16	444.773	436.379	451.031	55	55	168033	[69][M]+		41	54	657	TRUE	FALSE	0		0		1	0	-	-	-	-	-	-	0	-	-	1	Esprocarb	C14526
1129	M266T34	266.161	266.157	266.162	34.151	30.422	36.938	53	53	7518		[M+CH3CN+Na]+ 202.141 [M+H-H20]+ 283.165	3	0	0	FALSE	FALSE	0		0		1	0	-	-	-	-	-	-	0	-	-	2	Arg-OEt;NG,NG-Dimethyl-L-arginine	C01404;C03626
1130	M266T29	266.197	266.194	266.199	28.982	28.247	30.953	42	42	7518	[68][M+3]+		2	0	0	FALSE	FALSE	0		0		1	0	-	-	-	-	-	-	1	13-hydroxylupanine	13-HYDROXYLUPININE	0	-	-
1131	M267T325	266.966	266.965	266.967	325.333	310.283	330.551	64	56	2042		[M+H-H20]+ 283.968	91	0	0	FALSE	FALSE	0		0		0	0	-	-	-	-	-	-	0	-	-	0	-	-
1132	M267T44	267.036	267.031	267.039	43.767	40.31	58.983	42	30	3318			18	0	0	FALSE	FALSE	0		0		1	0	-	-	-	-	-	-	2	pyrimidin-2-one-ribonucleoside;2'-deoxyuridine	CPD0-1312;DEOXYURIDINE	5	2,2-Bis(4'-chlorophenyl)ethanol;2-Chloro-beta-(4-chlorophenyl)phenethyl;Chlorfenethol;CGP;Deoxyuridine	C06639;C14905;C19023;C15629;C00526
1133	M267T398	267.045	267.039	267.048	397.908	390.356	413.063	36	35	683		[M+K]+ 228.078	131	0	0	FALSE	FALSE	0		0		1	0	-	-	-	-	-	-	1	<i>trans</i>-resveratrol	CPD-83	9	Resveratrol;Seselin;Trioxsalen;Xanthyletin;5,6-Dehydrokawain;2-Hydroxy-4-methoxybenzophenone;Benzylparaben;3,4-Dihydro-8,9-dihydroxy-1(2H)-anthracenone;4,4',6-Trimethylangelicin	C03582;C09312;C09314;C09317;C09925;C14285;C14393;C15196;C19538
1134	M267T226	267.085	267.077	267.087	226.259	223.36	242.148	46	45	2436			95	0	0	FALSE	FALSE	0		0		1	0	-	-	-	-	-	-	1	S-5-methylthiopentylhydroximoyl-L-cysteine	CPDQT-406	1	Deoxyguanidinoproclavaminic	C06656
1135	M267T103	267.086	267.085	267.087	103.204	89.529	125.271	47	34	6730		[M+H]+ 266.081	82	3	149	TRUE	TRUE	0		0		1	0	-	-	-	-	-	-	0	-	-	1	Ungeremine	C12189
1136	M267T143	267.085	267.084	267.086	143.208	130.654	154.874	34	31	6514			49	2	115	TRUE	TRUE	0		0		1	0	-	-	-	-	-	-	1	S-5-methylthiopentylhydroximoyl-L-cysteine	CPDQT-406	1	Deoxyguanidinoproclavaminic	C06656
1137	M267T38	267.101	267.096	267.104	38.301	37.135	40.034	32	32	9303		[M+K]+ 228.141	9	0	0	FALSE	FALSE	0		0		0	0	-	-	-	-	-	-	0	-	-	0	-	-
1138	M267T309	267.11	267.109	267.111	308.568	305.563	318.667	59	56	11607			137	48	5	TRUE	FALSE	0		0		1	0	-	-	-	-	-	-	0	-	-	5	8-Oxodeoxycoformycin;Etomidate;Cyclo(L-Phe-L-Pro);3,3'-Dimethoxybenzidine;Phenazopyridine	C02957;C07522;C11847;C19231;C19290
1139	M267T372	267.108	267.103	267.111	372.15	368.668	377.979	53	52	2882		[M+H]+ 266.099	16	46	5	TRUE	TRUE	0		0		1	0	-	-	-	-	-	-	0	-	-	1	8-Oxodeoxycoformycin	C02957
1140	M267T324	267.11	267.109	267.113	324.127	320.246	333.198	36	36	2271		[M+Na]+ 244.114	91	32	7	FALSE	TRUE	0		0		0	0	-	-	-	-	-	-	0	-	-	0	-	-
1141	M267T37	267.137	267.136	267.138	36.53	32.585	38.394	56	56	9303		[M+H-H20]+ 284.144	11	0	0	FALSE	FALSE	0		0		1	0	-	-	-	-	-	-	1	(+)-larreatricin	CPD-14400	4	Allogibberic;16-Ketoestrone;alpha,alpha'-Diethyl-3,4,4'-stilbenetriol;(+)-Larreatricin	C09061;C14441;C14740;C20430
1142	M267T178	267.142	267.138	267.145	178.114	173.313	190.619	36	36	3770			102	0	0	FALSE	FALSE	0		0		0	0	-	-	-	-	-	-	0	-	-	0	-	-
1143	M267T443	267.162	267.161	267.163	443.408	435.139	454.027	52	46	21032	[69][M+1]+		41	0	0	FALSE	FALSE	0		0		0	0	-	-	-	-	-	-	0	-	-	0	-	-
1144	M267T31	267.173	267.173	267.175	30.921	29.213	37.478	62	56	48456	[70][M]+	[M+H]+ 266.166	1	0	0	FALSE	FALSE	0		0		1	0	-	-	-	-	-	-	2	myristate;<i>N</i>-hydroxyhexahomomethioniate	CPD-7836;CPD-14036	5	Tributyl;Falcarinol;(3S,9Z)-1,9-Heptadecadiene-4,6-diyn-3-ol;Tetradecanoic;Difenzoquat	C14439;C08450;C17447;C06424;C18717
1145	M267T135	267.21	267.209	267.211	135.436	124.253	146.747	36	32	11569			54	4	207	TRUE	FALSE	0		0		1	0	-	-	-	-	-	-	1	1-pentadecanol	CPD-11595	0	-	-
1146	M267T45	267.21	267.203	267.211	44.837	28.251	61.986	37	28	20140			18	4	207	TRUE	TRUE	0		0		1	0	-	-	-	-	-	-	1	1-pentadecanol	CPD-11595	0	-	-
1147	M267T164	267.26	267.257	267.27	164.036	157.862	170.602	28	28	2145		[M+H]+ 266.26	22	0	0	FALSE	FALSE	0		0		0	0	-	-	-	-	-	-	0	-	-	0	-	-
1148	M268T45	268.081	268.08	268.082	45.074	42.98	50.339	35	34	8544		[M+H]+ 267.068	18	1	183	TRUE	FALSE	0		0		1	0	-	-	-	-	-	-	0	-	-	1	Sulfisoxazole	C07318
1149	M268T164	268.103	268.103	268.104	164.053	160.7	166.693	56	56	360716	[71][M]+		22	56	910	TRUE	FALSE	2	score{0.9994}adduct{(M+H)+}name{Adenosine}labid{L0016};score{0.9742}adduct{M+}name{Tyr-Ser}labid{n01186}	2	score{0.986}adduct{(M+H)+}name{Adenosine}labid{L0016};score{0.96}adduct{M+}name{Tyr-Ser}labid{n01186}	1	2	Adenosine;Tyr-Ser	HMDB00050;-	Nucleosides, nucleotides, and analogues;Organic acids and derivatives	C00212;C19461	58-61-7;-	60961;-	3	2-oxo-2'-deoxyadenosine;2'-deoxyguanosine;adenosine	CPD-16020;DEOXYGUANOSINE;ADENOSINE	5	Neuraminic;Miserotoxin;Adenosine;Deoxyguanosine;Zidovudine	C06469;C08507;C00212;C00330;C07210
1150	M268T308	268.113	268.112	268.115	307.912	305.563	323.503	49	47	1533			172	0	0	FALSE	FALSE	0		0		1	0	-	-	-	-	-	-	1	amidinoproclavaminate	AMIDINOPROCLAVAMINATE	1	7H-Dibenzo[c,g]carbazole	C19221
1151	M268T36	268.14	268.138	268.142	35.903	30.722	38.662	52	52	3417			29	0	0	FALSE	FALSE	0		0		1	0	-	-	-	-	-	-	0	-	-	1	beta-Alanyl-L-arginine	C05340
1152	M268T443	268.164	268.162	268.165	442.752	432.406	462.441	48	40	5126			13	2	17	TRUE	FALSE	0		0		1	0	-	-	-	-	-	-	0	-	-	2	N-Caffeoylputrescine;Heptabarbital	C03002;C17725
1153	M268T31	268.177	268.176	268.178	30.921	29.301	37.617	61	56	12986	[70][M+1]+		1	0	0	FALSE	FALSE	0		0		1	0	-	-	-	-	-	-	1	L-leucyl-L-leucine	L-LEUCYL-L-LEUCINE	0	-	-
1154	M269T287	268.964	268.963	268.965	286.602	271.922	302.814	47	39	1501		[M+K]+ 229.999	86	11	28	FALSE	TRUE	0		0		0	0	-	-	-	-	-	-	0	-	-	0	-	-
1155	M269T343	268.982	268.981	268.983	343.06	333.031	371.235	80	56	69029			84	50	19	TRUE	FALSE	0		0		1	0	-	-	-	-	-	-	11	D-arabinofuranose 5-phosphate;&beta;-L-arabinose 1-phosphate;<i>aldehydo</i>-D-ribose 5-phosphate;D-xylulose 5-phosphate;D-ribulose 1-phosphate;<i>aldehydo</i>-D-arabinose 5-phosphate;&beta;-D-ribose 5-phosphate;&alpha;-D-ribose-1-phosphate;D-ribulose 5-phosphate;&alpha;-D-xylose 1-phosphate;&alpha;-D-ribose 5-phosphate	CPD-18118;CPD-1825;CPD-15895;XYLULOSE-5-PHOSPHATE;D-RIBULOSE-1-P;ARABINOSE-5P;CPD-16551;RIBOSE-1P;RIBULOSE-5P;CPD-490;CPD-15318	16	Endothal-disodium;D-Ribose;D-Ribulose;D-Xylulose;alpha-D-Ribose;L-Ribulose;D-Arabinose;L-Xylulose;alpha-D-Ribose;alpha-D-Xylose;beta-L-Arabinose;L-Arabinose;alpha-L-Arabinose;L-Xylulose;D-Xylose-5-phosphate;Demeton-S-methyl	C18724;C00117;C00199;C00231;C00620;C01101;C01112;C03291;C03736;C03737;C03906;C06238;C06239;C06441;C06814;C18655
1156	M269T326	269.002	268.998	269.003	326.149	305.686	336.441	64	56	10878	[72][M]+	[M+Na]+ 246.01	56	19	28	FALSE	FALSE	0		0		1	0	-	-	-	-	-	-	1	2,4,6-trinitrotoluene	CPD-9138	2	Fenson;Oxydemeton-methyl	C19030;C18664
1157	M269T161	269.01	269.008	269.011	160.562	154.56	165.102	54	54	2881		[M+K]+ 230.044	34	0	0	FALSE	FALSE	0		0		1	0	-	-	-	-	-	-	1	5-phospho-&beta;-D-ribosylamine	5-P-BETA-D-RIBOSYL-AMINE	0	-	-
1158	M269T240	269.009	268.998	269.01	240.302	227.864	247.739	39	39	3076		[M+Na]+ 246.019 [M+H]+ 268.001	48	19	28	FALSE	TRUE	0		0		1	0	-	-	-	-	-	-	1	&alpha;-oxo-1-carboxy-5,6-dihydrothiopyranpropanoate S-oxide	CPD0-1525	0	-	-
1159	M269T348	269.039	269.038	269.04	347.602	345.22	350.539	41	41	2914		[M+Na]+ 246.049	85	3	18	TRUE	FALSE	0		0		1	0	-	-	-	-	-	-	0	-	-	1	Glycerophosphoglycerol	C03274
1160	M269T164_1	269.107	269.105	269.107	164.277	160.7	176.327	58	56	45407	[71][M+1]+		22	0	0	FALSE	FALSE	0		0		1	0	-	-	-	-	-	-	2	ellipticine;3,3'-di(indol-3-yl)methane	CPD-17667;CPDQT-424	3	Ellipticine;Olivacine;Camoensine	C09154;C09230;C10758
1161	M269T308	269.108	269.107	269.109	307.638	305.563	313.661	40	40	1178			172	0	0	FALSE	FALSE	0		0		1	0	-	-	-	-	-	-	0	-	-	1	2-p-Tolyl-5,6,7,8-tetrahydrobenzo[d]imidazo[2,1-b]thiazole	C11571
1162	M269T38	269.116	269.115	269.118	38.2885	37.04	39.394	56	56	35255	[73][M]+	[M+Na]+ 246.128	9	0	0	FALSE	FALSE	0		0		1	0	-	-	-	-	-	-	1	lacinilene C	CPD-9754	16	alpha-Santonin;Achillin;Ambrosin;Aromaticin;Desacetoxymatricarin;7alpha-Hydroxydehydrocostus;beta-Santonin;Xanthatin;Xerantholide;Zaluzanin;Zederone;Zedoarol;Isozaluzanin;Dodecanedioic;Diisopropyl;Dibutyl	C02206;C09287;C09292;C09300;C09394;C09476;C09545;C09601;C09605;C09606;C17085;C17490;C17912;C02678;C14523;C19143
1163	M269T274	269.122	269.119	269.123	273.933	269.842	277.107	39	39	2061		[M+H]+ 268.114	165	0	0	FALSE	FALSE	0		0		0	0	-	-	-	-	-	-	0	-	-	0	-	-
1164	M269T36	269.153	269.152	269.154	35.6105	30.422	38.298	56	56	9602			29	0	0	FALSE	FALSE	0		0		1	0	-	-	-	-	-	-	2	geranylhydroquinone;<i>N</i>,<i>N</i>-dihydroxypentahomomethionine	CPD-9319;CPD-14040	8	Diethylstilbestrol;4-Methyl-2,4-bis-(p-hydroxyphenyl)pent-1-ene;Equilin;17alpha-Dihydroequilenin;3-Hydroxyestra-1,3,5(10),6-tetraen-17-one;Indanestrol;4,4'-(2-Ethyl-1-butenylidene)diphenol;Geranylhydroquinone	C07620;C13625;C14392;C14498;C14650;C14738;C15168;C10793
1165	M269T33	269.189	269.188	269.19	32.998	31.176	46.039	57	56	48590		[M+3Na-2H]+ 202.233	3	1	305	TRUE	FALSE	0		0		0	0	-	-	-	-	-	-	0	-	-	0	-	-
1166	M269T164_2	269.21	269.209	269.212	164.29	149.176	182.172	84	56	17540		[M+H-2H2O]+ 304.221	22	27	227	TRUE	TRUE	0		0		0	0	-	-	-	-	-	-	0	-	-	0	-	-
1167	M269T49	269.21	269.207	269.211	48.939	33.66	52.795	39	38	7349		[M+H]+ 268.205	50	3	202	TRUE	FALSE	0		0		0	0	-	-	-	-	-	-	0	-	-	0	-	-
1168	M270T340	269.985	269.984	269.986	340.154	333.031	357.037	63	55	5270			92	0	0	FALSE	FALSE	0		0		1	0	-	-	-	-	-	-	1	2-benzyl-thiohydroximate-O-sulfate	CPD-13006	0	-	-
1169	M270T326	270.006	270.004	270.008	325.86	322.745	333.738	30	29	5270	[72][M+1]+		56	0	0	FALSE	FALSE	0		0		1	0	-	-	-	-	-	-	0	-	-	7	Reduced;8-Hydroxy-3,4-dichlorodibenzofuran;6-Hydroxy-3,4-dichlorodibenzofuran;3-Hydroxy-2,8-dichlorodibenzofuran;7-Hydroxy-3,4-dichlorodibenzofuran;9-Hydroxy-3,4-dichlorodibenzofuran;9-Hydroxy-2,6-dichlorodibenzofuran	C05720;C15239;C15240;C15243;C15245;C15246;C15247
1170	M270T165	270.108	270.106	270.109	164.609	160.174	170.988	58	55	7177	[71][M+2]+		22	11	140	TRUE	FALSE	0		0		1	0	-	-	-	-	-	-	0	-	-	4	Fagaramide;O-Butanoylcarnitine;N(alpha)-t-Butoxycarbonyl-L-leucine;5-Hydroxy-N-formylkynurenine	C10455;C02862;C04301;C05648
1171	M270T38	270.12	270.117	270.122	38.301	35.401	40.612	53	53	5673	[73][M+1]+		9	0	0	FALSE	FALSE	0		0		1	0	-	-	-	-	-	-	0	-	-	4	Nebularine;Deoxyinosine;N-D-Ribosylpurine;5'-Deoxyinosine	C01736;C05512;C15586;C21102
1172	M270T36	270.156	270.153	270.158	35.7485	31.355	39.131	54	54	7271		[M+H]+ 269.151	29	0	0	FALSE	FALSE	0		0		0	0	-	-	-	-	-	-	0	-	-	0	-	-
1173	M270T187	270.154	270.144	270.156	187.109	158.628	189.335	48	45	1969			78	0	0	FALSE	FALSE	0		0		0	0	-	-	-	-	-	-	0	-	-	0	-	-
1174	M270T338	270.18	270.177	270.182	338.119	334.081	342.427	29	29	513			134	3	24	FALSE	FALSE	0		0		0	0	-	-	-	-	-	-	0	-	-	0	-	-
1175	M270T33	270.192	270.19	270.194	33.104	31.736	38.372	56	56	11005		[M+NH4]+ 252.154	3	0	0	FALSE	FALSE	0		0		0	0	-	-	-	-	-	-	0	-	-	0	-	-
1176	M270T271	270.201	270.198	270.204	270.858	268.884	274.904	46	45	1411			44	0	0	FALSE	FALSE	0		0		0	0	-	-	-	-	-	-	0	-	-	0	-	-
1177	M270T164	270.214	270.212	270.215	163.778	149.819	170.633	49	41	3917		[M+H]+ 269.209	22	0	0	FALSE	FALSE	0		0		0	0	-	-	-	-	-	-	0	-	-	0	-	-
1178	M270T670	270.278	270.277	270.28	670.03	665.044	675.792	53	49	1059			199	0	0	FALSE	FALSE	0		0		1	0	-	-	-	-	-	-	0	-	-	2	Capsi-amide;Civetol	C17515;C17815
1179	M271T432	270.942	270.939	270.953	432.135	424.203	439.073	30	30	1310		[M+H]+ 269.935	169	0	0	FALSE	FALSE	0		0		0	0	-	-	-	-	-	-	0	-	-	0	-	-
1180	M271T341	270.98	270.978	270.982	340.862	332.878	372.189	73	56	9740			92	17	10	FALSE	FALSE	0		0		1	0	-	-	-	-	-	-	1	5-fluoro-5-deoxy-D-ribulose 1-phosphate	CPD-12707	1	Diuron	C18428
1181	M271T326	270.999	270.997	271.002	325.723	307.06	331.68	42	40	1161	[72][M+2]+		56	0	0	FALSE	FALSE	0		0		1	0	-	-	-	-	-	-	4	2-amino-4-[(phosphonomethyl)hydroxy-phosphinyl]butanoate;linuron;D-ribitol 5-phosphate;5-hydroxy-8-methoxypsoralen	CPD0-1650;CPD-16760;CPD-372;CPDQT-462	7	Linuron;D-Ribitol;Xylitol;L-Arabinitol;D-Arabinitol;5-Hydroxyxanthotoxin;Thorium-232	C11007;C01068;C02895;C03509;C19674;C02951;C19157
1182	M271T54	271.005	270.999	271.006	54.497	40.856	58.47	33	30	1873		[M+Na]+ 248.018	90	1	87	TRUE	FALSE	0		0		1	0	-	-	-	-	-	-	0	-	-	2	unsym-Bis(4'-chlorophenyl)ethylene;1-Chloro-2-[1-(4-chlorophenyl)ethenyl]benzene	C06642;C15083
1183	M271T160	271.006	271.002	271.01	160.394	158.021	166.032	38	38	1367			34	0	0	FALSE	FALSE	0		0		1	0	-	-	-	-	-	-	0	-	-	2	unsym-Bis(4'-chlorophenyl)ethylene;1-Chloro-2-[1-(4-chlorophenyl)ethenyl]benzene	C06642;C15083
1184	M271T354	271.018	271.013	271.019	354.373	347.561	368.931	64	56	5020		[M+K]+ 232.055	62	37	12	TRUE	FALSE	0		0		0	0	-	-	-	-	-	-	0	-	-	0	-	-
1185	M271T37	271.059	271.057	271.061	36.551	35.67	50.09	54	53	38508			11	14	676	TRUE	TRUE	2	score{0.9983}adduct{(M+H)+}name{Apigenin}labid{n01195};score{0.9957}adduct{(M+H)+}name{Genistein}labid{n01199}	2	score{0.9836}adduct{(M+H)+}name{Apigenin}labid{n01195};score{0.9808}adduct{(M+H)+}name{Genistein}labid{n01199}	1	2	Apigenin;Genistein	HMDB02124;HMDB03217	Phenylpropanoids and polyketides;Phenylpropanoids and polyketides	C01477;C06563	520-36-5;446-72-0	5280443;5280961	12	7,8,4'-trihydroxyflavone;6-hydroxy-2-(4-hydroxy-phenoxymethylene)-benzofuran-3-one;2'-hydroxydaidzein;1,6,7-trihydroxy-2-methylanthraquinone;sulfuretin;baicalein;6-hydroxy-2-(6-oxo-1-oxaspiro[2.5]octa-4,7-dien-2-yl)-1-benzofuran-3-one;genistein;apigenin;6,7,4'-trihydroxyisoflavone;emodin;3-isopropyl-8-(methylthio)-2-oxooctanoate	CPD-15480;CPD-12038;2-HYDROXYDAIDZEIN;CPD-9625;CPD-7389;CPD-12724;CPD-12036;CPD-3141;CPD-431;CPD-6998;CPD-8215;CPD-19489	19	Apigenin;2'-Hydroxydaidzein;Genistein;Sulphuretin;Baicalein;Resokaempherol;Galangin;Norwogonin;Aloe-emodin;Emodin;Lucidin;Morindone;Norobtusifolin;Purpurin;3',4',7-Trihydroxyisoflavone;4',6,7-Trihydroxyisoflavone;3,6,4'-Trihydroxyflavone;Islandicin;5-Amino-4-chloro-2-(2,3-dihydroxyphenyl)-3(2H)-pyridazinone	C01477;C02495;C06563;C08730;C10023;C10037;C10044;C10113;C10294;C10343;C10369;C10376;C10379;C10397;C14313;C14314;C15222;C16796;C04798
1186	M271T138	271.059	271.055	271.06	138.444	128.761	152.216	47	41	36491			70	17	333	TRUE	FALSE	2	score{0.9996}adduct{(M+H)+}name{Apigenin}labid{n01195};score{0.9964}adduct{(M+H)+}name{Genistein}labid{n01199}	2	score{0.9993}adduct{(M+H)+}name{Apigenin}labid{n01195};score{0.9959}adduct{(M+H)+}name{Genistein}labid{n01199}	1	2	Apigenin;Genistein	HMDB02124;HMDB03217	Phenylpropanoids and polyketides;Phenylpropanoids and polyketides	C01477;C06563	520-36-5;446-72-0	5280443;5280961	12	7,8,4'-trihydroxyflavone;6-hydroxy-2-(4-hydroxy-phenoxymethylene)-benzofuran-3-one;2'-hydroxydaidzein;1,6,7-trihydroxy-2-methylanthraquinone;sulfuretin;baicalein;6-hydroxy-2-(6-oxo-1-oxaspiro[2.5]octa-4,7-dien-2-yl)-1-benzofuran-3-one;genistein;apigenin;6,7,4'-trihydroxyisoflavone;emodin;3-isopropyl-8-(methylthio)-2-oxooctanoate	CPD-15480;CPD-12038;2-HYDROXYDAIDZEIN;CPD-9625;CPD-7389;CPD-12724;CPD-12036;CPD-3141;CPD-431;CPD-6998;CPD-8215;CPD-19489	19	Apigenin;2'-Hydroxydaidzein;Genistein;Sulphuretin;Baicalein;Resokaempherol;Galangin;Norwogonin;Aloe-emodin;Emodin;Lucidin;Morindone;Norobtusifolin;Purpurin;3',4',7-Trihydroxyisoflavone;4',6,7-Trihydroxyisoflavone;3,6,4'-Trihydroxyflavone;Islandicin;5-Amino-4-chloro-2-(2,3-dihydroxyphenyl)-3(2H)-pyridazinone	C01477;C02495;C06563;C08730;C10023;C10037;C10044;C10113;C10294;C10343;C10369;C10376;C10379;C10397;C14313;C14314;C15222;C16796;C04798
1187	M271T256	271.059	271.057	271.061	255.542	252.799	259.598	30	30	1287			109	0	0	FALSE	FALSE	0		0		1	0	-	-	-	-	-	-	12	7,8,4'-trihydroxyflavone;6-hydroxy-2-(4-hydroxy-phenoxymethylene)-benzofuran-3-one;2'-hydroxydaidzein;1,6,7-trihydroxy-2-methylanthraquinone;sulfuretin;baicalein;6-hydroxy-2-(6-oxo-1-oxaspiro[2.5]octa-4,7-dien-2-yl)-1-benzofuran-3-one;genistein;apigenin;6,7,4'-trihydroxyisoflavone;emodin;3-isopropyl-8-(methylthio)-2-oxooctanoate	CPD-15480;CPD-12038;2-HYDROXYDAIDZEIN;CPD-9625;CPD-7389;CPD-12724;CPD-12036;CPD-3141;CPD-431;CPD-6998;CPD-8215;CPD-19489	19	Apigenin;2'-Hydroxydaidzein;Genistein;Sulphuretin;Baicalein;Resokaempherol;Galangin;Norwogonin;Aloe-emodin;Emodin;Lucidin;Morindone;Norobtusifolin;Purpurin;3',4',7-Trihydroxyisoflavone;4',6,7-Trihydroxyisoflavone;3,6,4'-Trihydroxyflavone;Islandicin;5-Amino-4-chloro-2-(2,3-dihydroxyphenyl)-3(2H)-pyridazinone	C01477;C02495;C06563;C08730;C10023;C10037;C10044;C10113;C10294;C10343;C10369;C10376;C10379;C10397;C14313;C14314;C15222;C16796;C04798
1188	M271T362	271.08	271.079	271.082	361.69	349.118	364.7	42	41	3076			4	0	0	FALSE	FALSE	0		0		1	0	-	-	-	-	-	-	0	-	-	2	D-Lombricine;Lombricine	C01726;C14177
1189	M271T64	271.096	271.095	271.097	64.019	59.116	78.165	56	51	19778			129	16	310	TRUE	FALSE	0		0		1	0	-	-	-	-	-	-	5	2'-<i>O</i>-methylisoliquiritigenin;(-)-medicarpin;echinatin;pinostrobin;1,2-dibutyrin	CPD-3361;CPD-3402;CPD-11760;CPD-7028;CPD-13040	15	Cadusafos;Nitenpyram;(+)-Medicarpin;Vignafuran;Alloimperatorin;Imperatorin;Strobopinin;Medicarpin;2'-O-Methylisoliquiritigenin;Pinostrobin;Isoimperatorin;Prenyl;3-Dimethylallyl-4-hydroxyphenylpyruvate;Pyriculol;Mycorradicin	C18395;C18511;C01729;C08993;C09053;C09269;C09939;C10503;C15531;C16419;C16976;C10487;C12456;C16788;C20426
1190	M271T42	271.096	271.094	271.097	41.57	40.507	42.798	42	42	32764			6	12	397	TRUE	FALSE	0		0		1	0	-	-	-	-	-	-	5	2'-<i>O</i>-methylisoliquiritigenin;(-)-medicarpin;echinatin;pinostrobin;1,2-dibutyrin	CPD-3361;CPD-3402;CPD-11760;CPD-7028;CPD-13040	15	Cadusafos;Nitenpyram;(+)-Medicarpin;Vignafuran;Alloimperatorin;Imperatorin;Strobopinin;Medicarpin;2'-O-Methylisoliquiritigenin;Pinostrobin;Isoimperatorin;Prenyl;3-Dimethylallyl-4-hydroxyphenylpyruvate;Pyriculol;Mycorradicin	C18395;C18511;C01729;C08993;C09053;C09269;C09939;C10503;C15531;C16419;C16976;C10487;C12456;C16788;C20426
1191	M271T113	271.096	271.095	271.097	113.212	83.87	138.002	65	35	29906		[M+2K-H]+ 194.173 [M+H]+ 270.081	5	22	310	TRUE	TRUE	0		0		0	0	-	-	-	-	-	-	0	-	-	0	-	-
1192	M271T35	271.132	271.131	271.133	34.869	31.132	37.478	56	56	63597	[74][M]+		3	6	354	TRUE	FALSE	0		0		1	0	-	-	-	-	-	-	8	(+)-<i>cis</i>-abscisic aldehyde;3&beta;-hydroxycostunolide;(+)-heliannuol K;(-)-heliannuol E;parthenolide;heliannuol C;2,2,6,9-tetramethyl-3,6-dihydro-2H-1-benzoxocine-3,8-diol;1-deoxy-11-oxopentalenate	CPD-692;CPD-16771;CPD-9888;CPD-9887;CPD-16766;CPD-9880;CPD-9882;CPD-13625	20	1,2-Dihydrosantonin;Parthenolide;Artabsin;Artemorin;Confertin;Damsin;Eupatolide;Ivalin;Micheliolide;Pseudoivalin;Quadrone;Santamarin;Tamaulipin;Tomentosin;Canellal;Dehydrongaione;Illudin;Abscisic;Atractylenolide;1-Deoxy-11-oxopentalenate	C02771;C07609;C09301;C09345;C09378;C09386;C09440;C09488;C09507;C09534;C09537;C09544;C09556;C09562;C09626;C09660;C09687;C13455;C17887;C20400
1193	M271T184	271.132	271.128	271.133	184.11	180.691	187.086	36	36	11173			72	6	223	TRUE	FALSE	0		0		1	0	-	-	-	-	-	-	8	(+)-<i>cis</i>-abscisic aldehyde;3&beta;-hydroxycostunolide;(+)-heliannuol K;(-)-heliannuol E;parthenolide;heliannuol C;2,2,6,9-tetramethyl-3,6-dihydro-2H-1-benzoxocine-3,8-diol;1-deoxy-11-oxopentalenate	CPD-692;CPD-16771;CPD-9888;CPD-9887;CPD-16766;CPD-9880;CPD-9882;CPD-13625	20	1,2-Dihydrosantonin;Parthenolide;Artabsin;Artemorin;Confertin;Damsin;Eupatolide;Ivalin;Micheliolide;Pseudoivalin;Quadrone;Santamarin;Tamaulipin;Tomentosin;Canellal;Dehydrongaione;Illudin;Abscisic;Atractylenolide;1-Deoxy-11-oxopentalenate	C02771;C07609;C09301;C09345;C09378;C09386;C09440;C09488;C09507;C09534;C09537;C09544;C09556;C09562;C09626;C09660;C09687;C13455;C17887;C20400
1194	M271T154	271.132	271.131	271.135	153.811	132.015	156.137	41	39	8211		[M+H-2H2O]+ 306.138	40	9	424	TRUE	FALSE	0		0		1	0	-	-	-	-	-	-	1	cinnamoylserotonin	CPD-8937	0	-	-
1195	M271T36	271.168	271.167	271.169	35.9	33.1	38.964	56	56	7860			29	0	0	FALSE	FALSE	0		0		1	0	-	-	-	-	-	-	1	estrone	ESTRONE	7	Estrone;Hexestrol;Trenbolone;17beta-Dihydroequilin;Estra-1,3,5(10),6-tetraen-3,17beta-diol;3-Hydroxyestra-1,3,5(10)-trien-16-one;Cybutryne	C00468;C13101;C14261;C14485;C14590;C15215;C10927
1196	M271T39	271.205	271.202	271.206	39.131	28.11	41.589	51	47	12004		[M+NH4]+ 253.174	9	0	0	FALSE	FALSE	0		0		0	0	-	-	-	-	-	-	0	-	-	0	-	-
1197	M272T175	271.939	271.936	271.942	175.458	170.07	199.126	45	39	2264		[M+Na]+ 248.949 [M+H]+ 270.931	8	0	0	FALSE	FALSE	0		0		0	0	-	-	-	-	-	-	0	-	-	0	-	-
1198	M272T337	271.983	271.981	271.985	337.293	333.535	343.071	33	33	2160		[M+K]+ 233.014	56	0	0	FALSE	FALSE	0		0		0	0	-	-	-	-	-	-	0	-	-	0	-	-
1199	M272T353	272.021	272.02	272.023	352.654	346.893	356.141	31	29	2320		[M+H-H20]+ 289.038	83	0	0	FALSE	FALSE	0		0		0	0	-	-	-	-	-	-	0	-	-	0	-	-
1200	M272T342	272.043	272.042	272.045	342.155	336.421	362.817	65	56	2579		[M+K]+ 233.083	84	21	15	FALSE	FALSE	0		0		0	0	-	-	-	-	-	-	0	-	-	0	-	-
1201	M272T37_1	272.062	272.06	272.064	36.564	34.859	38.08	38	38	10252			11	0	0	FALSE	FALSE	0		0		1	0	-	-	-	-	-	-	1	clorgyline	CPD-7656	1	Clorgyline	C11685
1202	M272T208	272.112	272.111	272.113	207.628	204.632	210.423	54	54	2239		[M+Na]+ 249.117 [M+H]+ 271.099	67	5	10	TRUE	FALSE	0		0		0	0	-	-	-	-	-	-	0	-	-	0	-	-
1203	M272T35	272.135	272.134	272.136	34.8865	30.939	38.048	56	56	10252	[74][M+1]+		3	0	0	FALSE	FALSE	0		0		1	0	-	-	-	-	-	-	2	hypoglycin B;3-&beta;-D-galactosyl-sn-glycerol	CPD-9700;3-B-D-GALACTOSYL-SN-GLYCEROL	3	3-beta-D-Galactosyl-sn-glycerol;2-O-(alpha-D-Glucopyranosyl)glycerol;Dyphylline	C05401;C11546;C07819
1204	M272T305	272.133	272.132	272.135	305.082	302.6	308.182	30	30	1036		[M+NH4]+ 254.101	110	0	0	FALSE	FALSE	0		0		1	0	-	-	-	-	-	-	1	3-&beta;-D-galactosyl-sn-glycerol	3-B-D-GALACTOSYL-SN-GLYCEROL	3	3-beta-D-Galactosyl-sn-glycerol;2-O-(alpha-D-Glucopyranosyl)glycerol;Dyphylline	C05401;C11546;C07819
1205	M272T184	272.135	272.124	272.137	183.709	170.404	189.431	31	30	2734			72	0	0	FALSE	FALSE	0		0		1	0	-	-	-	-	-	-	2	hypoglycin B;3-&beta;-D-galactosyl-sn-glycerol	CPD-9700;3-B-D-GALACTOSYL-SN-GLYCEROL	3	3-beta-D-Galactosyl-sn-glycerol;2-O-(alpha-D-Glucopyranosyl)glycerol;Dyphylline	C05401;C11546;C07819
1206	M272T37_2	272.171	272.168	272.175	36.681	32.093	38.662	51	51	2734		[M+NH4]+ 254.134	11	0	0	FALSE	FALSE	0		0		0	0	-	-	-	-	-	-	0	-	-	0	-	-
1207	M272T39	272.208	272.206	272.21	39.289	36.59	41.917	38	38	3513			9	0	0	FALSE	FALSE	0		0		0	0	-	-	-	-	-	-	0	-	-	0	-	-
1208	M272T674	272.294	272.291	272.295	673.804	663.449	688.56	50	47	569			204	0	0	FALSE	FALSE	0		0		0	0	-	-	-	-	-	-	0	-	-	0	-	-
1209	M273T357	273.027	273.025	273.03	356.702	337.601	366.296	60	56	3785		[M+H]+ 272.02	135	2	29	TRUE	FALSE	0		0		0	0	-	-	-	-	-	-	0	-	-	0	-	-
1210	M273T66	273.075	273.074	273.076	66.071	49.907	77.156	32	31	5863			43	0	0	FALSE	FALSE	0		0		1	0	-	-	-	-	-	-	16	2,4',7-trihydroxyisoflavanone;2',4,4',6'-tetrahydroxychalcone;6,7,4'-trihydroxyflavanone;licodione;2'-hydroxydihydrodaidzein;(2<i>R</i>)-naringenin;6-hydroxy-2-[hydroxy-(4-hydroxyphenyl)methyl]-1-benzofuran-3-one;(-)-glycinol;2,5,7-trihydroxyflavanone dibenzoylmethane tautomer;(+)-pinobanksin;p-coumaroyltriacetic acid lactone;(2<i>S</i>)-naringenin;butein;2,5,7-trihydroxyflavanone;2-(5'-methylthi…	2-HYDROXYISOFLAVANONE;APIGENIN;CPD-6996;LICODIONE;2-HYDROXY-23-DIHYDRODAIDZEIN;CPD-14042;CPD-12033;6AS11AS-36A9-TRIHYDROXYPTEROCARPAN;CPD-15078;CPD-6992;CPD-6955;NARINGENIN-CMPD;BUTEIN;CPD-15080;CPDQT-33;CPDQT-38	18	Naringenin;3,6,9-Trihydroxypterocarpan;Licodione;2'-Hydroxydihydrodaidzein;Naringenin;Butein;Rubrofusarin;Butin;Garbanzol;Pinobanksin;p-Coumaroyltriacetic;Dihydrogenistein;2,7,4'-Trihydroxyisoflavanone;6,7,4'-Trihydroxyflavanone;Toralactone;Citrinin;2-(5'-Methylthio)pentylmalic;3-(5'-Methylthio)pentylmalic	C00509;C01263;C01592;C03567;C06561;C08578;C09047;C09614;C09751;C09826;C12087;C14458;C15567;C16232;C17673;C16765;C17222;C17223
1211	M273T295	273.079	273.077	273.082	295.13	293.563	297.025	31	31	2107		[M+K]+ 234.111	58	1	4	FALSE	TRUE	0		0		0	0	-	-	-	-	-	-	0	-	-	0	-	-
1212	M273T168	273.075	273.073	273.076	167.63	157.493	181.673	31	28	4784			77	0	0	FALSE	FALSE	0		0		1	0	-	-	-	-	-	-	16	2,4',7-trihydroxyisoflavanone;2',4,4',6'-tetrahydroxychalcone;6,7,4'-trihydroxyflavanone;licodione;2'-hydroxydihydrodaidzein;(2<i>R</i>)-naringenin;6-hydroxy-2-[hydroxy-(4-hydroxyphenyl)methyl]-1-benzofuran-3-one;(-)-glycinol;2,5,7-trihydroxyflavanone dibenzoylmethane tautomer;(+)-pinobanksin;p-coumaroyltriacetic acid lactone;(2<i>S</i>)-naringenin;butein;2,5,7-trihydroxyflavanone;2-(5'-methylthi…	2-HYDROXYISOFLAVANONE;APIGENIN;CPD-6996;LICODIONE;2-HYDROXY-23-DIHYDRODAIDZEIN;CPD-14042;CPD-12033;6AS11AS-36A9-TRIHYDROXYPTEROCARPAN;CPD-15078;CPD-6992;CPD-6955;NARINGENIN-CMPD;BUTEIN;CPD-15080;CPDQT-33;CPDQT-38	18	Naringenin;3,6,9-Trihydroxypterocarpan;Licodione;2'-Hydroxydihydrodaidzein;Naringenin;Butein;Rubrofusarin;Butin;Garbanzol;Pinobanksin;p-Coumaroyltriacetic;Dihydrogenistein;2,7,4'-Trihydroxyisoflavanone;6,7,4'-Trihydroxyflavanone;Toralactone;Citrinin;2-(5'-Methylthio)pentylmalic;3-(5'-Methylthio)pentylmalic	C00509;C01263;C01592;C03567;C06561;C08578;C09047;C09614;C09751;C09826;C12087;C14458;C15567;C16232;C17673;C16765;C17222;C17223
1213	M273T329	273.086	273.085	273.088	329.113	324.007	335.47	54	54	1705			56	9	25	TRUE	FALSE	0		0		1	0	-	-	-	-	-	-	0	-	-	5	1,2-Bis(4-nitrophenyl)ethane;(1R,10aS)-1,4,10,10a-Tetrahydrophenazine-1,6-dicarboxylate;Flindersiachromone;2,6-Diamino-7-hydroxy-azelaic;Imidacloprid	C14589;C21409;C09007;C12025;C11110
1214	M273T41	273.111	273.108	273.112	40.56	38.91	53.168	59	56	16404	[75][M]+	[M+H]+ 272.098	20	3	242	TRUE	TRUE	0		0		1	0	-	-	-	-	-	-	3	(-)-vestitol;deoxyshikonin;ubiquinone-1	CPD-9366;CPD-9321;CPD0-1118	11	1,2-Bis(4-hydroxy-3-methoxyphenyl)ethylene;5-O-Methylalloptaeroxylin;2',6'-Dihydroxy-4'-methoxydihydrochalcone;Eleutherin;9-Methoxy-alpha-lapachone;Vestitol;(-)-Vestitol;Deoxyshikonin;Diisopropyl;Di-n-propylphthalate;Benzoylagmatine	C04547;C09014;C09644;C10340;C10372;C10540;C16225;C18133;C14468;C14469;C02253
1215	M273T195	273.111	273.108	273.112	194.778	191.077	197.631	33	33	4868		[M+H-2H2O]+ 308.117	60	1	183	TRUE	TRUE	0		0		1	0	-	-	-	-	-	-	0	-	-	1	Citrus	C19214
1216	M273T72	273.132	273.132	273.133	72.167	70.023	76.968	30	30	11875		[M+H-H20]+ 290.137	23	3	198	TRUE	TRUE	0		0		1	0	-	-	-	-	-	-	1	trimethoprim	CPD0-1581	4	Trimethoprim;Benomyl;Pteleatine;Ribalinium	C01965;C10896;C10734;C10735
1217	M273T155	273.133	273.132	273.134	155.077	142.924	159.714	28	28	4784		[M+H-2H2O]+ 308.147	108	2	139	TRUE	TRUE	0		0		0	0	-	-	-	-	-	-	0	-	-	0	-	-
1218	M273T38	273.147	273.146	273.148	37.633	34.722	48.244	47	47	12645			11	1	285	TRUE	FALSE	1	score{0.8362}adduct{(M+CH3CN+H)+}name{Suberylglycine}labid{L0201}	0		1	1	Suberylglycine	HMDB00953	Organic acids and derivatives	-	60317-54-6	6453952	9	zealexin A2;8&beta;-hydroxy-germacra-1(10),4,11(13)-trien-12-oate;2-<i>cis</i>,4-<i>trans</i>-xanthoxin;<i>cis</i>-abscisic alcohol;6&alpha;-hydroxy-germacra-1(10),4,11(13)-trien-12-oate;(-)-heliannuol A;zealexin A3;<i>trans</i>-abscisic alcohol;(+)-heliannuol D	CPD-13570;CPD-16701;CPD-7279;CPD4FS-7;CPD-16700;CPD-9876;CPD-13571;CPD4FS-8;CPD-9879	15	2,2-Dimethyl-8-prenylchromene;Methallenestrilphenol;(+)-Methallenestrilphenol;(-)-Methallenestrilphenol;Gemfibrozil;Arbusculin;Ipomeamarone;Piperdial;Warburganal;Xanthoxin;Abscisic;2-Ethylhexyl-4-hydroxybenzoate;1-Deoxy-11beta-hydroxypentalenate;Pentalenate;cis-N-Methyl-(S)-7,8,13,14-tetrahydroprotoberberine	C09003;C14719;C14888;C15153;C07020;C09295;C09689;C09711;C09748;C13453;C13456;C14716;C20403;C20405;C05318
1219	M273T221	273.169	273.167	273.17	221.137	220.152	222.023	35	35	6151		[M+H]+ 272.163 [M+H-H20]+ 290.174	10	2	129	TRUE	FALSE	0		0		1	0	-	-	-	-	-	-	3	littorine;(S)-atropinium;atropine	CPD-7996;L-HYOSCYAMINE;ATROPINE	0	-	-
1220	M273T327	273.169	273.167	273.17	326.63	322.481	334.041	34	34	672			56	0	0	FALSE	FALSE	0		0		0	0	-	-	-	-	-	-	0	-	-	0	-	-
1221	M273T39	273.184	273.182	273.186	39.393	32.267	42.169	55	55	8216		[M+CH3COO+2H]+ 212.151 [M+H]+ 272.169	9	0	0	FALSE	FALSE	0		0		1	0	-	-	-	-	-	-	0	-	-	1	1,4'-Bipiperidine-1'-carboxylic	C16836
1222	M273T180	273.184	273.183	273.185	180.349	178.109	183.862	39	39	8544		[M+CH3CN+H]+ 231.143	46	2	262	TRUE	FALSE	0		0		0	0	-	-	-	-	-	-	0	-	-	0	-	-
1223	M274T246	274.059	274.058	274.06	245.612	237.279	261.858	67	56	3463			99	17	22	FALSE	FALSE	0		0		1	0	-	-	-	-	-	-	2	(7<i>R</i>)-7 aminocephalosporanate;&gamma;-L-glutamyl-L-cysteine	CPD-7271;L-GAMMA-GLUTAMYLCYSTEINE	0	-	-
1224	M274T292	274.059	274.057	274.06	292.344	282.513	297.956	38	37	2145		[M+K]+ 235.091	38	20	8	TRUE	TRUE	0		0		1	0	-	-	-	-	-	-	0	-	-	1	p-N,N-(Dimethylamino)phenyldiazonium	C13681
1225	M274T252	274.089	274.088	274.09	251.871	249.431	255.786	54	54	1494			35	2	20	FALSE	TRUE	0		0		1	0	-	-	-	-	-	-	4	5'-deoxyadenosine;3'-deoxyadenosine;2'-deoxyadenosine;<i>N</i>-hydroxypentahomomethionine	CH33ADO;CPD-10129;DEOXYADENOSINE;CPD-14039	7	6-Nitrochrysene;7-Nitrobenz[a]anthracene;Muramic;Deoxyadenosine;5'-Deoxyadenosine;Cordycepin;Methyl	C19271;C19471;C06470;C00559;C05198;C08431;C00225
1226	M274T174	274.104	274.102	274.106	174.33	169.682	178.049	62	56	4443		[M+2K-H]+ 197.182 [M+H-2H2O]+ 309.115	31	0	0	FALSE	FALSE	0		0		1	0	-	-	-	-	-	-	0	-	-	1	Evadol	C15360
1227	M274T329	274.104	274.104	274.105	329.216	309.24	333.9	58	56	52768	[76][M]+	[M+K]+ 235.141	56	56	263	TRUE	FALSE	0		0		1	0	-	-	-	-	-	-	0	-	-	1	Ac-Tyr-OEt	C01657
1228	M274T41	274.114	274.113	274.119	40.614	38.568	47.494	35	35	6085	[75][M+1]+		20	0	0	FALSE	FALSE	0		0		1	0	-	-	-	-	-	-	1	&beta;-D-ribosylnicotinate	CPD-8259	1	Nicotinate	C05841
1229	M274T38	274.151	274.147	274.154	38.1545	34.204	48.914	52	50	3417		[M+NH4]+ 256.112	11	0	0	FALSE	FALSE	0		0		1	0	-	-	-	-	-	-	1	pterostilbene	CPD-6959	7	Xenognosin;Broussin;7,4'-Dihydroxy-8-methylflavan;Loroglossol;Orchinol;Pterostilbene;Echothiophate	C08731;C09505;C09650;C10267;C10272;C10287;C06975
1230	M274T221	274.172	274.168	274.175	221.235	217.477	222.937	30	30	2041		[M+K]+ 235.213 [M+H]+ 273.169 [M+H-H20]+ 291.178	10	0	0	FALSE	FALSE	0		0		1	0	-	-	-	-	-	-	0	-	-	1	(2R,3R)-3-Methylglutamyl-5-semialdehyde-N6-lysine	C20279
1231	M274T39	274.187	274.184	274.189	39.468	34.22	47.967	37	36	3417			9	0	0	FALSE	FALSE	0		0		0	0	-	-	-	-	-	-	0	-	-	0	-	-
1232	M274T180	274.187	274.185	274.189	180.46	163.262	181.964	33	32	2550			46	0	0	FALSE	FALSE	0		0		0	0	-	-	-	-	-	-	0	-	-	0	-	-
1233	M274T56	274.273	274.269	274.274	56.28	54.202	76.817	57	56	16093	[77][M]+		112	39	150	TRUE	FALSE	0		0		1	0	-	-	-	-	-	-	1	palmitate	PALMITATE	2	Hexadecasphinganine;Hexadecanoic	C13915;C00249
1234	M274T40	274.273	274.271	274.275	40.3275	39.068	41.384	42	42	26053			20	29	150	TRUE	TRUE	0		0		1	0	-	-	-	-	-	-	1	palmitate	PALMITATE	2	Hexadecasphinganine;Hexadecanoic	C13915;C00249
1235	M275T317_1	274.851	274.85	274.852	316.588	313.202	320.261	36	36	1623		[M+H-H20]+ 291.857	59	0	0	FALSE	FALSE	0		0		0	0	-	-	-	-	-	-	0	-	-	0	-	-
1236	M275T317_2	274.909	274.908	274.91	317.14	309.796	330.239	66	56	1623		[M+H-H20]+ 291.916	126	0	0	FALSE	FALSE	0		0		0	0	-	-	-	-	-	-	0	-	-	0	-	-
1237	M275T276	274.974	274.971	274.98	275.701	266.267	284.398	42	34	1135			100	0	0	FALSE	FALSE	0		0		1	0	-	-	-	-	-	-	2	ribose-1-arsenate;pamidronate	RIBOSE-1-ARSENATE;PAMIDRONATE	0	-	-
1238	M275T341	275.06	275.052	275.061	340.731	335.164	351.92	48	46	5912		[M+H-2H2O]+ 310.071	92	44	38	TRUE	FALSE	0		0		1	0	-	-	-	-	-	-	0	-	-	1	Sulfadoxine	C07630
1239	M275T46	275.06	275.052	275.061	45.855	41.649	58.124	40	40	2819		[M+Na]+ 252.073	18	0	0	FALSE	FALSE	0		0		1	0	-	-	-	-	-	-	0	-	-	1	5-Hydroxy-N-formylkynurenine	C05648
1240	M275T253	275.074	275.072	275.077	253.327	250.687	255.343	38	38	2149			109	13	51	TRUE	TRUE	1	score{0.9922}adduct{(M+H)+}name{5-Methyl-2-thiouridine}labid{L0248}	0		1	1	5-Methyl-2-thiouridine	-	-	-	-	-	0	-	-	6	Neburon;Nebularine;Deoxyinosine;N-D-Ribosylpurine;5'-Deoxyinosine;Octamethyltrisiloxane	C11188;C01736;C05512;C15586;C21102;C07261
1241	M275T173	275.09	275.088	275.092	172.583	154.756	182.865	33	32	7554		[M+H]+ 274.087	31	8	58	TRUE	TRUE	1	score{0.9465}adduct{(M+H)+}name{Phloretin}labid{n01216}	0		1	1	Phloretin	HMDB03306	Phenylpropanoids and polyketides	C00774	60-82-2	4788	0	-	-	0	-	-
1242	M275T41_1	275.091	275.087	275.094	40.684	36.612	59.288	39	38	3966		[M+H-H20]+ 292.105	20	0	0	FALSE	FALSE	0		0		0	0	-	-	-	-	-	-	0	-	-	0	-	-
1243	M275T330	275.108	275.106	275.109	329.758	326.231	334.44	56	56	6520	[76][M+1]+		56	0	0	FALSE	FALSE	0		0		1	0	-	-	-	-	-	-	1	<i>(S)</i>-tetrahydroprotoberberine	S-781314-TETRAHYDROPROTOBERBERINE	2	2,3-Dihydrothienamycin;2-Amino-6-(benzylthio)purine	C20820;C15279
1244	M275T186	275.109	275.109	275.11	186.35	170.822	189.586	77	56	14932	[78][M]+	[M+K]+ 236.146	138	32	54	TRUE	FALSE	0		0		1	0	-	-	-	-	-	-	1	<i>(S)</i>-tetrahydroprotoberberine	S-781314-TETRAHYDROPROTOBERBERINE	1	2-Amino-6-(benzylthio)purine	C15279
1245	M275T116	275.127	275.127	275.128	115.779	103.536	130.985	51	42	31753	[79][M]+	[M+H]+ 274.121	5	51	446	TRUE	FALSE	0		0		1	0	-	-	-	-	-	-	1	hemigossypol-6-methyl ether	CPD-9529	1	4,4'-Dihydroxy-3,5-dimethoxydihydrostilbene	C10256
1246	M275T34	275.142	275.141	275.144	33.7345	30.013	36.368	52	52	13670		[M+Na]+ 252.154	3	0	0	FALSE	FALSE	0		0		0	0	-	-	-	-	-	-	0	-	-	0	-	-
1247	M275T39	275.163	275.161	275.165	39.141	34.094	40.601	53	53	23863		[M+H]+ 274.149	9	1	268	TRUE	FALSE	0		0		0	0	-	-	-	-	-	-	0	-	-	0	-	-
1248	M275T273	275.184	275.183	275.186	273.442	271.364	274.986	41	41	3579		[M+H]+ 274.179	165	3	39	TRUE	FALSE	0		0		0	0	-	-	-	-	-	-	0	-	-	0	-	-
1249	M275T41_2	275.2	275.198	275.201	41.176	39.444	42.461	43	43	97735			20	23	516	TRUE	FALSE	0		0		1	0	-	-	-	-	-	-	2	dicranin;chanoclavine-I	CPD-12654;CPD-12356	5	Nandrolone;Cinmethylin;17beta-Hydroxyestr-5(10)-en-3-one;Empenthrin;Hydnocarpic	C07254;C10903;C15257;C18524;C16795
1250	M275T57	275.2	275.199	275.2	57.4995	55.447	61.759	30	30	32018	[80][M]+	[M+H-H20]+ 292.205	112	37	295	TRUE	FALSE	0		0		1	0	-	-	-	-	-	-	2	dicranin;chanoclavine-I	CPD-12654;CPD-12356	5	Nandrolone;Cinmethylin;17beta-Hydroxyestr-5(10)-en-3-one;Empenthrin;Hydnocarpic	C07254;C10903;C15257;C18524;C16795
1251	M275T136	275.2	275.199	275.2	136.222	110.335	166.103	63	38	7462			54	34	249	TRUE	TRUE	0		0		1	0	-	-	-	-	-	-	2	dicranin;chanoclavine-I	CPD-12654;CPD-12356	5	Nandrolone;Cinmethylin;17beta-Hydroxyestr-5(10)-en-3-one;Empenthrin;Hydnocarpic	C07254;C10903;C15257;C18524;C16795
1252	M275T56	275.276	275.275	275.278	56.313	53.739	61.253	48	48	3465	[77][M+1]+		112	0	0	FALSE	FALSE	0		0		0	0	-	-	-	-	-	-	0	-	-	0	-	-
1253	M276T342	276.062	276.06	276.064	341.824	334.518	369.793	55	48	1380			84	0	0	FALSE	FALSE	0		0		1	0	-	-	-	-	-	-	0	-	-	4	Paraoxon;2-(4-Hydroxybenzyl)isoindole-1,3-dione;2-Acetamido-6H-dibenzo[b,d]pyran-6-one;N-(6-Oxo-6H-dibenzo[b,d]pyran-3-yl)acetamide	C06606;C14264;C14620;C14920
1254	M276T329	276.103	276.102	276.104	329.361	325.161	334.44	52	52	3782	[76][M+2]+		56	4	11	TRUE	FALSE	0		0		1	0	-	-	-	-	-	-	0	-	-	3	Fenothiocarb;6,8-Dimethyl-6,7,8,9-tetradehydroergoline;Northienamycin	C11084;C20457;C17369
1255	M276T187	276.112	276.108	276.118	186.569	171.802	207.314	66	54	2228	[78][M+1]+		138	0	0	FALSE	FALSE	0		0		1	0	-	-	-	-	-	-	0	-	-	1	Anantine	C10568
1256	M276T117	276.13	276.124	276.131	117.025	108.2	140.726	55	40	7518	[79][M+1]+		5	0	0	FALSE	FALSE	0		0		1	0	-	-	-	-	-	-	0	-	-	1	Acadesine	C04663
1257	M276T212	276.143	276.138	276.144	211.689	208.707	222.207	42	41	1882			123	0	0	FALSE	FALSE	0		0		1	0	-	-	-	-	-	-	1	<i>sn</i>-glycero-3-phosphocholine	L-1-GLYCERO-PHOSPHORYLCHOLINE	1	sn-Glycero-3-phosphocholine	C00670
1258	M276T33	276.145	276.139	276.148	33.119	30.013	51.889	43	43	3951		[M+CH3CN+Na]+ 212.124	3	0	0	FALSE	FALSE	0		0		0	0	-	-	-	-	-	-	0	-	-	0	-	-
1259	M276T41	276.203	276.201	276.204	41.329	39.39	42.461	33	33	17246			6	0	0	FALSE	FALSE	0		0		0	0	-	-	-	-	-	-	0	-	-	0	-	-
1260	M276T57	276.203	276.202	276.204	57.048	51.677	62.223	29	29	7182	[80][M+1]+		112	0	0	FALSE	FALSE	0		0		0	0	-	-	-	-	-	-	0	-	-	0	-	-
1261	M276T667	276.267	276.266	276.269	667.379	661.693	673.834	66	55	975			30	0	0	FALSE	FALSE	0		0		1	0	-	-	-	-	-	-	0	-	-	1	(-)-Solenopsin	C16782
1262	M276T602	276.268	276.266	276.269	601.787	597.558	615.334	57	56	630			93	0	0	FALSE	FALSE	0		0		1	0	-	-	-	-	-	-	0	-	-	1	(-)-Solenopsin	C16782
1263	M277T321	276.878	276.874	276.879	321.055	311.5	331.255	32	29	411			91	0	0	FALSE	FALSE	0		0		0	0	-	-	-	-	-	-	0	-	-	0	-	-
1264	M277T341	277.058	277.057	277.061	341.466	335.501	366.469	54	45	1226			84	0	0	FALSE	FALSE	0		0		1	0	-	-	-	-	-	-	0	-	-	1	Felbamate	C07501
1265	M277T241	277.076	277.075	277.077	241.331	237.874	254.98	60	56	17685	[81][M]+	[M+Na]+ 254.088	48	54	70	TRUE	FALSE	0		0		0	0	-	-	-	-	-	-	0	-	-	0	-	-
1266	M277T165	277.076	277.074	277.077	164.633	160.7	171.124	51	51	6074		[M+Na]+ 254.086	22	42	70	TRUE	TRUE	0		0		0	0	-	-	-	-	-	-	0	-	-	0	-	-
1267	M277T303	277.089	277.088	277.09	303.056	292.571	307.6	57	56	33101	[82][M]+	[M+Na]+ 254.101	110	12	13	FALSE	FALSE	0		0		1	0	-	-	-	-	-	-	2	2-(cystein-<i>S</i>-yl)-2-(1H-indol-3-yl)-acetonitrile;3-&beta;-D-galactosyl-sn-glycerol	CPD-12636;3-B-D-GALACTOSYL-SN-GLYCEROL	4	3-beta-D-Galactosyl-sn-glycerol;2-O-(alpha-D-Glucopyranosyl)glycerol;Dyphylline;Chloromebuform	C05401;C11546;C07819;C19037
1268	M277T362	277.091	277.09	277.092	361.862	360.037	363.439	41	41	6493			4	27	15	FALSE	TRUE	0		0		1	0	-	-	-	-	-	-	1	3-&beta;-D-galactosyl-sn-glycerol	3-B-D-GALACTOSYL-SN-GLYCEROL	4	Ranunculin;3-beta-D-Galactosyl-sn-glycerol;2-O-(alpha-D-Glucopyranosyl)glycerol;Dyphylline	C08512;C05401;C11546;C07819
1269	M277T328	277.105	277.103	277.107	328.342	306.959	334.44	37	36	4461	[76][M+3]+		56	0	0	FALSE	FALSE	0		0		1	0	-	-	-	-	-	-	1	hemigossypolone	CPD-9749	12	Glutamyl-glutamic;(5-L-Glutamyl)-L-glutamate;C20912;Triphenylsilanol;Lactucin;Vernolepin;Vernomenin;Dihydromethysticin;Hamaudol;Visamminol;Pentalenolactone;Pirimicarb	C01425;C05282;C20912;C14549;C09489;C09582;C09584;C09926;C17483;C17838;C20407;C11079
1270	M277T36	277.121	277.12	277.123	36.27	33.638	38.187	55	55	6118		[M+Na]+ 254.134	11	0	0	FALSE	FALSE	0		0		0	0	-	-	-	-	-	-	0	-	-	0	-	-
1271	M277T73	277.154	277.142	277.156	72.9085	68.145	90.579	38	36	20266		[M+H-2H2O]+ 312.17	23	9	284	TRUE	TRUE	0		0		1	0	-	-	-	-	-	-	0	-	-	4	Jatrophone;Broussonin;Centrolobine;Yakuchinone	C09120;C09524;C10436;C20211
1272	M277T35	277.158	277.154	277.158	34.6515	33.357	44.508	68	56	41782	[83][M]+	[M+Na]+ 254.168	3	14	384	TRUE	FALSE	0		0		1	0	-	-	-	-	-	-	0	-	-	10	3-Deoxyestrone;4-(1-Ethyl-2-phenylbutyl)phenol;Centarol;Daucol;Debneyol;Seiricardine;Bisabolol;Bisabolol;Bornyl;Kanokonol	C14972;C15082;C09632;C09652;C09653;C09722;C16773;C16774;C16920;C17427
1273	M277T41_1	277.179	277.176	277.181	41.2435	39.39	43.15	42	42	15752		[M+H]+ 276.165	20	0	0	FALSE	FALSE	0		0		0	0	-	-	-	-	-	-	0	-	-	0	-	-
1274	M277T41_2	277.215	277.213	277.217	40.5535	38.91	51.502	60	54	21188			20	0	0	FALSE	FALSE	0		0		1	0	-	-	-	-	-	-	3	stearidonate;(9Z,12Z)-octadecadien-6-ynoate;palmitoleate	CPD-12653;CPD-12652;CPD-9245	3	Stearidonic;Kinoprene;(9Z)-Hexadecenoic	C16300;C19042;C08362
1275	M278T241	278.078	278.077	278.079	241.243	236.578	277.477	66	56	4547	[81][M+1]+		48	0	0	FALSE	FALSE	0		0		1	0	-	-	-	-	-	-	1	5-mercaptodeoxyuridine	CPD0-1342	4	Ketorolac;3-Methoxy-8,9-methylenedioxy-3,4-dihydrophenanthridine;(E)-1-Methoxy-4-[2-(4-nitrophenyl)ethenyl]benzene;alpha-(p-Methoxyphenyl)-4-pyridineacrylic	C07062;C12199;C14622;C15120
1276	M278T164	278.078	278.075	278.082	164.032	145.475	171.175	49	41	1985			22	0	0	FALSE	FALSE	0		0		1	0	-	-	-	-	-	-	0	-	-	4	Ketorolac;3-Methoxy-8,9-methylenedioxy-3,4-dihydrophenanthridine;(E)-1-Methoxy-4-[2-(4-nitrophenyl)ethenyl]benzene;alpha-(p-Methoxyphenyl)-4-pyridineacrylic	C07062;C12199;C14622;C15120
1277	M278T303	278.092	278.078	278.093	302.598	286.288	306.312	71	53	3195	[82][M+1]+		110	0	0	FALSE	FALSE	0		0		1	0	-	-	-	-	-	-	0	-	-	2	Dimethachlor;Diphenamid	C18718;C18722
1278	M278T35	278.161	278.157	278.162	34.6005	32.816	44.508	58	56	12876	[83][M+1]+		3	0	0	FALSE	FALSE	0		0		1	0	-	-	-	-	-	-	0	-	-	1	Tripelennamine	C07180
1279	M278T41_1	278.182	278.179	278.185	41.3515	39.607	43.914	34	34	7147		[M+NH4]+ 260.144	6	0	0	FALSE	FALSE	0		0		0	0	-	-	-	-	-	-	0	-	-	0	-	-
1280	M278T41_2	278.219	278.215	278.22	40.681	39.39	59.64	43	39	5108			20	0	0	FALSE	FALSE	0		0		0	0	-	-	-	-	-	-	0	-	-	0	-	-
1281	M279T314	278.951	278.951	278.954	314.173	309.642	332.963	63	56	6870	[84][M]+	[M+H]+ 277.952	59	48	15	TRUE	FALSE	0		0		1	0	-	-	-	-	-	-	0	-	-	4	2,3,4-Trichlorobiphenyl;2,3',5-Trichlorobiphenyl;2,3,6-Trichlorobiphenyl;Thiram	C14357;C14358;C14359;C11160
1282	M279T385	279.002	278.998	279.004	384.803	381.299	389.25	39	39	3908		[M+H]+ 277.995	17	0	0	FALSE	FALSE	0		0		1	0	-	-	-	-	-	-	1	2-C-methyl-D-erythritol-2,4-cyclodiphosphate	2C-METH-D-ERYTHRITOL-CYCLODIPHOSPHATE	1	2-C-Methyl-D-erythritol	C11453
1283	M279T291	279.038	279.037	279.039	291.095	270.564	299.046	71	56	18024		[M+K]+ 240.073	38	54	33	TRUE	FALSE	0		0		1	0	-	-	-	-	-	-	0	-	-	2	Dinoseb;Dinoterb	C14302;C18671
1284	M279T384	279.038	279.035	279.039	384.367	382.289	388.323	56	56	5468		[M+H]+ 278.031	128	17	36	TRUE	TRUE	0		0		1	0	-	-	-	-	-	-	1	hexanediol 1,6-bisphosphate	CPD0-967	0	-	-
1285	M279T249	279.038	279.037	279.039	249.219	244.24	268.16	57	53	14689	[85][M]+	[M+K]+ 240.073	35	51	49	TRUE	FALSE	0		0		1	0	-	-	-	-	-	-	1	hexanediol 1,6-bisphosphate	CPD0-967	2	Dinoseb;Dinoterb	C14302;C18671
1286	M279T341	279.047	279.045	279.049	340.897	337.525	357.842	54	51	2022			92	44	32	TRUE	TRUE	0		0		1	0	-	-	-	-	-	-	0	-	-	1	Methasulfocarb	C18746
1287	M279T242	279.074	279.073	279.075	241.522	236.068	262.965	59	56	3179	[81][M+2]+		48	0	0	FALSE	FALSE	0		0		1	0	-	-	-	-	-	-	0	-	-	2	Fluorofelbamate;Phosphotyrosine	C15341;C06501
1288	M279T357	279.082	279.081	279.089	356.897	354.287	363.863	41	40	2050		[M+Na]+ 256.094	135	11	14	TRUE	TRUE	0		0		1	0	-	-	-	-	-	-	0	-	-	4	Phenylgalactoside;Aryl;Phenyl;N-Acetoxy-IQ	C02578;C03097;C11611;C20290
1289	M279T310	279.11	279.109	279.111	309.635	306.682	318.988	60	56	6305	[86][M]+		137	13	59	TRUE	FALSE	0		0		1	0	-	-	-	-	-	-	2	6-tuliposide A;ancymidol	CPD-15227;CPD-4022	6	Tuliposide;6-Tuliposide;Ancymidol;Albonoursin;Pirbuterol;NS-102	C08561;C20577;C18774;C20520;C07807;C13731
1290	M279T324	279.11	279.109	279.111	323.923	319.958	334.854	44	42	1468			91	17	16	TRUE	TRUE	0		0		1	0	-	-	-	-	-	-	2	6-tuliposide A;ancymidol	CPD-15227;CPD-4022	6	Tuliposide;6-Tuliposide;Ancymidol;Albonoursin;Pirbuterol;NS-102	C08561;C20577;C18774;C20520;C07807;C13731
1291	M279T130	279.122	279.121	279.124	130.244	125.952	142.347	44	44	17830		[M+H-2H2O]+ 314.135	21	17	258	TRUE	FALSE	0		0		0	0	-	-	-	-	-	-	0	-	-	0	-	-
1292	M279T42_1	279.119	279.114	279.122	42.38	40.494	49.894	31	30	9744			6	7	245	TRUE	TRUE	0		0		1	0	-	-	-	-	-	-	0	-	-	9	Dibenz[a,h]anthracene;Benzo[b]chrysene;Benzo[g]chrysene;Dibenz[a,c]anthracene;Dibenz[a,j]anthracene;Picene;Decarbamoylsaxitoxin;Hymexazol;Hymexazol	C14325;C19339;C19340;C19388;C19389;C19500;C20021;C11102;C11104
1293	M279T251	279.119	279.114	279.122	250.697	247.406	254.441	30	30	2050			35	13	59	TRUE	TRUE	0		0		1	0	-	-	-	-	-	-	0	-	-	9	Dibenz[a,h]anthracene;Benzo[b]chrysene;Benzo[g]chrysene;Dibenz[a,c]anthracene;Dibenz[a,j]anthracene;Picene;Decarbamoylsaxitoxin;Hymexazol;Hymexazol	C14325;C19339;C19340;C19388;C19389;C19500;C20021;C11102;C11104
1294	M279T35_1	279.138	279.137	279.141	34.598	29.317	37.869	59	56	12478	[83][M+2]+		3	0	0	FALSE	FALSE	0		0		1	0	-	-	-	-	-	-	2	pantetheine;(4E,6E)-1-(4-hydroxyphenyl)-7-phenylhepta-4,6-dien-3-one	CPD-511;CPD-12205	1	Pantetheine	C00831
1295	M279T21	279.158	279.158	279.159	20.829	11.788	24.631	32	29	7398			66	0	0	FALSE	FALSE	0		0		1	0	-	-	-	-	-	-	1	4-prenylphlorisovalerophenone	CPD-7109	4	2-Ethylhexyl;Dibutyl;Diisobutyl;Yellow	C03343;C14214;C15205;C19553
1296	M279T35_2	279.174	279.173	279.174	34.881	30.637	39.386	57	56	248923	[87][M]+		3	46	674	TRUE	FALSE	0		0		1	0	-	-	-	-	-	-	1	a phenolic steroid	PHENOLIC-STEROID	3	Phenolic;3-Deoxyestradiol;Cryptomeridiol	C02453;C14239;C17676
1297	M279T42_2	279.231	279.227	279.232	41.53	38.582	43.38	41	41	118109		[M+H-2H2O]+ 314.246	6	2	156	TRUE	TRUE	0		0		1	0	-	-	-	-	-	-	2	9,10-epoxy-18-hydroxystearate;(9Z)-12,13-dihydroxyoctadeca-9-enoate	910-EPOXY-18-HYDROXYSTEARATE;CPD-13086	5	(9Z)-(7S,8S)-Dihydroxyoctadecenoic;9,10-DHOME;12,13-DHOME;9,10-Epoxy-18-hydroxystearate;(8E,10S)-10-Hydroperoxyoctadeca-8-enoate	C07355;C14828;C14829;C19620;C20702
1298	M279T146	279.231	279.229	279.232	145.833	140.268	162.393	43	41	7501		[M+H]+ 278.217	24	1	189	TRUE	TRUE	0		0		0	0	-	-	-	-	-	-	0	-	-	0	-	-
1299	M279T62	279.231	279.23	279.232	62.269	59.116	81.322	30	29	14349			28	2	211	TRUE	TRUE	0		0		1	0	-	-	-	-	-	-	7	calendate;&gamma;-linolenate;punicate;&alpha;-eleostearate;crepenynate;&alpha;-linolenate;palmitate	CPD-8228;CPD-8117;CPD-8229;CPD-8231;CREPENYNATE;LINOLENIC_ACID;PALMITATE	7	(6Z,9Z,12Z)-Octadecatrienoic;(9Z,12Z,15Z)-Octadecatrienoic;Crepenynate;(9Z,11E,13E)-Octadecatrienoic;Punicic;5beta-Estrane-3alpha,17beta-diol;Hexadecanoic	C06426;C06427;C07289;C08315;C08364;C15201;C00249
1300	M280T315	279.953	279.952	279.955	314.503	310.672	328.504	63	56	1726	[84][M+1]+		59	0	0	FALSE	FALSE	0		0		0	0	-	-	-	-	-	-	0	-	-	0	-	-
1301	M280T289	280.041	280.04	280.043	289.339	271.079	301.539	68	54	2627		[M+K]+ 241.076	166	0	0	FALSE	FALSE	0		0		1	0	-	-	-	-	-	-	2	<i>N</i>-benzoylanthranilate;1,3-dihydroxy-N-methylacridone	CPD-423;13-DIHYDROXY-N-METHYLACRIDONE	4	N-Benzoylanthranilate;1,3-Dihydroxy-N-methylacridone;7-Ethoxyresorufin;trans-2-(4-Nitrophenyl)-3-phenyloxirane	C03141;C12093;C13630;C15268
1302	M280T250	280.042	280.04	280.05	249.823	237.468	263.745	46	44	2306	[85][M+1]+		35	0	0	FALSE	FALSE	0		0		1	0	-	-	-	-	-	-	0	-	-	1	Demeton-S-methylsulphon	C18979
1303	M280T242	280.077	280.071	280.08	241.538	232.641	254.127	48	44	1180	[81][M+3]+		48	0	0	FALSE	FALSE	0		0		1	0	-	-	-	-	-	-	3	galactitol 1-phosphate;D-sorbitol 6-phosphate;D-mannitol 1-phosphate	GALACTITOL-1-PHOSPHATE;D-SORBITOL-6-P;MANNITOL-1P	4	D-Mannitol;Sorbitol;Alditol;Galactitol	C00644;C01096;C02810;C06311
1304	M280T387	280.091	280.082	280.094	387.031	373.599	390.523	57	56	98824	[88][M]+	[M+Na]+ 257.102	17	42	256	TRUE	FALSE	0		0		1	0	-	-	-	-	-	-	3	5-methylcytidine;<i>N</i><sup>4</sup>-aminocytidine;homocarnosine	CPD0-2495;CPD0-2496;CPD-12185	1	Cinoxacin	C08052
1305	M280T309	280.113	280.112	280.114	309.195	306.192	330.123	47	45	996	[86][M+1]+		137	3	195	TRUE	TRUE	1	score{0.8878}adduct{(M+NH4)+}name{.alpha.-L-Glu-L-Asp}labid{n01150}	0		1	1	.alpha.-L-Glu-L-Asp	-	Organic acids and derivatives	-	-	-	0	-	-	3	Dibenz[a,h]acridine;Dibenz[a,j]acridine;Dibenz[c,h]acridine	C19219;C19220;C20122
1306	M280T130	280.125	280.122	280.126	129.793	112.267	133.186	39	36	3820			21	0	0	FALSE	FALSE	0		0		0	0	-	-	-	-	-	-	0	-	-	0	-	-
1307	M280T34	280.141	280.139	280.143	34.322	29.861	39.554	48	45	7304			3	0	0	FALSE	FALSE	0		0		0	0	-	-	-	-	-	-	0	-	-	0	-	-
1308	M280T126	280.154	280.152	280.162	126.039	113.787	145.471	37	35	15720		[M+H]+ 279.149	7	1	199	TRUE	FALSE	0		0		1	0	-	-	-	-	-	-	0	-	-	2	Metalaxyl;Metalaxyl-M	C10947;C18626
1309	M280T35	280.177	280.176	280.178	34.881	30.637	45.619	57	56	48597	[87][M+1]+		3	0	0	FALSE	FALSE	0		0		1	0	-	-	-	-	-	-	0	-	-	1	Triethylene	C19537
1310	M281T174	280.93	280.925	280.932	173.834	164.857	191.865	51	46	2812		[M+K]+ 241.965	31	3	11	TRUE	FALSE	0		0		0	0	-	-	-	-	-	-	0	-	-	0	-	-
1311	M281T314	280.949	280.948	280.95	314.368	310.133	327.872	60	56	2359	[84][M+2]+		59	43	10	TRUE	FALSE	0		0		0	0	-	-	-	-	-	-	0	-	-	0	-	-
1312	M281T274	280.979	280.974	280.981	274.467	267.31	280.815	32	29	921		[M+H]+ 279.964	100	4	20	TRUE	TRUE	0		0		0	0	-	-	-	-	-	-	0	-	-	0	-	-
1313	M281T27	281.05	281.048	281.052	26.521	10.371	44.39	50	46	14573		[M+Na]+ 258.069	33	2	22	TRUE	FALSE	0		0		1	0	-	-	-	-	-	-	0	-	-	1	Northienamycin	C17369
1314	M281T287	281.052	281.042	281.054	286.999	282.216	297.37	48	47	1367			86	0	0	FALSE	FALSE	0		0		1	0	-	-	-	-	-	-	1	thymidine	THYMIDINE	5	Streptamine;Streptamine;Thalidomide;Thymidine;HC	C03177;C03433;C07910;C00214;C19431
1315	M281T361	281.07	281.058	281.071	361.22	347.832	362.901	41	40	6493		[M+Na]+ 258.077	4	0	0	FALSE	FALSE	0		0		0	0	-	-	-	-	-	-	0	-	-	0	-	-
1316	M281T239	281.078	281.075	281.082	239.321	234.16	244.579	43	43	1848	[81][M+4]+		48	0	0	FALSE	FALSE	0		0		1	0	-	-	-	-	-	-	0	-	-	11	Wyerone;Luvangetin;Peucedanin;Davidigenin;Yangonin;Lunularic;Hibiscoquinone;2,2-Bis(4-hydroxyphenyl)-propanoic;2-Naphtylmethylsuccinic;Catalpalactone;Diphenylcarbazide	C08465;C09273;C09283;C09618;C09980;C10268;C10352;C13633;C14115;C16929;C11232
1317	M281T387	281.095	281.093	281.1	386.802	373.481	390.744	55	54	10936	[88][M+1]+		17	0	0	FALSE	FALSE	0		0		1	0	-	-	-	-	-	-	0	-	-	9	Methyl;1-(4-Hydroxyphenylazo)-naphthalene-2,6-diol;1-(3,4-Dihydroxyphenylazo)-2-naphthol;C20819;Fluenetil;Bisphenol;4,4a,5,6,7,8-Hexahydro-6-(p-hydroxyphenyl)-2(3H)-naphthalenone;4,4'-(Butane-1,1-diyl)diphenol;4,4'-(2-Methylpropylidene)bisphenol	C16996;C20282;C20283;C20819;C19031;C14225;C14898;C15069;C15278
1318	M281T72	281.105	281.099	281.107	72.029	41.622	90.163	47	40	3341		[M+H-H20]+ 298.119	23	0	0	FALSE	FALSE	0		0		1	0	-	-	-	-	-	-	0	-	-	2	Dibenzylsuccinate;Enterolactone	C07332;C18165
1319	M281T38_1	281.116	281.113	281.118	37.9955	36.822	48.219	48	46	7780		[M+Na]+ 258.126	11	0	0	FALSE	FALSE	0		0		1	0	-	-	-	-	-	-	1	desoxyhemigossypol-6-methyl ether	CPD-9528	3	Heritonin;3'-O-Methylbatatasin;Dihydroechinofuran	C09936;C10271;C18134
1320	M281T351	281.122	281.12	281.124	350.894	348.721	353.779	36	36	1367		[M+H]+ 280.115	83	0	0	FALSE	FALSE	0		0		0	0	-	-	-	-	-	-	0	-	-	0	-	-
1321	M281T33	281.153	281.152	281.154	33.217	31.132	35.011	56	56	72175		[M+CH3COO+2H]+ 220.127	3	1	76	TRUE	TRUE	0		0		0	0	-	-	-	-	-	-	0	-	-	0	-	-
1322	M281T92	281.153	281.152	281.154	92.107	82.778	107.905	47	41	12570		[M+Na]+ 258.166 [M+H-H20]+ 298.158	73	4	708	TRUE	TRUE	0		0		1	0	-	-	-	-	-	-	0	-	-	3	Ostruthin;Glepidotin;Doisynoestrol	C09281;C10259;C15453
1323	M281T251	281.174	281.171	281.175	250.808	248.966	253.782	28	28	1169			35	0	0	FALSE	FALSE	0		0		1	0	-	-	-	-	-	-	1	1-(3,4-dihydroxyphenyl)-5-hydroxy-3-decanone	CPD-13495	4	1-(3,4-Dihydroxyphenyl)-5-hydroxy-3-decanone;3,4-Epoxy-6-methylcyclohexylmethyl-3,4-epoxy-6-methylcyclo-hexanecarboxylate;Dibutyl;Diisobutyl	C17748;C19417;C14253;C14260
1324	M281T38_2	281.189	281.186	281.19	37.5435	27.697	49.113	82	56	181372	[89][M]+	[M+H]+ 280.176	11	32	654	TRUE	FALSE	0		0		1	0	-	-	-	-	-	-	1	13-apo-&beta;-carotenone	CPD-13369	3	13-Apo-beta-carotenone;Pentadecanoic;12-Methyltetradecanoic	C20696;C16537;C16665
1325	M281T181	281.189	281.188	281.19	181.409	174.333	183.362	40	38	9569		[M+H-H20]+ 298.194 [M+H-2H2O]+ 316.204	46	2	173	TRUE	FALSE	0		0		1	0	-	-	-	-	-	-	4	3&beta;-Hydroxy-9&beta;-pimara-7,15-diene-19,6&beta;-olide;kauralexin B3;gibberellin A<sub>12</sub>-aldehyde;3&beta;-hydroxy-9&beta;-pimara-7,15-diene-19,6&beta;-olide	CPD4KF-3;CPD-13544;CPD1F-138;CPD-9905	25	Norethindrone;Norethynodrel;3-Methoxy-5,10-seco-5,19-cycloandrosta-1(10),2,4-trien-17-one;3-Methoxy-D-homoestra-1,3,5(10),8-tetraen-17abeta-ol;2,6-Dimethylhexestrol;3-Hydroxy-19-norpregna-1,3,5(10)-trien-20-one;Gibberellin;Cafestol;Pisiferic;Royleanone;Taxodone;Petasin;Cinerin;Mytatrienediol;17beta-Hydroxy-17-methylandrost-4-ene-3,11-dione;15-Deoxy-delta-12,14-PGJ2;11alpha,17beta-Dihydroxy-17alph…	C05028;C14249;C15114;C15142;C15219;C15277;C06093;C09066;C09163;C09182;C09196;C09706;C09845;C14242;C14615;C14717;C14887;C15126;C15192;C15282;C15287;C16677;C16679;C16680;C18016
1326	M281T122	281.189	281.188	281.19	121.752	108.736	130.145	43	36	14764		[M+H-H20]+ 298.195	5	32	531	TRUE	TRUE	0		0		1	0	-	-	-	-	-	-	0	-	-	6	Norethindrone;Norethynodrel;3-Methoxy-5,10-seco-5,19-cycloandrosta-1(10),2,4-trien-17-one;3-Methoxy-D-homoestra-1,3,5(10),8-tetraen-17abeta-ol;2,6-Dimethylhexestrol;3-Hydroxy-19-norpregna-1,3,5(10)-trien-20-one	C05028;C14249;C15114;C15142;C15219;C15277
1327	M281T91	281.189	281.189	281.19	91.1665	74.165	105.977	58	43	13742		[M+H-H20]+ 298.195	26	34	635	TRUE	TRUE	0		0		1	0	-	-	-	-	-	-	0	-	-	6	Norethindrone;Norethynodrel;3-Methoxy-5,10-seco-5,19-cycloandrosta-1(10),2,4-trien-17-one;3-Methoxy-D-homoestra-1,3,5(10),8-tetraen-17abeta-ol;2,6-Dimethylhexestrol;3-Hydroxy-19-norpregna-1,3,5(10)-trien-20-one	C05028;C14249;C15114;C15142;C15219;C15277
1328	M281T145	281.189	281.188	281.19	145.035	134.092	156.305	41	32	14949		[M+H-2H2O]+ 316.206	24	6	593	TRUE	TRUE	0		0		1	0	-	-	-	-	-	-	4	3&beta;-Hydroxy-9&beta;-pimara-7,15-diene-19,6&beta;-olide;kauralexin B3;gibberellin A<sub>12</sub>-aldehyde;3&beta;-hydroxy-9&beta;-pimara-7,15-diene-19,6&beta;-olide	CPD4KF-3;CPD-13544;CPD1F-138;CPD-9905	19	Gibberellin;Cafestol;Pisiferic;Royleanone;Taxodone;Petasin;Cinerin;Mytatrienediol;17beta-Hydroxy-17-methylandrost-4-ene-3,11-dione;15-Deoxy-delta-12,14-PGJ2;11alpha,17beta-Dihydroxy-17alpha-methylandrosta-1,4-dien-3-one;2,17beta-Dihydroxy-17-methylandrosta-1,4-dien-3-one;9beta,11beta-Epoxy-17beta-hydroxy-17-methylandrost-4-en-3-one;17beta-Hydroxyestr-5(10)-en-3-one;11beta,17beta-Dihydroxy-17alpha…	C06093;C09066;C09163;C09182;C09196;C09706;C09845;C14242;C14615;C14717;C14887;C15126;C15192;C15282;C15287;C16677;C16679;C16680;C18016
1329	M282T241	281.576	281.573	281.577	241.478	240.179	245.123	43	43	2503			48	0	0	FALSE	FALSE	0		0		0	0	-	-	-	-	-	-	0	-	-	0	-	-
1330	M282T315	281.951	281.949	281.954	314.835	309.122	327.851	47	43	1779	[84][M+3]+		59	0	0	FALSE	FALSE	0		0		1	0	-	-	-	-	-	-	0	-	-	1	Fluoroimide	C18551
1331	M282T276	282.013	282.012	282.014	276.431	262.039	284.096	78	49	5566		[M+CH3CN+Na]+ 217.998	100	37	43	TRUE	TRUE	0		0		0	0	-	-	-	-	-	-	0	-	-	0	-	-
1332	M282T177	282.013	282.012	282.014	177.219	168.748	200.921	61	48	5454		[M+K]+ 243.047 [M+Na]+ 259.025	8	26	42	TRUE	FALSE	0		0		0	0	-	-	-	-	-	-	0	-	-	0	-	-
1333	M282T297	282.013	282.012	282.013	297.291	290.476	305.775	44	41	4128			113	19	38	TRUE	TRUE	0		0		1	0	-	-	-	-	-	-	0	-	-	1	2-Amino-1,5-anhydro-2-deoxyglucitol	C21416
1334	M282T223	282.013	282.011	282.014	223.24	216.783	227.027	40	39	3456		[M+CH3CN+Na]+ 217.998	10	23	42	TRUE	TRUE	0		0		0	0	-	-	-	-	-	-	0	-	-	0	-	-
1335	M282T43	282.013	282.012	282.015	42.71	40.31	46.949	32	32	3521		[M+CH3CN+Na]+ 217.998	6	1	48	TRUE	TRUE	0		0		0	0	-	-	-	-	-	-	0	-	-	0	-	-
1336	M282T26	282.05	282.048	282.053	26.159	10.187	29.933	38	37	1367			71	0	0	FALSE	FALSE	0		0		1	0	-	-	-	-	-	-	1	cytidine	CYTIDINE	5	p-Nitrophenyl-O-ethyl;Cloethocarb;Cytidine;Cytosine;gamma-Glutamyl-beta-cyanoalanine	C13048;C18951;C00475;C02961;C05711
1337	M282T333	282.082	282.081	282.083	332.515	329.055	336.706	50	50	1306			56	1	27	TRUE	FALSE	0		0		1	0	-	-	-	-	-	-	0	-	-	1	9-Riburonosyladenine	C11501
1338	M282T240	282.085	282.084	282.087	240.154	236.899	254.719	44	40	3107			48	1	35	TRUE	TRUE	0		0		1	0	-	-	-	-	-	-	0	-	-	2	9-Riburonosyladenine;Nitrazepam	C11501;C07487
1339	M282T153	282.096	282.088	282.097	153.494	141.59	177.966	50	47	5245			40	1	221	TRUE	FALSE	0		0		1	0	-	-	-	-	-	-	0	-	-	3	4-Hydroxyphenylacetylglutamic;Fenitropan;Proacacipetalin	C05595;C18938;C08338
1340	M282T387	282.096	282.094	282.099	386.904	383.577	390.792	41	41	3088	[88][M+2]+		17	0	0	FALSE	FALSE	0		0		1	0	-	-	-	-	-	-	0	-	-	3	4-Hydroxyphenylacetylglutamic;Fenitropan;Proacacipetalin	C05595;C18938;C08338
1341	M282T38	282.12	282.117	282.123	38.212	36.27	40.7	42	42	2734			11	0	0	FALSE	FALSE	0		0		1	0	-	-	-	-	-	-	0	-	-	2	1-Methyladenosine;O6-Methyl-2'-deoxyguanosine	C02494;C05031
1342	M282T33	282.156	282.155	282.158	33.1305	30.857	35.011	56	56	11734	[87][M+2]+		3	0	0	FALSE	FALSE	0		0		1	0	-	-	-	-	-	-	0	-	-	1	Primaquine	C07627
1343	M282T190	282.154	282.153	282.155	189.718	186.883	192.502	45	45	6567			78	0	0	FALSE	FALSE	0		0		0	0	-	-	-	-	-	-	0	-	-	0	-	-
1344	M282T37	282.192	282.19	282.194	37.3835	27.702	49.406	72	55	37022	[89][M+1]+		11	0	0	FALSE	FALSE	0		0		0	0	-	-	-	-	-	-	0	-	-	0	-	-
1345	M282T642	282.278	282.277	282.279	642.063	627.056	655.594	108	56	4737			171	54	42	TRUE	TRUE	0		0		1	0	-	-	-	-	-	-	1	oleamide	CPD6666-1	2	Dodemorph;Oleamide	C18786;C19670
1346	M282T21	282.278	282.274	282.279	20.734	18.166	35.593	57	55	5773	[90][M]+		66	12	60	TRUE	TRUE	0		0		1	0	-	-	-	-	-	-	1	oleamide	CPD6666-1	2	Dodemorph;Oleamide	C18786;C19670
1347	M282T712	282.278	282.278	282.279	711.693	681.779	719.364	94	50	4879			170	46	42	TRUE	FALSE	0		0		1	0	-	-	-	-	-	-	1	oleamide	CPD6666-1	2	Dodemorph;Oleamide	C18786;C19670
1348	M282T2	282.278	282.277	282.279	1.63	0.363	11.175	46	42	6933			161	7	60	TRUE	TRUE	0		0		1	0	-	-	-	-	-	-	1	oleamide	CPD6666-1	2	Dodemorph;Oleamide	C18786;C19670
1349	M283T176	282.927	282.925	282.929	175.911	167.312	197.05	44	38	2048		[M+Na]+ 259.937 [M+H]+ 281.919	8	0	0	FALSE	FALSE	0		0		0	0	-	-	-	-	-	-	0	-	-	0	-	-
1350	M283T317	282.948	282.946	282.961	316.522	310.319	329.445	46	43	497	[84][M+4]+		59	1	22	FALSE	FALSE	0		0		0	0	-	-	-	-	-	-	0	-	-	0	-	-
1351	M283T177	283.014	283.012	283.018	177.129	170.329	197.51	35	31	2392		[M+2K-H]+ 206.096	8	0	0	FALSE	FALSE	0		0		1	0	-	-	-	-	-	-	1	3-dimethylallyl-4-hydroxybenzoate	CPD-15423	4	Benzyl;p-Methoxycinnamic;3-Dimethylallyl-4-hydroxybenzoate;Acetyleugenol	C04000;C10476;C12458;C14567
1352	M283T26	283.029	283.027	283.031	26.215	25.016	45.213	45	45	1995			33	0	0	FALSE	FALSE	0		0		0	0	-	-	-	-	-	-	0	-	-	0	-	-
1353	M283T293	283.031	283.029	283.034	292.822	282.061	305.943	30	28	1358		[M+K]+ 244.061	38	0	0	FALSE	FALSE	0		0		0	0	-	-	-	-	-	-	0	-	-	0	-	-
1354	M283T68	283.048	283.047	283.05	68.1685	59.216	74.143	60	53	3391			23	0	0	FALSE	FALSE	0		0		0	0	-	-	-	-	-	-	0	-	-	0	-	-
1355	M283T289	283.075	283.074	283.076	288.879	282.828	295.593	44	37	3483			166	0	0	FALSE	FALSE	0		0		1	0	-	-	-	-	-	-	2	desoxyhemigossypol;F-PU	CPD-9524;CPD-5483	8	4,4'-Diaminostilbene;Osthol;Encelin;Batatasin;5-Hydroxybisphenol;1,2-Bis(4-hydroxyphenyl)-2-propanol;2,2-Bis(4-hydroxyphenyl)-1-propanol;Linderalactone	C15452;C09280;C09404;C10247;C13626;C13629;C13631;C17425
1356	M283T40	283.095	283.09	283.097	40.292	38.347	42.03	46	46	5126		[M+H-H20]+ 300.102	9	1	423	TRUE	TRUE	2	score{0.9972}adduct{M+}name{Guanosine}labid{S0071};score{0.8794}adduct{(M+CH3COO+2H)+}name{Flavone}labid{S0084}	0		1	2	Guanosine;Flavone	HMDB00133;HMDB03075	Nucleosides, nucleotides, and analogues;Phenylpropanoids and polyketides	C00387;C10043	118-00-3;525-82-6	6802;10680	0	-	-	8	Farrerol;Coelogin;4-Hydroxyhomopterocarpin;(-)-Sparticarpin;(-)-Variabilin;Phellopterin;Astrapterocarpan;Cnidilin	C09734;C10251;C10461;C10531;C10539;C17047;C17416;C17503
1357	M283T268	283.116	283.115	283.118	267.514	263.625	274.328	40	39	1336			151	0	0	FALSE	FALSE	0		0		1	0	-	-	-	-	-	-	0	-	-	3	2-Aminoadenosine;2-Acetoxyamino-1-methyl-6-phenylimidazo[4,5-b]pyridine;5'-Dehydroadenosine	C00939;C20287;C11500
1358	M283T37	283.132	283.13	283.133	36.9855	29.879	55.447	64	56	8538		[M+K]+ 244.169	11	0	0	FALSE	FALSE	0		0		0	0	-	-	-	-	-	-	0	-	-	0	-	-
1359	M283T110	283.168	283.168	283.169	110.327	98.53	125.34	59	45	20846		[M+H-H20]+ 300.174	61	10	301	TRUE	TRUE	0		0		1	0	-	-	-	-	-	-	0	-	-	15	Testolactone;Adrenosterone;19-Oxoandrost-4-ene-3,17-dione;2-Methoxyestrone;11alpha-Hydroxyandrosta-1,4-diene-3,17-dione;9alpha-Hydroxyandrosta-1,4-diene-3,17-dione;14-Hydroxyandrosta-1,4-diene-3,17-dione;9beta,11beta-Epoxyandrost-4-ene-3,17-dione;17beta-Hydroxy-3-methoxyestra-1,3,5(10)-trien-16-one;D-Homo-17a-oxaandrosta-4,6-diene-3,17-dione;5alpha-Androst-1-ene-3,11,17-trione;Biondinin;Biondinin…	C02197;C05285;C05297;C05299;C14587;C14909;C15150;C15200;C15295;C15386;C15406;C17850;C17851;C18510;C19944
1360	M283T92	283.168	283.168	283.169	91.765	83.625	97.161	30	29	21580		[M+H]+ 282.16	26	20	301	TRUE	TRUE	0		0		1	0	-	-	-	-	-	-	1	4,8,13-trimethylhexadeca-heptaenedial	CPD-13373	4	4-Prenyldihydropinosylvin;Miltirone;Diethylstilbestrol;3-Hydroxy-1-methylestra-1,3,5(10),6-tetraen-17-one	C10281;C13715;C14551;C15308
1361	M283T35	283.168	283.167	283.169	34.687	30.422	38.598	56	56	31242	[87][M+3]+		3	0	0	FALSE	FALSE	0		0		1	0	-	-	-	-	-	-	2	4,8,13-trimethylhexadeca-heptaenedial;<i>N</i>,<i>N</i>-dihydroxyhexahomomethioniate	CPD-13373;CPD-14037	7	4-Prenyldihydropinosylvin;Miltirone;Diethylstilbestrol;3-Hydroxy-1-methylestra-1,3,5(10),6-tetraen-17-one;Falcarindiol;Virol;2S-Hydroxytetradecanoic	C10281;C13715;C14551;C15308;C08449;C19993;C13790
1362	M283T196	283.205	283.204	283.206	196.174	194.239	198.598	48	48	11340		[M+H-H20]+ 300.211	60	15	272	TRUE	TRUE	0		0		1	0	-	-	-	-	-	-	3	oryzalexin C;<i>all-trans</i>-retinoate;dehydroabietate	CPD-16614;RETINOATE;CPD-8725	17	Retinoate;13-cis-Retinoic;Spruceanol;Dehydroabietic;19-Norprogesterone;19-Nor-17alpha-pregn-5(10)-en-20-yne-3alpha,17beta-diol;17beta-Hydroxy-17-methylandrosta-4,9(11)-dien-3-one;17beta-Hydroxy-2-methylandrost-1,4-dien-3-one;A-Norpregn-3(5)-ene-2,20-dione;17beta-Hydroxy-7alpha-methylandrost-1,4-diene-3-one;17alpha-Methyl-17beta-hydroxyandrosta-4,6-dien-3-one;9-cis-Retinoic;4-Oxoretinol;(3R)-11-ci…	C00777;C07058;C09188;C12078;C14489;C14652;C14684;C14925;C15263;C15307;C15353;C15493;C16683;C18195;C18196;C20428;C20429
1363	M283T101	283.205	283.204	283.206	101.486	86.577	113.553	64	47	21580			82	39	301	TRUE	TRUE	0		0		1	0	-	-	-	-	-	-	0	-	-	2	all-trans-Dehydroretinal;11-cis-Dehydroretinal	C05918;C05919
1364	M283T43	283.205	283.203	283.205	42.571	29.365	52.684	37	37	15926		[M+Na]+ 260.214	6	15	299	TRUE	FALSE	0		0		0	0	-	-	-	-	-	-	0	-	-	0	-	-
1365	M283T124	283.205	283.204	283.206	123.575	115.542	134.286	40	32	14340		[M+H-H20]+ 300.21	7	43	301	TRUE	TRUE	0		0		1	0	-	-	-	-	-	-	3	oryzalexin C;<i>all-trans</i>-retinoate;dehydroabietate	CPD-16614;RETINOATE;CPD-8725	17	Retinoate;13-cis-Retinoic;Spruceanol;Dehydroabietic;19-Norprogesterone;19-Nor-17alpha-pregn-5(10)-en-20-yne-3alpha,17beta-diol;17beta-Hydroxy-17-methylandrosta-4,9(11)-dien-3-one;17beta-Hydroxy-2-methylandrost-1,4-dien-3-one;A-Norpregn-3(5)-ene-2,20-dione;17beta-Hydroxy-7alpha-methylandrost-1,4-diene-3-one;17alpha-Methyl-17beta-hydroxyandrosta-4,6-dien-3-one;9-cis-Retinoic;4-Oxoretinol;(3R)-11-ci…	C00777;C07058;C09188;C12078;C14489;C14652;C14684;C14925;C15263;C15307;C15353;C15493;C16683;C18195;C18196;C20428;C20429
1366	M283T62	283.205	283.204	283.206	62.133	53.096	68.578	31	31	20701			28	21	301	TRUE	FALSE	0		0		1	0	-	-	-	-	-	-	0	-	-	2	all-trans-Dehydroretinal;11-cis-Dehydroretinal	C05918;C05919
1367	M283T76	283.205	283.204	283.206	76.336	70.819	85.115	29	28	18376		[M+CH3COO+2H]+ 222.17 [M+NH4]+ 265.162	23	28	301	TRUE	TRUE	0		0		0	0	-	-	-	-	-	-	0	-	-	0	-	-
1368	M283T151	283.205	283.204	283.206	150.757	138.861	163.713	36	30	9911			40	36	301	TRUE	TRUE	0		0		1	0	-	-	-	-	-	-	0	-	-	2	all-trans-Dehydroretinal;11-cis-Dehydroretinal	C05918;C05919
1369	M283T226	283.205	283.204	283.205	226.104	223.531	246.275	31	28	6151		[M+H-H20]+ 300.21	95	12	200	TRUE	TRUE	0		0		1	0	-	-	-	-	-	-	3	oryzalexin C;<i>all-trans</i>-retinoate;dehydroabietate	CPD-16614;RETINOATE;CPD-8725	17	Retinoate;13-cis-Retinoic;Spruceanol;Dehydroabietic;19-Norprogesterone;19-Nor-17alpha-pregn-5(10)-en-20-yne-3alpha,17beta-diol;17beta-Hydroxy-17-methylandrosta-4,9(11)-dien-3-one;17beta-Hydroxy-2-methylandrost-1,4-dien-3-one;A-Norpregn-3(5)-ene-2,20-dione;17beta-Hydroxy-7alpha-methylandrost-1,4-diene-3-one;17alpha-Methyl-17beta-hydroxyandrosta-4,6-dien-3-one;9-cis-Retinoic;4-Oxoretinol;(3R)-11-ci…	C00777;C07058;C09188;C12078;C14489;C14652;C14684;C14925;C15263;C15307;C15353;C15493;C16683;C18195;C18196;C20428;C20429
1370	M283T21	283.282	283.281	283.283	20.809	13.917	25.287	39	38	1440	[90][M+1]+		66	0	0	FALSE	FALSE	0		0		0	0	-	-	-	-	-	-	0	-	-	0	-	-
1371	M284T319	283.975	283.974	283.977	318.973	312.518	323.96	32	32	1236		[M+H]+ 282.976	74	3	8	FALSE	FALSE	0		0		0	0	-	-	-	-	-	-	0	-	-	0	-	-
1372	M284T276	284.01	284.006	284.011	275.851	260.829	283.759	33	28	1641		[M+CH3CN+Na]+ 219.994 [M+CH3CN+H]+ 241.976	100	3	19	FALSE	TRUE	0		0		1	0	-	-	-	-	-	-	0	-	-	3	Phosphoramide;Isophosphamide;Zinc	C07647;C16559;C17389
1373	M284T197	284.112	284.109	284.114	196.689	188.829	200.79	45	39	2619		[M+H]+ 283.107	60	0	0	FALSE	FALSE	0		0		1	0	-	-	-	-	-	-	1	7-methylinosine	CPD0-1040	0	-	-
1374	M284T373	284.133	284.131	284.135	373.231	369.279	376.589	54	54	2021		[M+NH4]+ 266.099	16	0	0	FALSE	FALSE	0		0		1	0	-	-	-	-	-	-	0	-	-	1	8-Oxodeoxycoformycin	C02957
1375	M284T36	284.134	284.132	284.141	36.47	29.364	39.394	53	52	2734		[M+H]+ 283.136	11	0	0	FALSE	FALSE	0		0		1	0	-	-	-	-	-	-	0	-	-	2	Metolachlor;Delachlor	C10953;C19050
1376	M284T35	284.172	284.17	284.173	34.634	30.422	37.247	56	56	9227		[M+H]+ 283.165	3	0	0	FALSE	FALSE	0		0		0	0	-	-	-	-	-	-	0	-	-	0	-	-
1377	M284T44	284.208	284.202	284.21	43.768	29.317	54.943	36	34	5126			18	0	0	FALSE	FALSE	0		0		0	0	-	-	-	-	-	-	0	-	-	0	-	-
1378	M284T21	284.294	284.293	284.295	21.244	12.87	25.281	35	34	1523	[90][M+2]+		66	0	0	FALSE	FALSE	0		0		1	0	-	-	-	-	-	-	0	-	-	1	Octadecanamide	C13846
1379	M285T175_1	284.926	284.923	284.929	174.774	167.906	194.826	40	37	1367			8	0	0	FALSE	FALSE	0		0		0	0	-	-	-	-	-	-	0	-	-	0	-	-
1380	M285T323	284.976	284.971	284.978	322.893	310.733	327.564	65	56	58145	[91][M]+	[M+H]+ 283.968	91	52	63	TRUE	FALSE	0		0		1	0	-	-	-	-	-	-	0	-	-	1	Oxydemeton-methyl	C18664
1381	M285T347	285.012	285.006	285.013	346.846	330.452	351	38	37	2476		[M+K]+ 246.049	85	0	0	FALSE	FALSE	0		0		1	0	-	-	-	-	-	-	0	-	-	1	Glycerophosphoglycerol	C03274
1382	M285T39	285.111	285.11	285.112	39.3775	37.97	52.516	60	55	36351		[M+H-2H2O]+ 320.131	9	7	376	TRUE	FALSE	1	score{0.8991}adduct{(2M+Na)+}name{Propionylglycine}labid{S0295}	0		1	1	Propionylglycine	HMDB00783	Organic acids and derivatives	-	21709-90-0	98681	0	-	-	1	Enoxacin	C06979
1383	M285T175_2	285.111	285.109	285.112	174.704	168.473	178.83	62	54	8202		[M+K]+ 246.149	8	0	0	FALSE	FALSE	0		0		0	0	-	-	-	-	-	-	0	-	-	0	-	-
1384	M285T121	285.111	285.11	285.112	121.113	107.084	139.067	62	39	8103			5	8	262	TRUE	TRUE	0		0		1	0	-	-	-	-	-	-	0	-	-	17	Batatasin;Isobatatasin;Phenethyl;Methylripariochromene;Artemisin;Dihydrogriesenin;Farinosin;Grosshemin;Helenalin;Mexicanin;Microhelenin;Parthenin;Stramonin;Marasmic;Pentalenolactone;Sudan;S-Ribosyl-L-homocysteine	C10246;C10265;C10484;C09015;C09344;C09396;C09450;C09472;C09473;C09504;C09508;C09523;C09552;C09701;C20398;C19528;C03539
1385	M285T97	285.112	285.111	285.113	96.572	84.461	106.789	45	33	6541		[M+3Na-2H]+ 218.163 [M+2Na-H]+ 240.146	45	8	262	TRUE	TRUE	0		0		1	0	-	-	-	-	-	-	0	-	-	1	Pirbuterol	C07807
1386	M285T346	285.117	285.117	285.118	346.256	343.41	349.527	45	45	4652		[M+H]+ 284.11	85	12	6	TRUE	FALSE	0		0		1	0	-	-	-	-	-	-	0	-	-	1	Coformycin	C01677
1387	M285T37	285.147	285.145	285.149	36.681	30.913	38.713	57	56	5806		[M+H]+ 284.144	11	0	0	FALSE	FALSE	0		0		1	0	-	-	-	-	-	-	1	(+)-larreatricin	CPD-14400	4	Allogibberic;16-Ketoestrone;alpha,alpha'-Diethyl-3,4,4'-stilbenetriol;(+)-Larreatricin	C09061;C14441;C14740;C20430
1388	M285T31	285.184	285.183	285.185	30.896	28.874	38.804	65	56	19169			1	0	0	FALSE	FALSE	0		0		1	0	-	-	-	-	-	-	0	-	-	8	Methyltrienolone;Androsta-4,9(11)-diene-3,17-dione;4,4-Bis(4-hydroxyphenyl)heptane;1-Methylestra-1,3,5(10),6-tetraene-3,17beta-diol;3-Hydroxy-1-methylestra-1,3,5(10)-trien-17-one;Hexestrol;Androsta-1,4-diene-3,17-dione;Virol	C14257;C15194;C15211;C15255;C15323;C15454;C20144;C19994
1389	M285T93	285.184	285.183	285.19	92.9	81.095	102.507	39	33	16674			73	0	0	FALSE	FALSE	0		0		1	0	-	-	-	-	-	-	0	-	-	8	Methyltrienolone;Androsta-4,9(11)-diene-3,17-dione;4,4-Bis(4-hydroxyphenyl)heptane;1-Methylestra-1,3,5(10),6-tetraene-3,17beta-diol;3-Hydroxy-1-methylestra-1,3,5(10)-trien-17-one;Hexestrol;Androsta-1,4-diene-3,17-dione;Virol	C14257;C15194;C15211;C15255;C15323;C15454;C20144;C19994
1390	M285T160	285.22	285.219	285.221	160.174	148.315	164.946	60	55	15272		[M+H-H20]+ 302.226	34	24	306	TRUE	TRUE	0		0		1	0	-	-	-	-	-	-	14	dehydroabietadiene-diol;abieta-7,13-diene-18-oate;levopimaric acid;oryzalexin B;palustric acid;oryzalexin A;isopimaric acid;icosapentaenoate;3&beta;-hydroxy-12,15-cassadiene-11-one;9&beta;-stemod-13(17)-en-19-oate;<i>ent</i>-kaur-16-en-19-oate;neoabietic acid;(-)-9&beta;-pimara-7,15-dien-19-oate;kauralexin B1	CPD-8723;CPD-8694;CPD-8708;CPD-16613;CPD-8717;CPD-7093;CPD-8729;5Z8Z11Z14Z17Z-EICOSAPENTAENOATE;CPD-16675;CPD-16681;CPD1F-132;CPD-8712;CPD-13923;CPD-13542	28	Abietate;(5Z,8Z,11Z,14Z,17Z)-Icosapentaenoic;Methyltestosterone;Isopimaric;Oryzalexin;(+)-Pimaric;Kaur-16-en-18-oic;Levopimaric;Neoabietic;Palustric;(5Z,7E,9E,14Z,17Z)-Eicosapentaenoic;Mibolerone;Stenbolone;17beta-Hydroxy-7alpha-methylandrost-4-en-3-one;17beta-Hydroxy-6beta-methylandrost-4-en-3-one;17-Hydroxy-19-nor-17alpha-pregn-5(10)-en-3-one;1,2,3,4,4a,9,10,10a-Octahydro-6-hydroxy-7-isopropyl-…	C06087;C06428;C07198;C09118;C09148;C09159;C11874;C11888;C11889;C12077;C12083;C14255;C14490;C14588;C14890;C15003;C15008;C15017;C15036;C15070;C15184;C15188;C15259;C15318;C15412;C15460;C20149;C20208
1391	M285T88	285.22	285.22	285.221	87.908	73.285	95.176	51	49	20291			27	36	322	TRUE	TRUE	1	score{0.8088}adduct{(M+H-H2O)+}name{Eicosapentaenoic acid}labid{L0143}	0		1	1	Eicosapentaenoic acid	HMDB01999	Lipids and lipid-like molecules	C06428	10417-94-4	446284	4	11-<i>cis</i>-retinal;<i>all-trans</i>-retinal;dehydroabietadienal;(<i>E,E</i>)-farnesylacetone	CPD-881;RETINAL;CPD-8724;CPD-12898	9	Retinal;11-cis-Retinal;Lynestrenol;17,17-Dimethyl-18-norandrosta-4,13-dien-3-one;19-Norpregna-4,17(20)-dien-3-one;17-Methyl-18,19-dinor-17alpha-pregna-4,13-dien-3-one;3-Methoxyestra-1,3,5(10)-trien-16beta-ol;9-cis-Retinal;4-Dodecylphenol	C00376;C02110;C13037;C14655;C15016;C15170;C15262;C16681;C14245
[truncated: 5,860 more rows]
