# Supplementary material for: Comparative metabolomics reveals the metabolic variations between two endangered Taxus species (T. fuana and T. yunnanensis) in the Himalayas
Source: BMC Plant Biol. 2018 Sep 17;18:197. doi: 10.1186/s12870-018-1412-4 (PMC6142684; doi:10.1186/s12870-018-1412-4)
Supplement: Supplementary file 5 — Table S2. Identification and classification of all metabolites. (XLSX 13 kb) [file 12870_2018_1412_MOESM5_ESM.xlsx]

## Sheet: Sheet1
Table S2 Identification and classification of all metabolites.
#	Pathway	Count	Pathway ID
1	Metabolic pathways	488	map01100
2	Biosynthesis of secondary metabolites	453	map01110
3	Isoquinoline alkaloid biosynthesis	59	map00950
4	Arachidonic acid metabolism	58	map00590
5	Diterpenoid biosynthesis	57	map00904
6	Biosynthesis of plant secondary metabolites	50	map01060
7	Flavonoid biosynthesis	49	map00941
8	Porphyrin and chlorophyll metabolism	48	map00860
9	Isoflavonoid biosynthesis	45	map00943
10	ABC transporters	45	map02010
11	2-Oxocarboxylic acid metabolism	42	map01210
12	Phenylpropanoid biosynthesis	38	map00940
13	Biosynthesis of amino acids	37	map01230
14	Flavone and flavonol biosynthesis	36	map00944
15	Galactose metabolism	31	map00052
16	Phenylalanine metabolism	31	map00360
17	Biosynthesis of plant hormones	30	map01070
18	Amino sugar and nucleotide sugar metabolism	27	map00520
19	Indole alkaloid biosynthesis	27	map00901
20	Linoleic acid metabolism	26	map00591
21	Glucosinolate biosynthesis	26	map00966
22	Carbon metabolism	25	map01200
23	Fructose and mannose metabolism	25	map00051
24	Monoterpenoid biosynthesis	25	map00902
25	Tyrosine metabolism	24	map00350
26	Tryptophan metabolism	24	map00380
27	alpha-Linolenic acid metabolism	24	map00592
28	Zeatin biosynthesis	23	map00908
29	Sesquiterpenoid and triterpenoid biosynthesis	23	map00909
30	Purine metabolism	23	map00230
31	Limonene and pinene degradation	22	map00903
32	Anthocyanin biosynthesis	20	map00942
33	Ubiquinone and other terpenoid-quinone biosynthesis	20	map00130
34	Arginine and proline metabolism	20	map00330
35	Pentose and glucuronate interconversions	19	map00040
36	Phenylalanine, tyrosine and tryptophan biosynthesis	19	map00400
37	Carotenoid biosynthesis	19	map00906
38	Pentose phosphate pathway	19	map00030
39	Cyanoamino acid metabolism	17	map00460
40	Pantothenate and CoA biosynthesis	17	map00770
41	Tropane, piperidine and pyridine alkaloid biosynthesis	16	map00960
42	Nicotinate and nicotinamide metabolism	16	map00760
43	Ascorbate and aldarate metabolism	15	map00053
44	Inositol phosphate metabolism	15	map00562
45	Phosphonate and phosphinate metabolism	14	map00440
46	Betalain biosynthesis	14	map00965
47	Cutin, suberine and wax biosynthesis	13	map00073
48	Starch and sucrose metabolism	13	map00500
49	Stilbenoid, diarylheptanoid and gingerol biosynthesis	13	map00945
50	Glycine, serine and threonine metabolism	12	map00260
51	Histidine metabolism	12	map00340
52	Monobactam biosynthesis	12	map00261
53	Carbapenem biosynthesis	12	map00332
54	Glycolysis / Gluconeogenesis	12	map00010
55	Cysteine and methionine metabolism	12	map00270
56	Pyrimidine metabolism	11	map00240
57	Riboflavin metabolism	11	map00740
58	Lysine degradation	11	map00310
59	Terpenoid backbone biosynthesis	11	map00900
60	Vitamin B6 metabolism	11	map00750
61	Folate biosynthesis	10	map00790
62	Plant hormone signal transduction	10	map04075
63	Propanoate metabolism	9	map00640
64	Carbon fixation in photosynthetic organisms	9	map00710
65	beta-Alanine metabolism	9	map00410
66	Biosynthesis of unsaturated fatty acids	8	map01040
67	Valine, leucine and isoleucine biosynthesis	8	map00290
68	Glycerophospholipid metabolism	8	map00564
69	Aminoacyl-tRNA biosynthesis	8	map00970
70	Glutathione metabolism	7	map00480
71	Valine, leucine and isoleucine degradation	6	map00280
72	Glyoxylate and dicarboxylate metabolism	6	map00630
73	Phosphatidylinositol signaling system	6	map04070
74	One carbon pool by folate	6	map00670
75	Lysine biosynthesis	6	map00300
76	Brassinosteroid biosynthesis	5	map00905
77	Pyruvate metabolism	5	map00620
78	Alanine, aspartate and glutamate metabolism	5	map00250
79	Fatty acid biosynthesis	5	map00061
80	Butanoate metabolism	5	map00650
81	Thiamine metabolism	4	map00730
82	Oxidative phosphorylation	4	map00190
83	Glycerolipid metabolism	4	map00561
84	Sulfur relay system	3	map04122
85	Taurine and hypotaurine metabolism	3	map00430
86	Arginine biosynthesis	3	map00220
87	Caffeine metabolism	3	map00232
88	C5-Branched dibasic acid metabolism	3	map00660
89	Selenocompound metabolism	3	map00450
90	Photosynthesis	3	map00195
91	Sulfur metabolism	3	map00920
92	Biotin metabolism	2	map00780
93	D-Arginine and D-ornithine metabolism	2	map00472
94	Fatty acid metabolism	2	map01212
95	AGE-RAGE signaling pathway in diabetic complications	2	map04933
96	Ether lipid metabolism	2	map00565
97	Benzoxazinoid biosynthesis	2	map00402
98	Acridone alkaloid biosynthesis	2	map01058
99	Vancomycin resistance	2	map01502
100	Mannose type O-glycan biosynthesis	1	map00515
101	Steroid biosynthesis	1	map00100
102	Sphingolipid metabolism	1	map00600
103	Lipoic acid metabolism	1	map00785
104	Fatty acid degradation	1	map00071
105	Citrate cycle (TCA cycle)	1	map00020
106	Fatty acid elongation	1	map00062
